# Supplementary material for: Direct observations of bedform migration driven by turbidity currents in a lacustrine channel
Source: Sci Rep. 2025 Oct 30;15:38026. doi: 10.1038/s41598-025-21833-6 (PMC12575640; doi:10.1038/s41598-025-21833-6)
Supplement: Supplementary file 1 — Supplementary Information 1. [file 41598_2025_21833_MOESM1_ESM.zip]

Archive with 19 entries (16 files):
- Source_data/Aare_river/
- Source_data/Aare_river/Brienzwiler_Discharge_10-Min-Average_2018_2024.csv
- Source_data/Aare_river/Brienzwiler_SSC_1964-2024.csv
- Source_data/Aare_river/Brienzwiler_Turbidity_52P_2018.csv
- Source_data/Aare_river/Brienzwiler_Turbidity_P_2019-2024.csv
- Source_data/ADCP/
- Source_data/ADCP/BRIE1_SedConcentration_bins0_47_depth.xlsx
- Source_data/ADCP/BRIE1_Velocity_bins0_47_depth.csv
- Source_data/ADCP/BRIE1000.000
- Source_data/ADCP/RBR_Thermistor_081037_20220914_1329.csv
- Source_data/Bathymetry/
- Source_data/Bathymetry/Color_ramp_DoD.txt
- Source_data/Bathymetry/DBM2018_CUBE_2x2m_CH1903+LV95.tif
- Source_data/Bathymetry/DBM2018_CUBE_2x2m_CH1903+LV95.tif.aux.xml
- Source_data/Bathymetry/DBM2023_CUBE_2x2m_CH1903+LV95.tif
- Source_data/Bathymetry/DBM2023_CUBE_2x2m_CH1903+LV95.tif.aux.xml
- Source_data/Bathymetry/DoD2023_2018_CUBE_2x2m_CH1903+LV95_spatially_restricted.tif
- Source_data/Bathymetry/DoD2023_2018_CUBE_2x2m_CH1903+LV95_spatially_restricted.tif.aux.xml
- Source_data/README.txt
