# Supplementary material for: Direct observations of bedform migration driven by turbidity currents in a lacustrine channel
Source: Sci Rep. 2025 Oct 30;15:38026. doi: 10.1038/s41598-025-21833-6 (PMC12575640; doi:10.1038/s41598-025-21833-6)
Supplement: Supplementary file 1 — Supplementary Information 1. [file 41598_2025_21833_MOESM1_ESM.zip › Source_data/Aare_river/Brienzwiler_Discharge_10-Min-Average_2018_2024.csv]

Stationsnummer: 2019
Stationsname: Brienzwiler
DBLH-Nr: 00060
Gewässer: Aare
Exportperiode: 2018-01-01 - 2024-01-01
Parameter: Abfluss
Parametereinheit: m3/s
Zeitreihe: 10-Min-Mittel
Stationsname;Stationsnummer;Parameter;Zeitreihe;Parametereinheit;Gewässer;Zeitstempel;Zeitpunkt_des_Auftretens;Wert;Freigabestatus
Brienzwiler;2019;Abfluss;10-Min-Mittel;m3/s;Aare;2018-01-01 00:00:00;;19.272;Freigegeben	validierte Daten
Brienzwiler;2019;Abfluss;10-Min-Mittel;m3/s;Aare;2018-01-01 00:10:00;;21.267;Freigegeben	validierte Daten
Brienzwiler;2019;Abfluss;10-Min-Mittel;m3/s;Aare;2018-01-01 00:20:00;;23.223;Freigegeben	validierte Daten
Brienzwiler;2019;Abfluss;10-Min-Mittel;m3/s;Aare;2018-01-01 00:30:00;;24.458;Freigegeben	validierte Daten
Brienzwiler;2019;Abfluss;10-Min-Mittel;m3/s;Aare;2018-01-01 00:40:00;;25.082;Freigegeben	validierte Daten
Brienzwiler;2019;Abfluss;10-Min-Mittel;m3/s;Aare;2018-01-01 00:50:00;;25.243;Freigegeben	validierte Daten
Brienzwiler;2019;Abfluss;10-Min-Mittel;m3/s;Aare;2018-01-01 01:00:00;;25.572;Freigegeben	validierte Daten
Brienzwiler;2019;Abfluss;10-Min-Mittel;m3/s;Aare;2018-01-01 01:10:00;;25.648;Freigegeben	validierte Daten
Brienzwiler;2019;Abfluss;10-Min-Mittel;m3/s;Aare;2018-01-01 01:20:00;;25.384;Freigegeben	validierte Daten
Brienzwiler;2019;Abfluss;10-Min-Mittel;m3/s;Aare;2018-01-01 01:30:00;;25.087;Freigegeben	validierte Daten
Brienzwiler;2019;Abfluss;10-Min-Mittel;m3/s;Aare;2018-01-01 01:40:00;;24.878;Freigegeben	validierte Daten
Brienzwiler;2019;Abfluss;10-Min-Mittel;m3/s;Aare;2018-01-01 01:50:00;;24.627;Freigegeben	validierte Daten
Brienzwiler;2019;Abfluss;10-Min-Mittel;m3/s;Aare;2018-01-01 02:00:00;;24.319;Freigegeben	validierte Daten
Brienzwiler;2019;Abfluss;10-Min-Mittel;m3/s;Aare;2018-01-01 02:10:00;;23.789;Freigegeben	validierte Daten
Brienzwiler;2019;Abfluss;10-Min-Mittel;m3/s;Aare;2018-01-01 02:20:00;;22.587;Freigegeben	validierte Daten
Brienzwiler;2019;Abfluss;10-Min-Mittel;m3/s;Aare;2018-01-01 02:30:00;;21.024;Freigegeben	validierte Daten
Brienzwiler;2019;Abfluss;10-Min-Mittel;m3/s;Aare;2018-01-01 02:40:00;;20.016;Freigegeben	validierte Daten
Brienzwiler;2019;Abfluss;10-Min-Mittel;m3/s;Aare;2018-01-01 02:50:00;;19.540;Freigegeben	validierte Daten
Brienzwiler;2019;Abfluss;10-Min-Mittel;m3/s;Aare;2018-01-01 03:00:00;;19.021;Freigegeben	validierte Daten
Brienzwiler;2019;Abfluss;10-Min-Mittel;m3/s;Aare;2018-01-01 03:10:00;;18.264;Freigegeben	validierte Daten
Brienzwiler;2019;Abfluss;10-Min-Mittel;m3/s;Aare;2018-01-01 03:20:00;;17.391;Freigegeben	validierte Daten
Brienzwiler;2019;Abfluss;10-Min-Mittel;m3/s;Aare;2018-01-01 03:30:00;;16.729;Freigegeben	validierte Daten
Brienzwiler;2019;Abfluss;10-Min-Mittel;m3/s;Aare;2018-01-01 03:40:00;;16.577;Freigegeben	validierte Daten
Brienzwiler;2019;Abfluss;10-Min-Mittel;m3/s;Aare;2018-01-01 03:50:00;;16.730;Freigegeben	validierte Daten
Brienzwiler;2019;Abfluss;10-Min-Mittel;m3/s;Aare;2018-01-01 04:00:00;;16.913;Freigegeben	validierte Daten
Brienzwiler;2019;Abfluss;10-Min-Mittel;m3/s;Aare;2018-01-01 04:10:00;;17.027;Freigegeben	validierte Daten
Brienzwiler;2019;Abfluss;10-Min-Mittel;m3/s;Aare;2018-01-01 04:20:00;;17.129;Freigegeben	validierte Daten
Brienzwiler;2019;Abfluss;10-Min-Mittel;m3/s;Aare;2018-01-01 04:30:00;;17.231;Freigegeben	validierte Daten
Brienzwiler;2019;Abfluss;10-Min-Mittel;m3/s;Aare;2018-01-01 04:40:00;;17.535;Freigegeben	validierte Daten
Brienzwiler;2019;Abfluss;10-Min-Mittel;m3/s;Aare;2018-01-01 04:50:00;;17.861;Freigegeben	validierte Daten
Brienzwiler;2019;Abfluss;10-Min-Mittel;m3/s;Aare;2018-01-01 05:00:00;;17.770;Freigegeben	validierte Daten
Brienzwiler;2019;Abfluss;10-Min-Mittel;m3/s;Aare;2018-01-01 05:10:00;;17.295;Freigegeben	validierte Daten
Brienzwiler;2019;Abfluss;10-Min-Mittel;m3/s;Aare;2018-01-01 05:20:00;;16.718;Freigegeben	validierte Daten
Brienzwiler;2019;Abfluss;10-Min-Mittel;m3/s;Aare;2018-01-01 05:30:00;;16.730;Freigegeben	validierte Daten
Brienzwiler;2019;Abfluss;10-Min-Mittel;m3/s;Aare;2018-01-01 05:40:00;;17.936;Freigegeben	validierte Daten
Brienzwiler;2019;Abfluss;10-Min-Mittel;m3/s;Aare;2018-01-01 05:50:00;;19.040;Freigegeben	validierte Daten
Brienzwiler;2019;Abfluss;10-Min-Mittel;m3/s;Aare;2018-01-01 06:00:00;;19.031;Freigegeben	validierte Daten
Brienzwiler;2019;Abfluss;10-Min-Mittel;m3/s;Aare;2018-01-01 06:10:00;;18.264;Freigegeben	validierte Daten
Brienzwiler;2019;Abfluss;10-Min-Mittel;m3/s;Aare;2018-01-01 06:20:00;;17.355;Freigegeben	validierte Daten
Brienzwiler;2019;Abfluss;10-Min-Mittel;m3/s;Aare;2018-01-01 06:30:00;;16.978;Freigegeben	validierte Daten
Brienzwiler;2019;Abfluss;10-Min-Mittel;m3/s;Aare;2018-01-01 06:40:00;;17.354;Freigegeben	validierte Daten
Brienzwiler;2019;Abfluss;10-Min-Mittel;m3/s;Aare;2018-01-01 06:50:00;;17.693;Freigegeben	validierte Daten
Brienzwiler;2019;Abfluss;10-Min-Mittel;m3/s;Aare;2018-01-01 07:00:00;;17.455;Freigegeben	validierte Daten
Brienzwiler;2019;Abfluss;10-Min-Mittel;m3/s;Aare;2018-01-01 07:10:00;;16.901;Freigegeben	validierte Daten
Brienzwiler;2019;Abfluss;10-Min-Mittel;m3/s;Aare;2018-01-01 07:20:00;;16.482;Freigegeben	validierte Daten
Brienzwiler;2019;Abfluss;10-Min-Mittel;m3/s;Aare;2018-01-01 07:30:00;;16.446;Freigegeben	validierte Daten
Brienzwiler;2019;Abfluss;10-Min-Mittel;m3/s;Aare;2018-01-01 07:40:00;;16.712;Freigegeben	validierte Daten
Brienzwiler;2019;Abfluss;10-Min-Mittel;m3/s;Aare;2018-01-01 07:50:00;;17.068;Freigegeben	validierte Daten
Brienzwiler;2019;Abfluss;10-Min-Mittel;m3/s;Aare;2018-01-01 08:00:00;;17.571;Freigegeben	validierte Daten
Brienzwiler;2019;Abfluss;10-Min-Mittel;m3/s;Aare;2018-01-01 08:10:00;;19.381;Freigegeben	validierte Daten
Brienzwiler;2019;Abfluss;10-Min-Mittel;m3/s;Aare;2018-01-01 08:20:00;;21.330;Freigegeben	validierte Daten
Brienzwiler;2019;Abfluss;10-Min-Mittel;m3/s;Aare;2018-01-01 08:30:00;;21.916;Freigegeben	validierte Daten
Brienzwiler;2019;Abfluss;10-Min-Mittel;m3/s;Aare;2018-01-01 08:40:00;;21.916;Freigegeben	validierte Daten
Brienzwiler;2019;Abfluss;10-Min-Mittel;m3/s;Aare;2018-01-01 08:50:00;;21.666;Freigegeben	validierte Daten
Brienzwiler;2019;Abfluss;10-Min-Mittel;m3/s;Aare;2018-01-01 09:00:00;;21.715;Freigegeben	validierte Daten
Brienzwiler;2019;Abfluss;10-Min-Mittel;m3/s;Aare;2018-01-01 09:10:00;;22.658;Freigegeben	validierte Daten
Brienzwiler;2019;Abfluss;10-Min-Mittel;m3/s;Aare;2018-01-01 09:20:00;;24.016;Freigegeben	validierte Daten
Brienzwiler;2019;Abfluss;10-Min-Mittel;m3/s;Aare;2018-01-01 09:30:00;;24.596;Freigegeben	validierte Daten
Brienzwiler;2019;Abfluss;10-Min-Mittel;m3/s;Aare;2018-01-01 09:40:00;;24.535;Freigegeben	validierte Daten
Brienzwiler;2019;Abfluss;10-Min-Mittel;m3/s;Aare;2018-01-01 09:50:00;;24.288;Freigegeben	validierte Daten
Brienzwiler;2019;Abfluss;10-Min-Mittel;m3/s;Aare;2018-01-01 10:00:00;;23.865;Freigegeben	validierte Daten
Brienzwiler;2019;Abfluss;10-Min-Mittel;m3/s;Aare;2018-01-01 10:10:00;;22.901;Freigegeben	validierte Daten
Brienzwiler;2019;Abfluss;10-Min-Mittel;m3/s;Aare;2018-01-01 10:20:00;;21.288;Freigegeben	validierte Daten
Brienzwiler;2019;Abfluss;10-Min-Mittel;m3/s;Aare;2018-01-01 10:30:00;;19.156;Freigegeben	validierte Daten
Brienzwiler;2019;Abfluss;10-Min-Mittel;m3/s;Aare;2018-01-01 10:40:00;;17.018;Freigegeben	validierte Daten
Brienzwiler;2019;Abfluss;10-Min-Mittel;m3/s;Aare;2018-01-01 10:50:00;;14.910;Freigegeben	validierte Daten
Brienzwiler;2019;Abfluss;10-Min-Mittel;m3/s;Aare;2018-01-01 11:00:00;;13.074;Freigegeben	validierte Daten
Brienzwiler;2019;Abfluss;10-Min-Mittel;m3/s;Aare;2018-01-01 11:10:00;;11.555;Freigegeben	validierte Daten
Brienzwiler;2019;Abfluss;10-Min-Mittel;m3/s;Aare;2018-01-01 11:20:00;;10.940;Freigegeben	validierte Daten
Brienzwiler;2019;Abfluss;10-Min-Mittel;m3/s;Aare;2018-01-01 11:30:00;;12.670;Freigegeben	validierte Daten
Brienzwiler;2019;Abfluss;10-Min-Mittel;m3/s;Aare;2018-01-01 11:40:00;;14.379;Freigegeben	validierte Daten
Brienzwiler;2019;Abfluss;10-Min-Mittel;m3/s;Aare;2018-01-01 11:50:00;;13.736;Freigegeben	validierte Daten
Brienzwiler;2019;Abfluss;10-Min-Mittel;m3/s;Aare;2018-01-01 12:00:00;;12.214;Freigegeben	validierte Daten
Brienzwiler;2019;Abfluss;10-Min-Mittel;m3/s;Aare;2018-01-01 12:10:00;;10.874;Freigegeben	validierte Daten
Brienzwiler;2019;Abfluss;10-Min-Mittel;m3/s;Aare;2018-01-01 12:20:00;;10.179;Freigegeben	validierte Daten
Brienzwiler;2019;Abfluss;10-Min-Mittel;m3/s;Aare;2018-01-01 12:30:00;;10.737;Freigegeben	validierte Daten
Brienzwiler;2019;Abfluss;10-Min-Mittel;m3/s;Aare;2018-01-01 12:40:00;;12.241;Freigegeben	validierte Daten
Brienzwiler;2019;Abfluss;10-Min-Mittel;m3/s;Aare;2018-01-01 12:50:00;;13.141;Freigegeben	validierte Daten
Brienzwiler;2019;Abfluss;10-Min-Mittel;m3/s;Aare;2018-01-01 13:00:00;;14.070;Freigegeben	validierte Daten
Brienzwiler;2019;Abfluss;10-Min-Mittel;m3/s;Aare;2018-01-01 13:10:00;;15.564;Freigegeben	validierte Daten
Brienzwiler;2019;Abfluss;10-Min-Mittel;m3/s;Aare;2018-01-01 13:20:00;;16.018;Freigegeben	validierte Daten
Brienzwiler;2019;Abfluss;10-Min-Mittel;m3/s;Aare;2018-01-01 13:30:00;;15.047;Freigegeben	validierte Daten
Brienzwiler;2019;Abfluss;10-Min-Mittel;m3/s;Aare;2018-01-01 13:40:00;;13.768;Freigegeben	validierte Daten
Brienzwiler;2019;Abfluss;10-Min-Mittel;m3/s;Aare;2018-01-01 13:50:00;;13.330;Freigegeben	validierte Daten
Brienzwiler;2019;Abfluss;10-Min-Mittel;m3/s;Aare;2018-01-01 14:00:00;;13.762;Freigegeben	validierte Daten
Brienzwiler;2019;Abfluss;10-Min-Mittel;m3/s;Aare;2018-01-01 14:10:00;;14.047;Freigegeben	validierte Daten
Brienzwiler;2019;Abfluss;10-Min-Mittel;m3/s;Aare;2018-01-01 14:20:00;;15.129;Freigegeben	validierte Daten
Brienzwiler;2019;Abfluss;10-Min-Mittel;m3/s;Aare;2018-01-01 14:30:00;;17.255;Freigegeben	validierte Daten
Brienzwiler;2019;Abfluss;10-Min-Mittel;m3/s;Aare;2018-01-01 14:40:00;;18.673;Freigegeben	validierte Daten
Brienzwiler;2019;Abfluss;10-Min-Mittel;m3/s;Aare;2018-01-01 14:50:00;;19.147;Freigegeben	validierte Daten
Brienzwiler;2019;Abfluss;10-Min-Mittel;m3/s;Aare;2018-01-01 15:00:00;;19.054;Freigegeben	validierte Daten
Brienzwiler;2019;Abfluss;10-Min-Mittel;m3/s;Aare;2018-01-01 15:10:00;;18.742;Freigegeben	validierte Daten
Brienzwiler;2019;Abfluss;10-Min-Mittel;m3/s;Aare;2018-01-01 15:20:00;;18.410;Freigegeben	validierte Daten
Brienzwiler;2019;Abfluss;10-Min-Mittel;m3/s;Aare;2018-01-01 15:30:00;;18.034;Freigegeben	validierte Daten
Brienzwiler;2019;Abfluss;10-Min-Mittel;m3/s;Aare;2018-01-01 15:40:00;;17.368;Freigegeben	validierte Daten
Brienzwiler;2019;Abfluss;10-Min-Mittel;m3/s;Aare;2018-01-01 15:50:00;;16.535;Freigegeben	validierte Daten
Brienzwiler;2019;Abfluss;10-Min-Mittel;m3/s;Aare;2018-01-01 16:00:00;;15.939;Freigegeben	validierte Daten
Brienzwiler;2019;Abfluss;10-Min-Mittel;m3/s;Aare;2018-01-01 16:10:00;;16.246;Freigegeben	validierte Daten
Brienzwiler;2019;Abfluss;10-Min-Mittel;m3/s;Aare;2018-01-01 16:20:00;;17.773;Freigegeben	validierte Daten
Brienzwiler;2019;Abfluss;10-Min-Mittel;m3/s;Aare;2018-01-01 16:30:00;;19.054;Freigegeben	validierte Daten
Brienzwiler;2019;Abfluss;10-Min-Mittel;m3/s;Aare;2018-01-01 16:40:00;;19.589;Freigegeben	validierte Daten
Brienzwiler;2019;Abfluss;10-Min-Mittel;m3/s;Aare;2018-01-01 16:50:00;;21.503;Freigegeben	validierte Daten
Brienzwiler;2019;Abfluss;10-Min-Mittel;m3/s;Aare;2018-01-01 17:00:00;;24.374;Freigegeben	validierte Daten
Brienzwiler;2019;Abfluss;10-Min-Mittel;m3/s;Aare;2018-01-01 17:10:00;;27.635;Freigegeben	validierte Daten
Brienzwiler;2019;Abfluss;10-Min-Mittel;m3/s;Aare;2018-01-01 17:20:00;;28.075;Freigegeben	validierte Daten
Brienzwiler;2019;Abfluss;10-Min-Mittel;m3/s;Aare;2018-01-01 17:30:00;;25.426;Freigegeben	validierte Daten
Brienzwiler;2019;Abfluss;10-Min-Mittel;m3/s;Aare;2018-01-01 17:40:00;;22.186;Freigegeben	validierte Daten
Brienzwiler;2019;Abfluss;10-Min-Mittel;m3/s;Aare;2018-01-01 17:50:00;;19.813;Freigegeben	validierte Daten
Brienzwiler;2019;Abfluss;10-Min-Mittel;m3/s;Aare;2018-01-01 18:00:00;;18.530;Freigegeben	validierte Daten
Brienzwiler;2019;Abfluss;10-Min-Mittel;m3/s;Aare;2018-01-01 18:10:00;;18.147;Freigegeben	validierte Daten
Brienzwiler;2019;Abfluss;10-Min-Mittel;m3/s;Aare;2018-01-01 18:20:00;;18.397;Freigegeben	validierte Daten
Brienzwiler;2019;Abfluss;10-Min-Mittel;m3/s;Aare;2018-01-01 18:30:00;;19.106;Freigegeben	validierte Daten
Brienzwiler;2019;Abfluss;10-Min-Mittel;m3/s;Aare;2018-01-01 18:40:00;;20.556;Freigegeben	validierte Daten
Brienzwiler;2019;Abfluss;10-Min-Mittel;m3/s;Aare;2018-01-01 18:50:00;;21.582;Freigegeben	validierte Daten
Brienzwiler;2019;Abfluss;10-Min-Mittel;m3/s;Aare;2018-01-01 19:00:00;;21.264;Freigegeben	validierte Daten
Brienzwiler;2019;Abfluss;10-Min-Mittel;m3/s;Aare;2018-01-01 19:10:00;;20.547;Freigegeben	validierte Daten
Brienzwiler;2019;Abfluss;10-Min-Mittel;m3/s;Aare;2018-01-01 19:20:00;;20.019;Freigegeben	validierte Daten
Brienzwiler;2019;Abfluss;10-Min-Mittel;m3/s;Aare;2018-01-01 19:30:00;;19.498;Freigegeben	validierte Daten
Brienzwiler;2019;Abfluss;10-Min-Mittel;m3/s;Aare;2018-01-01 19:40:00;;18.808;Freigegeben	validierte Daten
Brienzwiler;2019;Abfluss;10-Min-Mittel;m3/s;Aare;2018-01-01 19:50:00;;18.098;Freigegeben	validierte Daten
Brienzwiler;2019;Abfluss;10-Min-Mittel;m3/s;Aare;2018-01-01 20:00:00;;17.400;Freigegeben	validierte Daten
Brienzwiler;2019;Abfluss;10-Min-Mittel;m3/s;Aare;2018-01-01 20:10:00;;16.685;Freigegeben	validierte Daten
Brienzwiler;2019;Abfluss;10-Min-Mittel;m3/s;Aare;2018-01-01 20:20:00;;15.824;Freigegeben	validierte Daten
Brienzwiler;2019;Abfluss;10-Min-Mittel;m3/s;Aare;2018-01-01 20:30:00;;15.455;Freigegeben	validierte Daten
Brienzwiler;2019;Abfluss;10-Min-Mittel;m3/s;Aare;2018-01-01 20:40:00;;16.590;Freigegeben	validierte Daten
Brienzwiler;2019;Abfluss;10-Min-Mittel;m3/s;Aare;2018-01-01 20:50:00;;17.907;Freigegeben	validierte Daten
Brienzwiler;2019;Abfluss;10-Min-Mittel;m3/s;Aare;2018-01-01 21:00:00;;18.130;Freigegeben	validierte Daten
Brienzwiler;2019;Abfluss;10-Min-Mittel;m3/s;Aare;2018-01-01 21:10:00;;17.576;Freigegeben	validierte Daten
Brienzwiler;2019;Abfluss;10-Min-Mittel;m3/s;Aare;2018-01-01 21:20:00;;16.532;Freigegeben	validierte Daten
Brienzwiler;2019;Abfluss;10-Min-Mittel;m3/s;Aare;2018-01-01 21:30:00;;15.196;Freigegeben	validierte Daten
Brienzwiler;2019;Abfluss;10-Min-Mittel;m3/s;Aare;2018-01-01 21:40:00;;13.801;Freigegeben	validierte Daten
Brienzwiler;2019;Abfluss;10-Min-Mittel;m3/s;Aare;2018-01-01 21:50:00;;13.905;Freigegeben	validierte Daten
Brienzwiler;2019;Abfluss;10-Min-Mittel;m3/s;Aare;2018-01-01 22:00:00;;20.217;Freigegeben	validierte Daten
Brienzwiler;2019;Abfluss;10-Min-Mittel;m3/s;Aare;2018-01-01 22:10:00;;27.675;Freigegeben	validierte Daten
Brienzwiler;2019;Abfluss;10-Min-Mittel;m3/s;Aare;2018-01-01 22:20:00;;29.784;Freigegeben	validierte Daten
Brienzwiler;2019;Abfluss;10-Min-Mittel;m3/s;Aare;2018-01-01 22:30:00;;29.331;Freigegeben	validierte Daten
Brienzwiler;2019;Abfluss;10-Min-Mittel;m3/s;Aare;2018-01-01 22:40:00;;27.249;Freigegeben	validierte Daten
Brienzwiler;2019;Abfluss;10-Min-Mittel;m3/s;Aare;2018-01-01 22:50:00;;23.868;Freigegeben	validierte Daten
Brienzwiler;2019;Abfluss;10-Min-Mittel;m3/s;Aare;2018-01-01 23:00:00;;20.457;Freigegeben	validierte Daten
Brienzwiler;2019;Abfluss;10-Min-Mittel;m3/s;Aare;2018-01-01 23:10:00;;17.792;Freigegeben	validierte Daten
Brienzwiler;2019;Abfluss;10-Min-Mittel;m3/s;Aare;2018-01-01 23:20:00;;15.804;Freigegeben	validierte Daten
Brienzwiler;2019;Abfluss;10-Min-Mittel;m3/s;Aare;2018-01-01 23:30:00;;14.141;Freigegeben	validierte Daten
Brienzwiler;2019;Abfluss;10-Min-Mittel;m3/s;Aare;2018-01-01 23:40:00;;12.789;Freigegeben	validierte Daten
Brienzwiler;2019;Abfluss;10-Min-Mittel;m3/s;Aare;2018-01-01 23:50:00;;12.654;Freigegeben	validierte Daten
Brienzwiler;2019;Abfluss;10-Min-Mittel;m3/s;Aare;2018-01-02 00:00:00;;14.116;Freigegeben	validierte Daten
Brienzwiler;2019;Abfluss;10-Min-Mittel;m3/s;Aare;2018-01-02 00:10:00;;15.028;Freigegeben	validierte Daten
Brienzwiler;2019;Abfluss;10-Min-Mittel;m3/s;Aare;2018-01-02 00:20:00;;14.833;Freigegeben	validierte Daten
Brienzwiler;2019;Abfluss;10-Min-Mittel;m3/s;Aare;2018-01-02 00:30:00;;13.936;Freigegeben	validierte Daten
Brienzwiler;2019;Abfluss;10-Min-Mittel;m3/s;Aare;2018-01-02 00:40:00;;12.809;Freigegeben	validierte Daten
Brienzwiler;2019;Abfluss;10-Min-Mittel;m3/s;Aare;2018-01-02 00:50:00;;12.486;Freigegeben	validierte Daten
Brienzwiler;2019;Abfluss;10-Min-Mittel;m3/s;Aare;2018-01-02 01:00:00;;13.213;Freigegeben	validierte Daten
Brienzwiler;2019;Abfluss;10-Min-Mittel;m3/s;Aare;2018-01-02 01:10:00;;13.146;Freigegeben	validierte Daten
Brienzwiler;2019;Abfluss;10-Min-Mittel;m3/s;Aare;2018-01-02 01:20:00;;12.594;Freigegeben	validierte Daten
Brienzwiler;2019;Abfluss;10-Min-Mittel;m3/s;Aare;2018-01-02 01:30:00;;12.318;Freigegeben	validierte Daten
Brienzwiler;2019;Abfluss;10-Min-Mittel;m3/s;Aare;2018-01-02 01:40:00;;11.993;Freigegeben	validierte Daten
Brienzwiler;2019;Abfluss;10-Min-Mittel;m3/s;Aare;2018-01-02 01:50:00;;12.244;Freigegeben	validierte Daten
Brienzwiler;2019;Abfluss;10-Min-Mittel;m3/s;Aare;2018-01-02 02:00:00;;13.157;Freigegeben	validierte Daten
Brienzwiler;2019;Abfluss;10-Min-Mittel;m3/s;Aare;2018-01-02 02:10:00;;12.813;Freigegeben	validierte Daten
Brienzwiler;2019;Abfluss;10-Min-Mittel;m3/s;Aare;2018-01-02 02:20:00;;11.617;Freigegeben	validierte Daten
Brienzwiler;2019;Abfluss;10-Min-Mittel;m3/s;Aare;2018-01-02 02:30:00;;10.627;Freigegeben	validierte Daten
Brienzwiler;2019;Abfluss;10-Min-Mittel;m3/s;Aare;2018-01-02 02:40:00;;10.361;Freigegeben	validierte Daten
Brienzwiler;2019;Abfluss;10-Min-Mittel;m3/s;Aare;2018-01-02 02:50:00;;10.973;Freigegeben	validierte Daten
Brienzwiler;2019;Abfluss;10-Min-Mittel;m3/s;Aare;2018-01-02 03:00:00;;13.131;Freigegeben	validierte Daten
Brienzwiler;2019;Abfluss;10-Min-Mittel;m3/s;Aare;2018-01-02 03:10:00;;14.547;Freigegeben	validierte Daten
Brienzwiler;2019;Abfluss;10-Min-Mittel;m3/s;Aare;2018-01-02 03:20:00;;14.488;Freigegeben	validierte Daten
Brienzwiler;2019;Abfluss;10-Min-Mittel;m3/s;Aare;2018-01-02 03:30:00;;13.808;Freigegeben	validierte Daten
Brienzwiler;2019;Abfluss;10-Min-Mittel;m3/s;Aare;2018-01-02 03:40:00;;13.140;Freigegeben	validierte Daten
Brienzwiler;2019;Abfluss;10-Min-Mittel;m3/s;Aare;2018-01-02 03:50:00;;13.596;Freigegeben	validierte Daten
Brienzwiler;2019;Abfluss;10-Min-Mittel;m3/s;Aare;2018-01-02 04:00:00;;14.404;Freigegeben	validierte Daten
Brienzwiler;2019;Abfluss;10-Min-Mittel;m3/s;Aare;2018-01-02 04:10:00;;14.454;Freigegeben	validierte Daten
Brienzwiler;2019;Abfluss;10-Min-Mittel;m3/s;Aare;2018-01-02 04:20:00;;13.973;Freigegeben	validierte Daten
Brienzwiler;2019;Abfluss;10-Min-Mittel;m3/s;Aare;2018-01-02 04:30:00;;13.383;Freigegeben	validierte Daten
Brienzwiler;2019;Abfluss;10-Min-Mittel;m3/s;Aare;2018-01-02 04:40:00;;12.722;Freigegeben	validierte Daten
Brienzwiler;2019;Abfluss;10-Min-Mittel;m3/s;Aare;2018-01-02 04:50:00;;11.965;Freigegeben	validierte Daten
Brienzwiler;2019;Abfluss;10-Min-Mittel;m3/s;Aare;2018-01-02 05:00:00;;11.340;Freigegeben	validierte Daten
Brienzwiler;2019;Abfluss;10-Min-Mittel;m3/s;Aare;2018-01-02 05:10:00;;10.839;Freigegeben	validierte Daten
Brienzwiler;2019;Abfluss;10-Min-Mittel;m3/s;Aare;2018-01-02 05:20:00;;10.238;Freigegeben	validierte Daten
Brienzwiler;2019;Abfluss;10-Min-Mittel;m3/s;Aare;2018-01-02 05:30:00;;9.678;Freigegeben	validierte Daten
Brienzwiler;2019;Abfluss;10-Min-Mittel;m3/s;Aare;2018-01-02 05:40:00;;12.203;Freigegeben	validierte Daten
Brienzwiler;2019;Abfluss;10-Min-Mittel;m3/s;Aare;2018-01-02 05:50:00;;22.572;Freigegeben	validierte Daten
Brienzwiler;2019;Abfluss;10-Min-Mittel;m3/s;Aare;2018-01-02 06:00:00;;26.935;Freigegeben	validierte Daten
Brienzwiler;2019;Abfluss;10-Min-Mittel;m3/s;Aare;2018-01-02 06:10:00;;25.629;Freigegeben	validierte Daten
Brienzwiler;2019;Abfluss;10-Min-Mittel;m3/s;Aare;2018-01-02 06:20:00;;22.795;Freigegeben	validierte Daten
Brienzwiler;2019;Abfluss;10-Min-Mittel;m3/s;Aare;2018-01-02 06:30:00;;20.461;Freigegeben	validierte Daten
Brienzwiler;2019;Abfluss;10-Min-Mittel;m3/s;Aare;2018-01-02 06:40:00;;18.796;Freigegeben	validierte Daten
Brienzwiler;2019;Abfluss;10-Min-Mittel;m3/s;Aare;2018-01-02 06:50:00;;17.543;Freigegeben	validierte Daten
Brienzwiler;2019;Abfluss;10-Min-Mittel;m3/s;Aare;2018-01-02 07:00:00;;16.374;Freigegeben	validierte Daten
Brienzwiler;2019;Abfluss;10-Min-Mittel;m3/s;Aare;2018-01-02 07:10:00;;15.370;Freigegeben	validierte Daten
Brienzwiler;2019;Abfluss;10-Min-Mittel;m3/s;Aare;2018-01-02 07:20:00;;14.841;Freigegeben	validierte Daten
Brienzwiler;2019;Abfluss;10-Min-Mittel;m3/s;Aare;2018-01-02 07:30:00;;15.147;Freigegeben	validierte Daten
Brienzwiler;2019;Abfluss;10-Min-Mittel;m3/s;Aare;2018-01-02 07:40:00;;15.326;Freigegeben	validierte Daten
Brienzwiler;2019;Abfluss;10-Min-Mittel;m3/s;Aare;2018-01-02 07:50:00;;14.373;Freigegeben	validierte Daten
Brienzwiler;2019;Abfluss;10-Min-Mittel;m3/s;Aare;2018-01-02 08:00:00;;12.966;Freigegeben	validierte Daten
Brienzwiler;2019;Abfluss;10-Min-Mittel;m3/s;Aare;2018-01-02 08:10:00;;11.970;Freigegeben	validierte Daten
Brienzwiler;2019;Abfluss;10-Min-Mittel;m3/s;Aare;2018-01-02 08:20:00;;12.047;Freigegeben	validierte Daten
Brienzwiler;2019;Abfluss;10-Min-Mittel;m3/s;Aare;2018-01-02 08:30:00;;12.526;Freigegeben	validierte Daten
Brienzwiler;2019;Abfluss;10-Min-Mittel;m3/s;Aare;2018-01-02 08:40:00;;12.605;Freigegeben	validierte Daten
Brienzwiler;2019;Abfluss;10-Min-Mittel;m3/s;Aare;2018-01-02 08:50:00;;11.993;Freigegeben	validierte Daten
Brienzwiler;2019;Abfluss;10-Min-Mittel;m3/s;Aare;2018-01-02 09:00:00;;11.248;Freigegeben	validierte Daten
Brienzwiler;2019;Abfluss;10-Min-Mittel;m3/s;Aare;2018-01-02 09:10:00;;12.762;Freigegeben	validierte Daten
Brienzwiler;2019;Abfluss;10-Min-Mittel;m3/s;Aare;2018-01-02 09:20:00;;15.432;Freigegeben	validierte Daten
Brienzwiler;2019;Abfluss;10-Min-Mittel;m3/s;Aare;2018-01-02 09:30:00;;16.008;Freigegeben	validierte Daten
Brienzwiler;2019;Abfluss;10-Min-Mittel;m3/s;Aare;2018-01-02 09:40:00;;15.610;Freigegeben	validierte Daten
Brienzwiler;2019;Abfluss;10-Min-Mittel;m3/s;Aare;2018-01-02 09:50:00;;14.624;Freigegeben	validierte Daten
Brienzwiler;2019;Abfluss;10-Min-Mittel;m3/s;Aare;2018-01-02 10:00:00;;13.636;Freigegeben	validierte Daten
Brienzwiler;2019;Abfluss;10-Min-Mittel;m3/s;Aare;2018-01-02 10:10:00;;13.838;Freigegeben	validierte Daten
Brienzwiler;2019;Abfluss;10-Min-Mittel;m3/s;Aare;2018-01-02 10:20:00;;15.187;Freigegeben	validierte Daten
Brienzwiler;2019;Abfluss;10-Min-Mittel;m3/s;Aare;2018-01-02 10:30:00;;15.861;Freigegeben	validierte Daten
Brienzwiler;2019;Abfluss;10-Min-Mittel;m3/s;Aare;2018-01-02 10:40:00;;15.347;Freigegeben	validierte Daten
Brienzwiler;2019;Abfluss;10-Min-Mittel;m3/s;Aare;2018-01-02 10:50:00;;14.261;Freigegeben	validierte Daten
Brienzwiler;2019;Abfluss;10-Min-Mittel;m3/s;Aare;2018-01-02 11:00:00;;13.310;Freigegeben	validierte Daten
Brienzwiler;2019;Abfluss;10-Min-Mittel;m3/s;Aare;2018-01-02 11:10:00;;13.254;Freigegeben	validierte Daten
Brienzwiler;2019;Abfluss;10-Min-Mittel;m3/s;Aare;2018-01-02 11:20:00;;14.508;Freigegeben	validierte Daten
Brienzwiler;2019;Abfluss;10-Min-Mittel;m3/s;Aare;2018-01-02 11:30:00;;15.870;Freigegeben	validierte Daten
Brienzwiler;2019;Abfluss;10-Min-Mittel;m3/s;Aare;2018-01-02 11:40:00;;16.013;Freigegeben	validierte Daten
Brienzwiler;2019;Abfluss;10-Min-Mittel;m3/s;Aare;2018-01-02 11:50:00;;15.331;Freigegeben	validierte Daten
Brienzwiler;2019;Abfluss;10-Min-Mittel;m3/s;Aare;2018-01-02 12:00:00;;14.500;Freigegeben	validierte Daten
Brienzwiler;2019;Abfluss;10-Min-Mittel;m3/s;Aare;2018-01-02 12:10:00;;13.830;Freigegeben	validierte Daten
Brienzwiler;2019;Abfluss;10-Min-Mittel;m3/s;Aare;2018-01-02 12:20:00;;13.366;Freigegeben	validierte Daten
Brienzwiler;2019;Abfluss;10-Min-Mittel;m3/s;Aare;2018-01-02 12:30:00;;14.035;Freigegeben	validierte Daten
Brienzwiler;2019;Abfluss;10-Min-Mittel;m3/s;Aare;2018-01-02 12:40:00;;18.068;Freigegeben	validierte Daten
Brienzwiler;2019;Abfluss;10-Min-Mittel;m3/s;Aare;2018-01-02 12:50:00;;21.921;Freigegeben	validierte Daten
Brienzwiler;2019;Abfluss;10-Min-Mittel;m3/s;Aare;2018-01-02 13:00:00;;23.637;Freigegeben	validierte Daten
Brienzwiler;2019;Abfluss;10-Min-Mittel;m3/s;Aare;2018-01-02 13:10:00;;25.001;Freigegeben	validierte Daten
Brienzwiler;2019;Abfluss;10-Min-Mittel;m3/s;Aare;2018-01-02 13:20:00;;25.771;Freigegeben	validierte Daten
Brienzwiler;2019;Abfluss;10-Min-Mittel;m3/s;Aare;2018-01-02 13:30:00;;25.364;Freigegeben	validierte Daten
Brienzwiler;2019;Abfluss;10-Min-Mittel;m3/s;Aare;2018-01-02 13:40:00;;24.576;Freigegeben	validierte Daten
Brienzwiler;2019;Abfluss;10-Min-Mittel;m3/s;Aare;2018-01-02 13:50:00;;23.266;Freigegeben	validierte Daten
Brienzwiler;2019;Abfluss;10-Min-Mittel;m3/s;Aare;2018-01-02 14:00:00;;21.659;Freigegeben	validierte Daten
Brienzwiler;2019;Abfluss;10-Min-Mittel;m3/s;Aare;2018-01-02 14:10:00;;20.160;Freigegeben	validierte Daten
Brienzwiler;2019;Abfluss;10-Min-Mittel;m3/s;Aare;2018-01-02 14:20:00;;19.106;Freigegeben	validierte Daten
Brienzwiler;2019;Abfluss;10-Min-Mittel;m3/s;Aare;2018-01-02 14:30:00;;18.300;Freigegeben	validierte Daten
Brienzwiler;2019;Abfluss;10-Min-Mittel;m3/s;Aare;2018-01-02 14:40:00;;17.504;Freigegeben	validierte Daten
Brienzwiler;2019;Abfluss;10-Min-Mittel;m3/s;Aare;2018-01-02 14:50:00;;16.501;Freigegeben	validierte Daten
Brienzwiler;2019;Abfluss;10-Min-Mittel;m3/s;Aare;2018-01-02 15:00:00;;15.336;Freigegeben	validierte Daten
Brienzwiler;2019;Abfluss;10-Min-Mittel;m3/s;Aare;2018-01-02 15:10:00;;15.363;Freigegeben	validierte Daten
Brienzwiler;2019;Abfluss;10-Min-Mittel;m3/s;Aare;2018-01-02 15:20:00;;17.549;Freigegeben	validierte Daten
Brienzwiler;2019;Abfluss;10-Min-Mittel;m3/s;Aare;2018-01-02 15:30:00;;19.209;Freigegeben	validierte Daten
Brienzwiler;2019;Abfluss;10-Min-Mittel;m3/s;Aare;2018-01-02 15:40:00;;20.210;Freigegeben	validierte Daten
Brienzwiler;2019;Abfluss;10-Min-Mittel;m3/s;Aare;2018-01-02 15:50:00;;20.766;Freigegeben	validierte Daten
Brienzwiler;2019;Abfluss;10-Min-Mittel;m3/s;Aare;2018-01-02 16:00:00;;20.747;Freigegeben	validierte Daten
Brienzwiler;2019;Abfluss;10-Min-Mittel;m3/s;Aare;2018-01-02 16:10:00;;20.955;Freigegeben	validierte Daten
Brienzwiler;2019;Abfluss;10-Min-Mittel;m3/s;Aare;2018-01-02 16:20:00;;21.882;Freigegeben	validierte Daten
Brienzwiler;2019;Abfluss;10-Min-Mittel;m3/s;Aare;2018-01-02 16:30:00;;22.337;Freigegeben	validierte Daten
Brienzwiler;2019;Abfluss;10-Min-Mittel;m3/s;Aare;2018-01-02 16:40:00;;22.122;Freigegeben	validierte Daten
Brienzwiler;2019;Abfluss;10-Min-Mittel;m3/s;Aare;2018-01-02 16:50:00;;21.853;Freigegeben	validierte Daten
Brienzwiler;2019;Abfluss;10-Min-Mittel;m3/s;Aare;2018-01-02 17:00:00;;21.420;Freigegeben	validierte Daten
Brienzwiler;2019;Abfluss;10-Min-Mittel;m3/s;Aare;2018-01-02 17:10:00;;20.869;Freigegeben	validierte Daten
Brienzwiler;2019;Abfluss;10-Min-Mittel;m3/s;Aare;2018-01-02 17:20:00;;20.798;Freigegeben	validierte Daten
Brienzwiler;2019;Abfluss;10-Min-Mittel;m3/s;Aare;2018-01-02 17:30:00;;21.031;Freigegeben	validierte Daten
Brienzwiler;2019;Abfluss;10-Min-Mittel;m3/s;Aare;2018-01-02 17:40:00;;21.576;Freigegeben	validierte Daten
Brienzwiler;2019;Abfluss;10-Min-Mittel;m3/s;Aare;2018-01-02 17:50:00;;22.282;Freigegeben	validierte Daten
Brienzwiler;2019;Abfluss;10-Min-Mittel;m3/s;Aare;2018-01-02 18:00:00;;23.101;Freigegeben	validierte Daten
Brienzwiler;2019;Abfluss;10-Min-Mittel;m3/s;Aare;2018-01-02 18:10:00;;23.697;Freigegeben	validierte Daten
Brienzwiler;2019;Abfluss;10-Min-Mittel;m3/s;Aare;2018-01-02 18:20:00;;23.383;Freigegeben	validierte Daten
Brienzwiler;2019;Abfluss;10-Min-Mittel;m3/s;Aare;2018-01-02 18:30:00;;22.155;Freigegeben	validierte Daten
Brienzwiler;2019;Abfluss;10-Min-Mittel;m3/s;Aare;2018-01-02 18:40:00;;20.863;Freigegeben	validierte Daten
Brienzwiler;2019;Abfluss;10-Min-Mittel;m3/s;Aare;2018-01-02 18:50:00;;20.448;Freigegeben	validierte Daten
Brienzwiler;2019;Abfluss;10-Min-Mittel;m3/s;Aare;2018-01-02 19:00:00;;20.869;Freigegeben	validierte Daten
Brienzwiler;2019;Abfluss;10-Min-Mittel;m3/s;Aare;2018-01-02 19:10:00;;21.812;Freigegeben	validierte Daten
Brienzwiler;2019;Abfluss;10-Min-Mittel;m3/s;Aare;2018-01-02 19:20:00;;22.590;Freigegeben	validierte Daten
Brienzwiler;2019;Abfluss;10-Min-Mittel;m3/s;Aare;2018-01-02 19:30:00;;22.907;Freigegeben	validierte Daten
Brienzwiler;2019;Abfluss;10-Min-Mittel;m3/s;Aare;2018-01-02 19:40:00;;22.564;Freigegeben	validierte Daten
Brienzwiler;2019;Abfluss;10-Min-Mittel;m3/s;Aare;2018-01-02 19:50:00;;21.987;Freigegeben	validierte Daten
Brienzwiler;2019;Abfluss;10-Min-Mittel;m3/s;Aare;2018-01-02 20:00:00;;21.266;Freigegeben	validierte Daten
Brienzwiler;2019;Abfluss;10-Min-Mittel;m3/s;Aare;2018-01-02 20:10:00;;20.580;Freigegeben	validierte Daten
Brienzwiler;2019;Abfluss;10-Min-Mittel;m3/s;Aare;2018-01-02 20:20:00;;20.128;Freigegeben	validierte Daten
Brienzwiler;2019;Abfluss;10-Min-Mittel;m3/s;Aare;2018-01-02 20:30:00;;20.406;Freigegeben	validierte Daten
Brienzwiler;2019;Abfluss;10-Min-Mittel;m3/s;Aare;2018-01-02 20:40:00;;21.393;Freigegeben	validierte Daten
Brienzwiler;2019;Abfluss;10-Min-Mittel;m3/s;Aare;2018-01-02 20:50:00;;21.884;Freigegeben	validierte Daten
Brienzwiler;2019;Abfluss;10-Min-Mittel;m3/s;Aare;2018-01-02 21:00:00;;22.055;Freigegeben	validierte Daten
Brienzwiler;2019;Abfluss;10-Min-Mittel;m3/s;Aare;2018-01-02 21:10:00;;22.226;Freigegeben	validierte Daten
Brienzwiler;2019;Abfluss;10-Min-Mittel;m3/s;Aare;2018-01-02 21:20:00;;22.600;Freigegeben	validierte Daten
Brienzwiler;2019;Abfluss;10-Min-Mittel;m3/s;Aare;2018-01-02 21:30:00;;23.617;Freigegeben	validierte Daten
Brienzwiler;2019;Abfluss;10-Min-Mittel;m3/s;Aare;2018-01-02 21:40:00;;24.555;Freigegeben	validierte Daten
Brienzwiler;2019;Abfluss;10-Min-Mittel;m3/s;Aare;2018-01-02 21:50:00;;24.576;Freigegeben	validierte Daten
Brienzwiler;2019;Abfluss;10-Min-Mittel;m3/s;Aare;2018-01-02 22:00:00;;24.023;Freigegeben	validierte Daten
Brienzwiler;2019;Abfluss;10-Min-Mittel;m3/s;Aare;2018-01-02 22:10:00;;23.151;Freigegeben	validierte Daten
Brienzwiler;2019;Abfluss;10-Min-Mittel;m3/s;Aare;2018-01-02 22:20:00;;22.560;Freigegeben	validierte Daten
Brienzwiler;2019;Abfluss;10-Min-Mittel;m3/s;Aare;2018-01-02 22:30:00;;23.638;Freigegeben	validierte Daten
Brienzwiler;2019;Abfluss;10-Min-Mittel;m3/s;Aare;2018-01-02 22:40:00;;25.156;Freigegeben	validierte Daten
Brienzwiler;2019;Abfluss;10-Min-Mittel;m3/s;Aare;2018-01-02 22:50:00;;25.580;Freigegeben	validierte Daten
Brienzwiler;2019;Abfluss;10-Min-Mittel;m3/s;Aare;2018-01-02 23:00:00;;25.217;Freigegeben	validierte Daten
Brienzwiler;2019;Abfluss;10-Min-Mittel;m3/s;Aare;2018-01-02 23:10:00;;24.733;Freigegeben	validierte Daten
Brienzwiler;2019;Abfluss;10-Min-Mittel;m3/s;Aare;2018-01-02 23:20:00;;23.961;Freigegeben	validierte Daten
Brienzwiler;2019;Abfluss;10-Min-Mittel;m3/s;Aare;2018-01-02 23:30:00;;23.393;Freigegeben	validierte Daten
Brienzwiler;2019;Abfluss;10-Min-Mittel;m3/s;Aare;2018-01-02 23:40:00;;23.218;Freigegeben	validierte Daten
Brienzwiler;2019;Abfluss;10-Min-Mittel;m3/s;Aare;2018-01-02 23:50:00;;23.154;Freigegeben	validierte Daten
Brienzwiler;2019;Abfluss;10-Min-Mittel;m3/s;Aare;2018-01-03 00:00:00;;22.581;Freigegeben	validierte Daten
Brienzwiler;2019;Abfluss;10-Min-Mittel;m3/s;Aare;2018-01-03 00:10:00;;21.001;Freigegeben	validierte Daten
Brienzwiler;2019;Abfluss;10-Min-Mittel;m3/s;Aare;2018-01-03 00:20:00;;18.828;Freigegeben	validierte Daten
Brienzwiler;2019;Abfluss;10-Min-Mittel;m3/s;Aare;2018-01-03 00:30:00;;16.522;Freigegeben	validierte Daten
Brienzwiler;2019;Abfluss;10-Min-Mittel;m3/s;Aare;2018-01-03 00:40:00;;14.347;Freigegeben	validierte Daten
Brienzwiler;2019;Abfluss;10-Min-Mittel;m3/s;Aare;2018-01-03 00:50:00;;12.511;Freigegeben	validierte Daten
Brienzwiler;2019;Abfluss;10-Min-Mittel;m3/s;Aare;2018-01-03 01:00:00;;10.995;Freigegeben	validierte Daten
Brienzwiler;2019;Abfluss;10-Min-Mittel;m3/s;Aare;2018-01-03 01:10:00;;9.905;Freigegeben	validierte Daten
Brienzwiler;2019;Abfluss;10-Min-Mittel;m3/s;Aare;2018-01-03 01:20:00;;9.293;Freigegeben	validierte Daten
Brienzwiler;2019;Abfluss;10-Min-Mittel;m3/s;Aare;2018-01-03 01:30:00;;9.647;Freigegeben	validierte Daten
Brienzwiler;2019;Abfluss;10-Min-Mittel;m3/s;Aare;2018-01-03 01:40:00;;10.690;Freigegeben	validierte Daten
Brienzwiler;2019;Abfluss;10-Min-Mittel;m3/s;Aare;2018-01-03 01:50:00;;12.939;Freigegeben	validierte Daten
Brienzwiler;2019;Abfluss;10-Min-Mittel;m3/s;Aare;2018-01-03 02:00:00;;14.047;Freigegeben	validierte Daten
Brienzwiler;2019;Abfluss;10-Min-Mittel;m3/s;Aare;2018-01-03 02:10:00;;13.473;Freigegeben	validierte Daten
Brienzwiler;2019;Abfluss;10-Min-Mittel;m3/s;Aare;2018-01-03 02:20:00;;12.804;Freigegeben	validierte Daten
Brienzwiler;2019;Abfluss;10-Min-Mittel;m3/s;Aare;2018-01-03 02:30:00;;12.502;Freigegeben	validierte Daten
Brienzwiler;2019;Abfluss;10-Min-Mittel;m3/s;Aare;2018-01-03 02:40:00;;12.344;Freigegeben	validierte Daten
Brienzwiler;2019;Abfluss;10-Min-Mittel;m3/s;Aare;2018-01-03 02:50:00;;12.838;Freigegeben	validierte Daten
Brienzwiler;2019;Abfluss;10-Min-Mittel;m3/s;Aare;2018-01-03 03:00:00;;14.364;Freigegeben	validierte Daten
Brienzwiler;2019;Abfluss;10-Min-Mittel;m3/s;Aare;2018-01-03 03:10:00;;14.795;Freigegeben	validierte Daten
Brienzwiler;2019;Abfluss;10-Min-Mittel;m3/s;Aare;2018-01-03 03:20:00;;14.271;Freigegeben	validierte Daten
Brienzwiler;2019;Abfluss;10-Min-Mittel;m3/s;Aare;2018-01-03 03:30:00;;13.534;Freigegeben	validierte Daten
Brienzwiler;2019;Abfluss;10-Min-Mittel;m3/s;Aare;2018-01-03 03:40:00;;13.934;Freigegeben	validierte Daten
Brienzwiler;2019;Abfluss;10-Min-Mittel;m3/s;Aare;2018-01-03 03:50:00;;16.091;Freigegeben	validierte Daten
Brienzwiler;2019;Abfluss;10-Min-Mittel;m3/s;Aare;2018-01-03 04:00:00;;16.818;Freigegeben	validierte Daten
Brienzwiler;2019;Abfluss;10-Min-Mittel;m3/s;Aare;2018-01-03 04:10:00;;16.126;Freigegeben	validierte Daten
Brienzwiler;2019;Abfluss;10-Min-Mittel;m3/s;Aare;2018-01-03 04:20:00;;15.205;Freigegeben	validierte Daten
Brienzwiler;2019;Abfluss;10-Min-Mittel;m3/s;Aare;2018-01-03 04:30:00;;14.673;Freigegeben	validierte Daten
Brienzwiler;2019;Abfluss;10-Min-Mittel;m3/s;Aare;2018-01-03 04:40:00;;16.049;Freigegeben	validierte Daten
Brienzwiler;2019;Abfluss;10-Min-Mittel;m3/s;Aare;2018-01-03 04:50:00;;17.843;Freigegeben	validierte Daten
Brienzwiler;2019;Abfluss;10-Min-Mittel;m3/s;Aare;2018-01-03 05:00:00;;17.875;Freigegeben	validierte Daten
Brienzwiler;2019;Abfluss;10-Min-Mittel;m3/s;Aare;2018-01-03 05:10:00;;16.961;Freigegeben	validierte Daten
Brienzwiler;2019;Abfluss;10-Min-Mittel;m3/s;Aare;2018-01-03 05:20:00;;16.057;Freigegeben	validierte Daten
Brienzwiler;2019;Abfluss;10-Min-Mittel;m3/s;Aare;2018-01-03 05:30:00;;15.948;Freigegeben	validierte Daten
Brienzwiler;2019;Abfluss;10-Min-Mittel;m3/s;Aare;2018-01-03 05:40:00;;17.493;Freigegeben	validierte Daten
Brienzwiler;2019;Abfluss;10-Min-Mittel;m3/s;Aare;2018-01-03 05:50:00;;18.816;Freigegeben	validierte Daten
Brienzwiler;2019;Abfluss;10-Min-Mittel;m3/s;Aare;2018-01-03 06:00:00;;18.685;Freigegeben	validierte Daten
Brienzwiler;2019;Abfluss;10-Min-Mittel;m3/s;Aare;2018-01-03 06:10:00;;17.847;Freigegeben	validierte Daten
Brienzwiler;2019;Abfluss;10-Min-Mittel;m3/s;Aare;2018-01-03 06:20:00;;16.968;Freigegeben	validierte Daten
Brienzwiler;2019;Abfluss;10-Min-Mittel;m3/s;Aare;2018-01-03 06:30:00;;16.289;Freigegeben	validierte Daten
Brienzwiler;2019;Abfluss;10-Min-Mittel;m3/s;Aare;2018-01-03 06:40:00;;16.236;Freigegeben	validierte Daten
Brienzwiler;2019;Abfluss;10-Min-Mittel;m3/s;Aare;2018-01-03 06:50:00;;16.770;Freigegeben	validierte Daten
Brienzwiler;2019;Abfluss;10-Min-Mittel;m3/s;Aare;2018-01-03 07:00:00;;17.528;Freigegeben	validierte Daten
Brienzwiler;2019;Abfluss;10-Min-Mittel;m3/s;Aare;2018-01-03 07:10:00;;18.497;Freigegeben	validierte Daten
Brienzwiler;2019;Abfluss;10-Min-Mittel;m3/s;Aare;2018-01-03 07:20:00;;19.086;Freigegeben	validierte Daten
Brienzwiler;2019;Abfluss;10-Min-Mittel;m3/s;Aare;2018-01-03 07:30:00;;18.706;Freigegeben	validierte Daten
Brienzwiler;2019;Abfluss;10-Min-Mittel;m3/s;Aare;2018-01-03 07:40:00;;18.235;Freigegeben	validierte Daten
Brienzwiler;2019;Abfluss;10-Min-Mittel;m3/s;Aare;2018-01-03 07:50:00;;18.535;Freigegeben	validierte Daten
Brienzwiler;2019;Abfluss;10-Min-Mittel;m3/s;Aare;2018-01-03 08:00:00;;19.419;Freigegeben	validierte Daten
Brienzwiler;2019;Abfluss;10-Min-Mittel;m3/s;Aare;2018-01-03 08:10:00;;19.703;Freigegeben	validierte Daten
Brienzwiler;2019;Abfluss;10-Min-Mittel;m3/s;Aare;2018-01-03 08:20:00;;19.643;Freigegeben	validierte Daten
Brienzwiler;2019;Abfluss;10-Min-Mittel;m3/s;Aare;2018-01-03 08:30:00;;19.306;Freigegeben	validierte Daten
Brienzwiler;2019;Abfluss;10-Min-Mittel;m3/s;Aare;2018-01-03 08:40:00;;18.483;Freigegeben	validierte Daten
Brienzwiler;2019;Abfluss;10-Min-Mittel;m3/s;Aare;2018-01-03 08:50:00;;17.379;Freigegeben	validierte Daten
Brienzwiler;2019;Abfluss;10-Min-Mittel;m3/s;Aare;2018-01-03 09:00:00;;16.000;Freigegeben	validierte Daten
Brienzwiler;2019;Abfluss;10-Min-Mittel;m3/s;Aare;2018-01-03 09:10:00;;14.484;Freigegeben	validierte Daten
Brienzwiler;2019;Abfluss;10-Min-Mittel;m3/s;Aare;2018-01-03 09:20:00;;14.554;Freigegeben	validierte Daten
Brienzwiler;2019;Abfluss;10-Min-Mittel;m3/s;Aare;2018-01-03 09:30:00;;16.773;Freigegeben	validierte Daten
Brienzwiler;2019;Abfluss;10-Min-Mittel;m3/s;Aare;2018-01-03 09:40:00;;17.888;Freigegeben	validierte Daten
Brienzwiler;2019;Abfluss;10-Min-Mittel;m3/s;Aare;2018-01-03 09:50:00;;18.153;Freigegeben	validierte Daten
Brienzwiler;2019;Abfluss;10-Min-Mittel;m3/s;Aare;2018-01-03 10:00:00;;18.697;Freigegeben	validierte Daten
Brienzwiler;2019;Abfluss;10-Min-Mittel;m3/s;Aare;2018-01-03 10:10:00;;20.012;Freigegeben	validierte Daten
Brienzwiler;2019;Abfluss;10-Min-Mittel;m3/s;Aare;2018-01-03 10:20:00;;22.277;Freigegeben	validierte Daten
Brienzwiler;2019;Abfluss;10-Min-Mittel;m3/s;Aare;2018-01-03 10:30:00;;24.340;Freigegeben	validierte Daten
Brienzwiler;2019;Abfluss;10-Min-Mittel;m3/s;Aare;2018-01-03 10:40:00;;24.658;Freigegeben	validierte Daten
Brienzwiler;2019;Abfluss;10-Min-Mittel;m3/s;Aare;2018-01-03 10:50:00;;24.396;Freigegeben	validierte Daten
Brienzwiler;2019;Abfluss;10-Min-Mittel;m3/s;Aare;2018-01-03 11:00:00;;24.043;Freigegeben	validierte Daten
Brienzwiler;2019;Abfluss;10-Min-Mittel;m3/s;Aare;2018-01-03 11:10:00;;23.676;Freigegeben	validierte Daten
Brienzwiler;2019;Abfluss;10-Min-Mittel;m3/s;Aare;2018-01-03 11:20:00;;23.346;Freigegeben	validierte Daten
Brienzwiler;2019;Abfluss;10-Min-Mittel;m3/s;Aare;2018-01-03 11:30:00;;23.218;Freigegeben	validierte Daten
Brienzwiler;2019;Abfluss;10-Min-Mittel;m3/s;Aare;2018-01-03 11:40:00;;23.124;Freigegeben	validierte Daten
Brienzwiler;2019;Abfluss;10-Min-Mittel;m3/s;Aare;2018-01-03 11:50:00;;23.072;Freigegeben	validierte Daten
Brienzwiler;2019;Abfluss;10-Min-Mittel;m3/s;Aare;2018-01-03 12:00:00;;23.458;Freigegeben	validierte Daten
Brienzwiler;2019;Abfluss;10-Min-Mittel;m3/s;Aare;2018-01-03 12:10:00;;24.075;Freigegeben	validierte Daten
Brienzwiler;2019;Abfluss;10-Min-Mittel;m3/s;Aare;2018-01-03 12:20:00;;24.600;Freigegeben	validierte Daten
Brienzwiler;2019;Abfluss;10-Min-Mittel;m3/s;Aare;2018-01-03 12:30:00;;24.432;Freigegeben	validierte Daten
Brienzwiler;2019;Abfluss;10-Min-Mittel;m3/s;Aare;2018-01-03 12:40:00;;23.555;Freigegeben	validierte Daten
Brienzwiler;2019;Abfluss;10-Min-Mittel;m3/s;Aare;2018-01-03 12:50:00;;22.402;Freigegeben	validierte Daten
Brienzwiler;2019;Abfluss;10-Min-Mittel;m3/s;Aare;2018-01-03 13:00:00;;21.092;Freigegeben	validierte Daten
Brienzwiler;2019;Abfluss;10-Min-Mittel;m3/s;Aare;2018-01-03 13:10:00;;20.224;Freigegeben	validierte Daten
Brienzwiler;2019;Abfluss;10-Min-Mittel;m3/s;Aare;2018-01-03 13:20:00;;20.114;Freigegeben	validierte Daten
Brienzwiler;2019;Abfluss;10-Min-Mittel;m3/s;Aare;2018-01-03 13:30:00;;20.835;Freigegeben	validierte Daten
Brienzwiler;2019;Abfluss;10-Min-Mittel;m3/s;Aare;2018-01-03 13:40:00;;22.134;Freigegeben	validierte Daten
Brienzwiler;2019;Abfluss;10-Min-Mittel;m3/s;Aare;2018-01-03 13:50:00;;22.878;Freigegeben	validierte Daten
Brienzwiler;2019;Abfluss;10-Min-Mittel;m3/s;Aare;2018-01-03 14:00:00;;23.296;Freigegeben	validierte Daten
Brienzwiler;2019;Abfluss;10-Min-Mittel;m3/s;Aare;2018-01-03 14:10:00;;23.751;Freigegeben	validierte Daten
Brienzwiler;2019;Abfluss;10-Min-Mittel;m3/s;Aare;2018-01-03 14:20:00;;24.334;Freigegeben	validierte Daten
Brienzwiler;2019;Abfluss;10-Min-Mittel;m3/s;Aare;2018-01-03 14:30:00;;24.186;Freigegeben	validierte Daten
Brienzwiler;2019;Abfluss;10-Min-Mittel;m3/s;Aare;2018-01-03 14:40:00;;23.454;Freigegeben	validierte Daten
Brienzwiler;2019;Abfluss;10-Min-Mittel;m3/s;Aare;2018-01-03 14:50:00;;22.670;Freigegeben	validierte Daten
Brienzwiler;2019;Abfluss;10-Min-Mittel;m3/s;Aare;2018-01-03 15:00:00;;22.035;Freigegeben	validierte Daten
Brienzwiler;2019;Abfluss;10-Min-Mittel;m3/s;Aare;2018-01-03 15:10:00;;21.582;Freigegeben	validierte Daten
Brienzwiler;2019;Abfluss;10-Min-Mittel;m3/s;Aare;2018-01-03 15:20:00;;21.602;Freigegeben	validierte Daten
Brienzwiler;2019;Abfluss;10-Min-Mittel;m3/s;Aare;2018-01-03 15:30:00;;22.035;Freigegeben	validierte Daten
Brienzwiler;2019;Abfluss;10-Min-Mittel;m3/s;Aare;2018-01-03 15:40:00;;22.590;Freigegeben	validierte Daten
Brienzwiler;2019;Abfluss;10-Min-Mittel;m3/s;Aare;2018-01-03 15:50:00;;23.121;Freigegeben	validierte Daten
Brienzwiler;2019;Abfluss;10-Min-Mittel;m3/s;Aare;2018-01-03 16:00:00;;23.171;Freigegeben	validierte Daten
Brienzwiler;2019;Abfluss;10-Min-Mittel;m3/s;Aare;2018-01-03 16:10:00;;23.084;Freigegeben	validierte Daten
Brienzwiler;2019;Abfluss;10-Min-Mittel;m3/s;Aare;2018-01-03 16:20:00;;23.147;Freigegeben	validierte Daten
Brienzwiler;2019;Abfluss;10-Min-Mittel;m3/s;Aare;2018-01-03 16:30:00;;22.950;Freigegeben	validierte Daten
Brienzwiler;2019;Abfluss;10-Min-Mittel;m3/s;Aare;2018-01-03 16:40:00;;23.151;Freigegeben	validierte Daten
Brienzwiler;2019;Abfluss;10-Min-Mittel;m3/s;Aare;2018-01-03 16:50:00;;24.372;Freigegeben	validierte Daten
Brienzwiler;2019;Abfluss;10-Min-Mittel;m3/s;Aare;2018-01-03 17:00:00;;25.489;Freigegeben	validierte Daten
Brienzwiler;2019;Abfluss;10-Min-Mittel;m3/s;Aare;2018-01-03 17:10:00;;25.977;Freigegeben	validierte Daten
Brienzwiler;2019;Abfluss;10-Min-Mittel;m3/s;Aare;2018-01-03 17:20:00;;26.149;Freigegeben	validierte Daten
Brienzwiler;2019;Abfluss;10-Min-Mittel;m3/s;Aare;2018-01-03 17:30:00;;26.005;Freigegeben	validierte Daten
Brienzwiler;2019;Abfluss;10-Min-Mittel;m3/s;Aare;2018-01-03 17:40:00;;26.118;Freigegeben	validierte Daten
Brienzwiler;2019;Abfluss;10-Min-Mittel;m3/s;Aare;2018-01-03 17:50:00;;26.541;Freigegeben	validierte Daten
Brienzwiler;2019;Abfluss;10-Min-Mittel;m3/s;Aare;2018-01-03 18:00:00;;26.859;Freigegeben	validierte Daten
Brienzwiler;2019;Abfluss;10-Min-Mittel;m3/s;Aare;2018-01-03 18:10:00;;26.902;Freigegeben	validierte Daten
Brienzwiler;2019;Abfluss;10-Min-Mittel;m3/s;Aare;2018-01-03 18:20:00;;26.583;Freigegeben	validierte Daten
Brienzwiler;2019;Abfluss;10-Min-Mittel;m3/s;Aare;2018-01-03 18:30:00;;26.118;Freigegeben	validierte Daten
Brienzwiler;2019;Abfluss;10-Min-Mittel;m3/s;Aare;2018-01-03 18:40:00;;26.118;Freigegeben	validierte Daten
Brienzwiler;2019;Abfluss;10-Min-Mittel;m3/s;Aare;2018-01-03 18:50:00;;26.107;Freigegeben	validierte Daten
Brienzwiler;2019;Abfluss;10-Min-Mittel;m3/s;Aare;2018-01-03 19:00:00;;25.364;Freigegeben	validierte Daten
Brienzwiler;2019;Abfluss;10-Min-Mittel;m3/s;Aare;2018-01-03 19:10:00;;24.612;Freigegeben	validierte Daten
Brienzwiler;2019;Abfluss;10-Min-Mittel;m3/s;Aare;2018-01-03 19:20:00;;24.385;Freigegeben	validierte Daten
Brienzwiler;2019;Abfluss;10-Min-Mittel;m3/s;Aare;2018-01-03 19:30:00;;24.762;Freigegeben	validierte Daten
Brienzwiler;2019;Abfluss;10-Min-Mittel;m3/s;Aare;2018-01-03 19:40:00;;25.058;Freigegeben	validierte Daten
Brienzwiler;2019;Abfluss;10-Min-Mittel;m3/s;Aare;2018-01-03 19:50:00;;24.976;Freigegeben	validierte Daten
Brienzwiler;2019;Abfluss;10-Min-Mittel;m3/s;Aare;2018-01-03 20:00:00;;24.568;Freigegeben	validierte Daten
Brienzwiler;2019;Abfluss;10-Min-Mittel;m3/s;Aare;2018-01-03 20:10:00;;24.108;Freigegeben	validierte Daten
Brienzwiler;2019;Abfluss;10-Min-Mittel;m3/s;Aare;2018-01-03 20:20:00;;23.879;Freigegeben	validierte Daten
Brienzwiler;2019;Abfluss;10-Min-Mittel;m3/s;Aare;2018-01-03 20:30:00;;24.166;Freigegeben	validierte Daten
Brienzwiler;2019;Abfluss;10-Min-Mittel;m3/s;Aare;2018-01-03 20:40:00;;24.535;Freigegeben	validierte Daten
Brienzwiler;2019;Abfluss;10-Min-Mittel;m3/s;Aare;2018-01-03 20:50:00;;24.350;Freigegeben	validierte Daten
Brienzwiler;2019;Abfluss;10-Min-Mittel;m3/s;Aare;2018-01-03 21:00:00;;23.616;Freigegeben	validierte Daten
Brienzwiler;2019;Abfluss;10-Min-Mittel;m3/s;Aare;2018-01-03 21:10:00;;22.940;Freigegeben	validierte Daten
Brienzwiler;2019;Abfluss;10-Min-Mittel;m3/s;Aare;2018-01-03 21:20:00;;24.021;Freigegeben	validierte Daten
Brienzwiler;2019;Abfluss;10-Min-Mittel;m3/s;Aare;2018-01-03 21:30:00;;26.827;Freigegeben	validierte Daten
Brienzwiler;2019;Abfluss;10-Min-Mittel;m3/s;Aare;2018-01-03 21:40:00;;28.476;Freigegeben	validierte Daten
Brienzwiler;2019;Abfluss;10-Min-Mittel;m3/s;Aare;2018-01-03 21:50:00;;28.454;Freigegeben	validierte Daten
Brienzwiler;2019;Abfluss;10-Min-Mittel;m3/s;Aare;2018-01-03 22:00:00;;27.653;Freigegeben	validierte Daten
Brienzwiler;2019;Abfluss;10-Min-Mittel;m3/s;Aare;2018-01-03 22:10:00;;26.541;Freigegeben	validierte Daten
Brienzwiler;2019;Abfluss;10-Min-Mittel;m3/s;Aare;2018-01-03 22:20:00;;25.628;Freigegeben	validierte Daten
Brienzwiler;2019;Abfluss;10-Min-Mittel;m3/s;Aare;2018-01-03 22:30:00;;25.183;Freigegeben	validierte Daten
Brienzwiler;2019;Abfluss;10-Min-Mittel;m3/s;Aare;2018-01-03 22:40:00;;24.423;Freigegeben	validierte Daten
Brienzwiler;2019;Abfluss;10-Min-Mittel;m3/s;Aare;2018-01-03 22:50:00;;22.752;Freigegeben	validierte Daten
Brienzwiler;2019;Abfluss;10-Min-Mittel;m3/s;Aare;2018-01-03 23:00:00;;20.865;Freigegeben	validierte Daten
Brienzwiler;2019;Abfluss;10-Min-Mittel;m3/s;Aare;2018-01-03 23:10:00;;19.405;Freigegeben	validierte Daten
Brienzwiler;2019;Abfluss;10-Min-Mittel;m3/s;Aare;2018-01-03 23:20:00;;18.937;Freigegeben	validierte Daten
Brienzwiler;2019;Abfluss;10-Min-Mittel;m3/s;Aare;2018-01-03 23:30:00;;19.311;Freigegeben	validierte Daten
Brienzwiler;2019;Abfluss;10-Min-Mittel;m3/s;Aare;2018-01-03 23:40:00;;20.440;Freigegeben	validierte Daten
Brienzwiler;2019;Abfluss;10-Min-Mittel;m3/s;Aare;2018-01-03 23:50:00;;21.377;Freigegeben	validierte Daten
Brienzwiler;2019;Abfluss;10-Min-Mittel;m3/s;Aare;2018-01-04 00:00:00;;21.659;Freigegeben	validierte Daten
Brienzwiler;2019;Abfluss;10-Min-Mittel;m3/s;Aare;2018-01-04 00:10:00;;21.743;Freigegeben	validierte Daten
Brienzwiler;2019;Abfluss;10-Min-Mittel;m3/s;Aare;2018-01-04 00:20:00;;21.806;Freigegeben	validierte Daten
Brienzwiler;2019;Abfluss;10-Min-Mittel;m3/s;Aare;2018-01-04 00:30:00;;21.666;Freigegeben	validierte Daten
Brienzwiler;2019;Abfluss;10-Min-Mittel;m3/s;Aare;2018-01-04 00:40:00;;21.013;Freigegeben	validierte Daten
Brienzwiler;2019;Abfluss;10-Min-Mittel;m3/s;Aare;2018-01-04 00:50:00;;20.124;Freigegeben	validierte Daten
Brienzwiler;2019;Abfluss;10-Min-Mittel;m3/s;Aare;2018-01-04 01:00:00;;19.668;Freigegeben	validierte Daten
Brienzwiler;2019;Abfluss;10-Min-Mittel;m3/s;Aare;2018-01-04 01:10:00;;19.678;Freigegeben	validierte Daten
Brienzwiler;2019;Abfluss;10-Min-Mittel;m3/s;Aare;2018-01-04 01:20:00;;19.730;Freigegeben	validierte Daten
Brienzwiler;2019;Abfluss;10-Min-Mittel;m3/s;Aare;2018-01-04 01:30:00;;19.682;Freigegeben	validierte Daten
Brienzwiler;2019;Abfluss;10-Min-Mittel;m3/s;Aare;2018-01-04 01:40:00;;19.900;Freigegeben	validierte Daten
Brienzwiler;2019;Abfluss;10-Min-Mittel;m3/s;Aare;2018-01-04 01:50:00;;20.363;Freigegeben	validierte Daten
Brienzwiler;2019;Abfluss;10-Min-Mittel;m3/s;Aare;2018-01-04 02:00:00;;20.863;Freigegeben	validierte Daten
Brienzwiler;2019;Abfluss;10-Min-Mittel;m3/s;Aare;2018-01-04 02:10:00;;21.330;Freigegeben	validierte Daten
Brienzwiler;2019;Abfluss;10-Min-Mittel;m3/s;Aare;2018-01-04 02:20:00;;21.576;Freigegeben	validierte Daten
Brienzwiler;2019;Abfluss;10-Min-Mittel;m3/s;Aare;2018-01-04 02:30:00;;21.857;Freigegeben	validierte Daten
Brienzwiler;2019;Abfluss;10-Min-Mittel;m3/s;Aare;2018-01-04 02:40:00;;22.213;Freigegeben	validierte Daten
Brienzwiler;2019;Abfluss;10-Min-Mittel;m3/s;Aare;2018-01-04 02:50:00;;22.401;Freigegeben	validierte Daten
Brienzwiler;2019;Abfluss;10-Min-Mittel;m3/s;Aare;2018-01-04 03:00:00;;22.421;Freigegeben	validierte Daten
Brienzwiler;2019;Abfluss;10-Min-Mittel;m3/s;Aare;2018-01-04 03:10:00;;22.246;Freigegeben	validierte Daten
Brienzwiler;2019;Abfluss;10-Min-Mittel;m3/s;Aare;2018-01-04 03:20:00;;21.923;Freigegeben	validierte Daten
Brienzwiler;2019;Abfluss;10-Min-Mittel;m3/s;Aare;2018-01-04 03:30:00;;21.910;Freigegeben	validierte Daten
Brienzwiler;2019;Abfluss;10-Min-Mittel;m3/s;Aare;2018-01-04 03:40:00;;22.140;Freigegeben	validierte Daten
Brienzwiler;2019;Abfluss;10-Min-Mittel;m3/s;Aare;2018-01-04 03:50:00;;23.104;Freigegeben	validierte Daten
Brienzwiler;2019;Abfluss;10-Min-Mittel;m3/s;Aare;2018-01-04 04:00:00;;27.544;Freigegeben	validierte Daten
Brienzwiler;2019;Abfluss;10-Min-Mittel;m3/s;Aare;2018-01-04 04:10:00;;32.496;Freigegeben	validierte Daten
Brienzwiler;2019;Abfluss;10-Min-Mittel;m3/s;Aare;2018-01-04 04:20:00;;34.612;Freigegeben	validierte Daten
Brienzwiler;2019;Abfluss;10-Min-Mittel;m3/s;Aare;2018-01-04 04:30:00;;34.683;Freigegeben	validierte Daten
Brienzwiler;2019;Abfluss;10-Min-Mittel;m3/s;Aare;2018-01-04 04:40:00;;32.587;Freigegeben	validierte Daten
Brienzwiler;2019;Abfluss;10-Min-Mittel;m3/s;Aare;2018-01-04 04:50:00;;28.682;Freigegeben	validierte Daten
Brienzwiler;2019;Abfluss;10-Min-Mittel;m3/s;Aare;2018-01-04 05:00:00;;24.975;Freigegeben	validierte Daten
Brienzwiler;2019;Abfluss;10-Min-Mittel;m3/s;Aare;2018-01-04 05:10:00;;22.423;Freigegeben	validierte Daten
Brienzwiler;2019;Abfluss;10-Min-Mittel;m3/s;Aare;2018-01-04 05:20:00;;20.815;Freigegeben	validierte Daten
Brienzwiler;2019;Abfluss;10-Min-Mittel;m3/s;Aare;2018-01-04 05:30:00;;20.569;Freigegeben	validierte Daten
Brienzwiler;2019;Abfluss;10-Min-Mittel;m3/s;Aare;2018-01-04 05:40:00;;21.657;Freigegeben	validierte Daten
Brienzwiler;2019;Abfluss;10-Min-Mittel;m3/s;Aare;2018-01-04 05:50:00;;22.191;Freigegeben	validierte Daten
Brienzwiler;2019;Abfluss;10-Min-Mittel;m3/s;Aare;2018-01-04 06:00:00;;21.943;Freigegeben	validierte Daten
Brienzwiler;2019;Abfluss;10-Min-Mittel;m3/s;Aare;2018-01-04 06:10:00;;21.615;Freigegeben	validierte Daten
Brienzwiler;2019;Abfluss;10-Min-Mittel;m3/s;Aare;2018-01-04 06:20:00;;21.317;Freigegeben	validierte Daten
Brienzwiler;2019;Abfluss;10-Min-Mittel;m3/s;Aare;2018-01-04 06:30:00;;21.186;Freigegeben	validierte Daten
Brienzwiler;2019;Abfluss;10-Min-Mittel;m3/s;Aare;2018-01-04 06:40:00;;21.082;Freigegeben	validierte Daten
Brienzwiler;2019;Abfluss;10-Min-Mittel;m3/s;Aare;2018-01-04 06:50:00;;21.016;Freigegeben	validierte Daten
Brienzwiler;2019;Abfluss;10-Min-Mittel;m3/s;Aare;2018-01-04 07:00:00;;21.236;Freigegeben	validierte Daten
Brienzwiler;2019;Abfluss;10-Min-Mittel;m3/s;Aare;2018-01-04 07:10:00;;21.795;Freigegeben	validierte Daten
Brienzwiler;2019;Abfluss;10-Min-Mittel;m3/s;Aare;2018-01-04 07:20:00;;21.929;Freigegeben	validierte Daten
Brienzwiler;2019;Abfluss;10-Min-Mittel;m3/s;Aare;2018-01-04 07:30:00;;22.243;Freigegeben	validierte Daten
Brienzwiler;2019;Abfluss;10-Min-Mittel;m3/s;Aare;2018-01-04 07:40:00;;22.790;Freigegeben	validierte Daten
Brienzwiler;2019;Abfluss;10-Min-Mittel;m3/s;Aare;2018-01-04 07:50:00;;22.260;Freigegeben	validierte Daten
Brienzwiler;2019;Abfluss;10-Min-Mittel;m3/s;Aare;2018-01-04 08:00:00;;21.283;Freigegeben	validierte Daten
Brienzwiler;2019;Abfluss;10-Min-Mittel;m3/s;Aare;2018-01-04 08:10:00;;21.037;Freigegeben	validierte Daten
Brienzwiler;2019;Abfluss;10-Min-Mittel;m3/s;Aare;2018-01-04 08:20:00;;21.387;Freigegeben	validierte Daten
Brienzwiler;2019;Abfluss;10-Min-Mittel;m3/s;Aare;2018-01-04 08:30:00;;21.144;Freigegeben	validierte Daten
Brienzwiler;2019;Abfluss;10-Min-Mittel;m3/s;Aare;2018-01-04 08:40:00;;20.210;Freigegeben	validierte Daten
Brienzwiler;2019;Abfluss;10-Min-Mittel;m3/s;Aare;2018-01-04 08:50:00;;19.377;Freigegeben	validierte Daten
Brienzwiler;2019;Abfluss;10-Min-Mittel;m3/s;Aare;2018-01-04 09:00:00;;19.161;Freigegeben	validierte Daten
Brienzwiler;2019;Abfluss;10-Min-Mittel;m3/s;Aare;2018-01-04 09:10:00;;22.311;Freigegeben	validierte Daten
Brienzwiler;2019;Abfluss;10-Min-Mittel;m3/s;Aare;2018-01-04 09:20:00;;26.088;Freigegeben	validierte Daten
Brienzwiler;2019;Abfluss;10-Min-Mittel;m3/s;Aare;2018-01-04 09:30:00;;25.515;Freigegeben	validierte Daten
Brienzwiler;2019;Abfluss;10-Min-Mittel;m3/s;Aare;2018-01-04 09:40:00;;23.302;Freigegeben	validierte Daten
Brienzwiler;2019;Abfluss;10-Min-Mittel;m3/s;Aare;2018-01-04 09:50:00;;21.525;Freigegeben	validierte Daten
Brienzwiler;2019;Abfluss;10-Min-Mittel;m3/s;Aare;2018-01-04 10:00:00;;20.478;Freigegeben	validierte Daten
Brienzwiler;2019;Abfluss;10-Min-Mittel;m3/s;Aare;2018-01-04 10:10:00;;19.943;Freigegeben	validierte Daten
Brienzwiler;2019;Abfluss;10-Min-Mittel;m3/s;Aare;2018-01-04 10:20:00;;19.640;Freigegeben	validierte Daten
Brienzwiler;2019;Abfluss;10-Min-Mittel;m3/s;Aare;2018-01-04 10:30:00;;19.423;Freigegeben	validierte Daten
Brienzwiler;2019;Abfluss;10-Min-Mittel;m3/s;Aare;2018-01-04 10:40:00;;19.292;Freigegeben	validierte Daten
Brienzwiler;2019;Abfluss;10-Min-Mittel;m3/s;Aare;2018-01-04 10:50:00;;19.395;Freigegeben	validierte Daten
Brienzwiler;2019;Abfluss;10-Min-Mittel;m3/s;Aare;2018-01-04 11:00:00;;20.048;Freigegeben	validierte Daten
Brienzwiler;2019;Abfluss;10-Min-Mittel;m3/s;Aare;2018-01-04 11:10:00;;21.028;Freigegeben	validierte Daten
Brienzwiler;2019;Abfluss;10-Min-Mittel;m3/s;Aare;2018-01-04 11:20:00;;21.857;Freigegeben	validierte Daten
Brienzwiler;2019;Abfluss;10-Min-Mittel;m3/s;Aare;2018-01-04 11:30:00;;21.982;Freigegeben	validierte Daten
Brienzwiler;2019;Abfluss;10-Min-Mittel;m3/s;Aare;2018-01-04 11:40:00;;21.537;Freigegeben	validierte Daten
Brienzwiler;2019;Abfluss;10-Min-Mittel;m3/s;Aare;2018-01-04 11:50:00;;21.231;Freigegeben	validierte Daten
Brienzwiler;2019;Abfluss;10-Min-Mittel;m3/s;Aare;2018-01-04 12:00:00;;21.315;Freigegeben	validierte Daten
Brienzwiler;2019;Abfluss;10-Min-Mittel;m3/s;Aare;2018-01-04 12:10:00;;21.649;Freigegeben	validierte Daten
Brienzwiler;2019;Abfluss;10-Min-Mittel;m3/s;Aare;2018-01-04 12:20:00;;22.337;Freigegeben	validierte Daten
Brienzwiler;2019;Abfluss;10-Min-Mittel;m3/s;Aare;2018-01-04 12:30:00;;24.484;Freigegeben	validierte Daten
Brienzwiler;2019;Abfluss;10-Min-Mittel;m3/s;Aare;2018-01-04 12:40:00;;31.658;Freigegeben	validierte Daten
Brienzwiler;2019;Abfluss;10-Min-Mittel;m3/s;Aare;2018-01-04 12:50:00;;40.000;Freigegeben	validierte Daten
Brienzwiler;2019;Abfluss;10-Min-Mittel;m3/s;Aare;2018-01-04 13:00:00;;43.746;Freigegeben	validierte Daten
Brienzwiler;2019;Abfluss;10-Min-Mittel;m3/s;Aare;2018-01-04 13:10:00;;43.299;Freigegeben	validierte Daten
Brienzwiler;2019;Abfluss;10-Min-Mittel;m3/s;Aare;2018-01-04 13:20:00;;39.724;Freigegeben	validierte Daten
Brienzwiler;2019;Abfluss;10-Min-Mittel;m3/s;Aare;2018-01-04 13:30:00;;35.594;Freigegeben	validierte Daten
Brienzwiler;2019;Abfluss;10-Min-Mittel;m3/s;Aare;2018-01-04 13:40:00;;32.629;Freigegeben	validierte Daten
Brienzwiler;2019;Abfluss;10-Min-Mittel;m3/s;Aare;2018-01-04 13:50:00;;31.475;Freigegeben	validierte Daten
Brienzwiler;2019;Abfluss;10-Min-Mittel;m3/s;Aare;2018-01-04 14:00:00;;32.029;Freigegeben	validierte Daten
Brienzwiler;2019;Abfluss;10-Min-Mittel;m3/s;Aare;2018-01-04 14:10:00;;33.231;Freigegeben	validierte Daten
Brienzwiler;2019;Abfluss;10-Min-Mittel;m3/s;Aare;2018-01-04 14:20:00;;35.536;Freigegeben	validierte Daten
Brienzwiler;2019;Abfluss;10-Min-Mittel;m3/s;Aare;2018-01-04 14:30:00;;37.996;Freigegeben	validierte Daten
Brienzwiler;2019;Abfluss;10-Min-Mittel;m3/s;Aare;2018-01-04 14:40:00;;39.412;Freigegeben	validierte Daten
Brienzwiler;2019;Abfluss;10-Min-Mittel;m3/s;Aare;2018-01-04 14:50:00;;39.964;Freigegeben	validierte Daten
Brienzwiler;2019;Abfluss;10-Min-Mittel;m3/s;Aare;2018-01-04 15:00:00;;40.183;Freigegeben	validierte Daten
Brienzwiler;2019;Abfluss;10-Min-Mittel;m3/s;Aare;2018-01-04 15:10:00;;39.601;Freigegeben	validierte Daten
Brienzwiler;2019;Abfluss;10-Min-Mittel;m3/s;Aare;2018-01-04 15:20:00;;38.496;Freigegeben	validierte Daten
Brienzwiler;2019;Abfluss;10-Min-Mittel;m3/s;Aare;2018-01-04 15:30:00;;37.184;Freigegeben	validierte Daten
Brienzwiler;2019;Abfluss;10-Min-Mittel;m3/s;Aare;2018-01-04 15:40:00;;36.271;Freigegeben	validierte Daten
Brienzwiler;2019;Abfluss;10-Min-Mittel;m3/s;Aare;2018-01-04 15:50:00;;36.475;Freigegeben	validierte Daten
Brienzwiler;2019;Abfluss;10-Min-Mittel;m3/s;Aare;2018-01-04 16:00:00;;40.147;Freigegeben	validierte Daten
Brienzwiler;2019;Abfluss;10-Min-Mittel;m3/s;Aare;2018-01-04 16:10:00;;46.499;Freigegeben	validierte Daten
Brienzwiler;2019;Abfluss;10-Min-Mittel;m3/s;Aare;2018-01-04 16:20:00;;53.942;Freigegeben	validierte Daten
Brienzwiler;2019;Abfluss;10-Min-Mittel;m3/s;Aare;2018-01-04 16:30:00;;61.108;Freigegeben	validierte Daten
Brienzwiler;2019;Abfluss;10-Min-Mittel;m3/s;Aare;2018-01-04 16:40:00;;63.564;Freigegeben	validierte Daten
Brienzwiler;2019;Abfluss;10-Min-Mittel;m3/s;Aare;2018-01-04 16:50:00;;63.623;Freigegeben	validierte Daten
Brienzwiler;2019;Abfluss;10-Min-Mittel;m3/s;Aare;2018-01-04 17:00:00;;62.980;Freigegeben	validierte Daten
Brienzwiler;2019;Abfluss;10-Min-Mittel;m3/s;Aare;2018-01-04 17:10:00;;62.177;Freigegeben	validierte Daten
Brienzwiler;2019;Abfluss;10-Min-Mittel;m3/s;Aare;2018-01-04 17:20:00;;62.147;Freigegeben	validierte Daten
Brienzwiler;2019;Abfluss;10-Min-Mittel;m3/s;Aare;2018-01-04 17:30:00;;63.150;Freigegeben	validierte Daten
Brienzwiler;2019;Abfluss;10-Min-Mittel;m3/s;Aare;2018-01-04 17:40:00;;64.724;Freigegeben	validierte Daten
Brienzwiler;2019;Abfluss;10-Min-Mittel;m3/s;Aare;2018-01-04 17:50:00;;65.869;Freigegeben	validierte Daten
Brienzwiler;2019;Abfluss;10-Min-Mittel;m3/s;Aare;2018-01-04 18:00:00;;65.674;Freigegeben	validierte Daten
Brienzwiler;2019;Abfluss;10-Min-Mittel;m3/s;Aare;2018-01-04 18:10:00;;63.583;Freigegeben	validierte Daten
Brienzwiler;2019;Abfluss;10-Min-Mittel;m3/s;Aare;2018-01-04 18:20:00;;60.164;Freigegeben	validierte Daten
Brienzwiler;2019;Abfluss;10-Min-Mittel;m3/s;Aare;2018-01-04 18:30:00;;58.211;Freigegeben	validierte Daten
Brienzwiler;2019;Abfluss;10-Min-Mittel;m3/s;Aare;2018-01-04 18:40:00;;61.164;Freigegeben	validierte Daten
Brienzwiler;2019;Abfluss;10-Min-Mittel;m3/s;Aare;2018-01-04 18:50:00;;63.231;Freigegeben	validierte Daten
Brienzwiler;2019;Abfluss;10-Min-Mittel;m3/s;Aare;2018-01-04 19:00:00;;63.438;Freigegeben	validierte Daten
Brienzwiler;2019;Abfluss;10-Min-Mittel;m3/s;Aare;2018-01-04 19:10:00;;68.155;Freigegeben	validierte Daten
Brienzwiler;2019;Abfluss;10-Min-Mittel;m3/s;Aare;2018-01-04 19:20:00;;75.687;Freigegeben	validierte Daten
Brienzwiler;2019;Abfluss;10-Min-Mittel;m3/s;Aare;2018-01-04 19:30:00;;76.658;Freigegeben	validierte Daten
Brienzwiler;2019;Abfluss;10-Min-Mittel;m3/s;Aare;2018-01-04 19:40:00;;74.537;Freigegeben	validierte Daten
Brienzwiler;2019;Abfluss;10-Min-Mittel;m3/s;Aare;2018-01-04 19:50:00;;72.798;Freigegeben	validierte Daten
Brienzwiler;2019;Abfluss;10-Min-Mittel;m3/s;Aare;2018-01-04 20:00:00;;72.049;Freigegeben	validierte Daten
Brienzwiler;2019;Abfluss;10-Min-Mittel;m3/s;Aare;2018-01-04 20:10:00;;73.174;Freigegeben	validierte Daten
Brienzwiler;2019;Abfluss;10-Min-Mittel;m3/s;Aare;2018-01-04 20:20:00;;74.937;Freigegeben	validierte Daten
Brienzwiler;2019;Abfluss;10-Min-Mittel;m3/s;Aare;2018-01-04 20:30:00;;76.150;Freigegeben	validierte Daten
Brienzwiler;2019;Abfluss;10-Min-Mittel;m3/s;Aare;2018-01-04 20:40:00;;76.580;Freigegeben	validierte Daten
Brienzwiler;2019;Abfluss;10-Min-Mittel;m3/s;Aare;2018-01-04 20:50:00;;76.876;Freigegeben	validierte Daten
Brienzwiler;2019;Abfluss;10-Min-Mittel;m3/s;Aare;2018-01-04 21:00:00;;75.603;Freigegeben	validierte Daten
Brienzwiler;2019;Abfluss;10-Min-Mittel;m3/s;Aare;2018-01-04 21:10:00;;73.238;Freigegeben	validierte Daten
Brienzwiler;2019;Abfluss;10-Min-Mittel;m3/s;Aare;2018-01-04 21:20:00;;71.009;Freigegeben	validierte Daten
Brienzwiler;2019;Abfluss;10-Min-Mittel;m3/s;Aare;2018-01-04 21:30:00;;70.406;Freigegeben	validierte Daten
Brienzwiler;2019;Abfluss;10-Min-Mittel;m3/s;Aare;2018-01-04 21:40:00;;70.838;Freigegeben	validierte Daten
Brienzwiler;2019;Abfluss;10-Min-Mittel;m3/s;Aare;2018-01-04 21:50:00;;70.406;Freigegeben	validierte Daten
Brienzwiler;2019;Abfluss;10-Min-Mittel;m3/s;Aare;2018-01-04 22:00:00;;70.160;Freigegeben	validierte Daten
Brienzwiler;2019;Abfluss;10-Min-Mittel;m3/s;Aare;2018-01-04 22:10:00;;72.019;Freigegeben	validierte Daten
Brienzwiler;2019;Abfluss;10-Min-Mittel;m3/s;Aare;2018-01-04 22:20:00;;73.699;Freigegeben	validierte Daten
Brienzwiler;2019;Abfluss;10-Min-Mittel;m3/s;Aare;2018-01-04 22:30:00;;73.620;Freigegeben	validierte Daten
Brienzwiler;2019;Abfluss;10-Min-Mittel;m3/s;Aare;2018-01-04 22:40:00;;72.611;Freigegeben	validierte Daten
Brienzwiler;2019;Abfluss;10-Min-Mittel;m3/s;Aare;2018-01-04 22:50:00;;70.847;Freigegeben	validierte Daten
Brienzwiler;2019;Abfluss;10-Min-Mittel;m3/s;Aare;2018-01-04 23:00:00;;69.456;Freigegeben	validierte Daten
Brienzwiler;2019;Abfluss;10-Min-Mittel;m3/s;Aare;2018-01-04 23:10:00;;68.931;Freigegeben	validierte Daten
Brienzwiler;2019;Abfluss;10-Min-Mittel;m3/s;Aare;2018-01-04 23:20:00;;68.534;Freigegeben	validierte Daten
Brienzwiler;2019;Abfluss;10-Min-Mittel;m3/s;Aare;2018-01-04 23:30:00;;68.138;Freigegeben	validierte Daten
Brienzwiler;2019;Abfluss;10-Min-Mittel;m3/s;Aare;2018-01-04 23:40:00;;67.708;Freigegeben	validierte Daten
Brienzwiler;2019;Abfluss;10-Min-Mittel;m3/s;Aare;2018-01-04 23:50:00;;67.151;Freigegeben	validierte Daten
Brienzwiler;2019;Abfluss;10-Min-Mittel;m3/s;Aare;2018-01-05 00:00:00;;67.030;Freigegeben	validierte Daten
Brienzwiler;2019;Abfluss;10-Min-Mittel;m3/s;Aare;2018-01-05 00:10:00;;66.969;Freigegeben	validierte Daten
Brienzwiler;2019;Abfluss;10-Min-Mittel;m3/s;Aare;2018-01-05 00:20:00;;66.185;Freigegeben	validierte Daten
Brienzwiler;2019;Abfluss;10-Min-Mittel;m3/s;Aare;2018-01-05 00:30:00;;64.590;Freigegeben	validierte Daten
Brienzwiler;2019;Abfluss;10-Min-Mittel;m3/s;Aare;2018-01-05 00:40:00;;62.421;Freigegeben	validierte Daten
Brienzwiler;2019;Abfluss;10-Min-Mittel;m3/s;Aare;2018-01-05 00:50:00;;59.969;Freigegeben	validierte Daten
Brienzwiler;2019;Abfluss;10-Min-Mittel;m3/s;Aare;2018-01-05 01:00:00;;58.411;Freigegeben	validierte Daten
Brienzwiler;2019;Abfluss;10-Min-Mittel;m3/s;Aare;2018-01-05 01:10:00;;59.534;Freigegeben	validierte Daten
Brienzwiler;2019;Abfluss;10-Min-Mittel;m3/s;Aare;2018-01-05 01:20:00;;61.019;Freigegeben	validierte Daten
Brienzwiler;2019;Abfluss;10-Min-Mittel;m3/s;Aare;2018-01-05 01:30:00;;61.403;Freigegeben	validierte Daten
Brienzwiler;2019;Abfluss;10-Min-Mittel;m3/s;Aare;2018-01-05 01:40:00;;61.803;Freigegeben	validierte Daten
Brienzwiler;2019;Abfluss;10-Min-Mittel;m3/s;Aare;2018-01-05 01:50:00;;62.096;Freigegeben	validierte Daten
Brienzwiler;2019;Abfluss;10-Min-Mittel;m3/s;Aare;2018-01-05 02:00:00;;61.844;Freigegeben	validierte Daten
Brienzwiler;2019;Abfluss;10-Min-Mittel;m3/s;Aare;2018-01-05 02:10:00;;61.282;Freigegeben	validierte Daten
Brienzwiler;2019;Abfluss;10-Min-Mittel;m3/s;Aare;2018-01-05 02:20:00;;60.858;Freigegeben	validierte Daten
Brienzwiler;2019;Abfluss;10-Min-Mittel;m3/s;Aare;2018-01-05 02:30:00;;61.371;Freigegeben	validierte Daten
Brienzwiler;2019;Abfluss;10-Min-Mittel;m3/s;Aare;2018-01-05 02:40:00;;62.302;Freigegeben	validierte Daten
Brienzwiler;2019;Abfluss;10-Min-Mittel;m3/s;Aare;2018-01-05 02:50:00;;62.478;Freigegeben	validierte Daten
Brienzwiler;2019;Abfluss;10-Min-Mittel;m3/s;Aare;2018-01-05 03:00:00;;62.282;Freigegeben	validierte Daten
Brienzwiler;2019;Abfluss;10-Min-Mittel;m3/s;Aare;2018-01-05 03:10:00;;62.321;Freigegeben	validierte Daten
Brienzwiler;2019;Abfluss;10-Min-Mittel;m3/s;Aare;2018-01-05 03:20:00;;61.979;Freigegeben	validierte Daten
Brienzwiler;2019;Abfluss;10-Min-Mittel;m3/s;Aare;2018-01-05 03:30:00;;60.730;Freigegeben	validierte Daten
Brienzwiler;2019;Abfluss;10-Min-Mittel;m3/s;Aare;2018-01-05 03:40:00;;59.180;Freigegeben	validierte Daten
Brienzwiler;2019;Abfluss;10-Min-Mittel;m3/s;Aare;2018-01-05 03:50:00;;58.067;Freigegeben	validierte Daten
Brienzwiler;2019;Abfluss;10-Min-Mittel;m3/s;Aare;2018-01-05 04:00:00;;57.482;Freigegeben	validierte Daten
Brienzwiler;2019;Abfluss;10-Min-Mittel;m3/s;Aare;2018-01-05 04:10:00;;58.916;Freigegeben	validierte Daten
Brienzwiler;2019;Abfluss;10-Min-Mittel;m3/s;Aare;2018-01-05 04:20:00;;61.746;Freigegeben	validierte Daten
Brienzwiler;2019;Abfluss;10-Min-Mittel;m3/s;Aare;2018-01-05 04:30:00;;63.532;Freigegeben	validierte Daten
Brienzwiler;2019;Abfluss;10-Min-Mittel;m3/s;Aare;2018-01-05 04:40:00;;63.522;Freigegeben	validierte Daten
Brienzwiler;2019;Abfluss;10-Min-Mittel;m3/s;Aare;2018-01-05 04:50:00;;63.616;Freigegeben	validierte Daten
Brienzwiler;2019;Abfluss;10-Min-Mittel;m3/s;Aare;2018-01-05 05:00:00;;63.858;Freigegeben	validierte Daten
Brienzwiler;2019;Abfluss;10-Min-Mittel;m3/s;Aare;2018-01-05 05:10:00;;63.606;Freigegeben	validierte Daten
Brienzwiler;2019;Abfluss;10-Min-Mittel;m3/s;Aare;2018-01-05 05:20:00;;63.029;Freigegeben	validierte Daten
Brienzwiler;2019;Abfluss;10-Min-Mittel;m3/s;Aare;2018-01-05 05:30:00;;62.155;Freigegeben	validierte Daten
Brienzwiler;2019;Abfluss;10-Min-Mittel;m3/s;Aare;2018-01-05 05:40:00;;61.349;Freigegeben	validierte Daten
Brienzwiler;2019;Abfluss;10-Min-Mittel;m3/s;Aare;2018-01-05 05:50:00;;62.539;Freigegeben	validierte Daten
Brienzwiler;2019;Abfluss;10-Min-Mittel;m3/s;Aare;2018-01-05 06:00:00;;64.582;Freigegeben	validierte Daten
Brienzwiler;2019;Abfluss;10-Min-Mittel;m3/s;Aare;2018-01-05 06:10:00;;64.671;Freigegeben	validierte Daten
Brienzwiler;2019;Abfluss;10-Min-Mittel;m3/s;Aare;2018-01-05 06:20:00;;63.760;Freigegeben	validierte Daten
Brienzwiler;2019;Abfluss;10-Min-Mittel;m3/s;Aare;2018-01-05 06:30:00;;63.275;Freigegeben	validierte Daten
Brienzwiler;2019;Abfluss;10-Min-Mittel;m3/s;Aare;2018-01-05 06:40:00;;62.865;Freigegeben	validierte Daten
Brienzwiler;2019;Abfluss;10-Min-Mittel;m3/s;Aare;2018-01-05 06:50:00;;62.368;Freigegeben	validierte Daten
Brienzwiler;2019;Abfluss;10-Min-Mittel;m3/s;Aare;2018-01-05 07:00:00;;62.294;Freigegeben	validierte Daten
Brienzwiler;2019;Abfluss;10-Min-Mittel;m3/s;Aare;2018-01-05 07:10:00;;62.263;Freigegeben	validierte Daten
Brienzwiler;2019;Abfluss;10-Min-Mittel;m3/s;Aare;2018-01-05 07:20:00;;61.871;Freigegeben	validierte Daten
Brienzwiler;2019;Abfluss;10-Min-Mittel;m3/s;Aare;2018-01-05 07:30:00;;61.057;Freigegeben	validierte Daten
Brienzwiler;2019;Abfluss;10-Min-Mittel;m3/s;Aare;2018-01-05 07:40:00;;60.526;Freigegeben	validierte Daten
Brienzwiler;2019;Abfluss;10-Min-Mittel;m3/s;Aare;2018-01-05 07:50:00;;60.482;Freigegeben	validierte Daten
Brienzwiler;2019;Abfluss;10-Min-Mittel;m3/s;Aare;2018-01-05 08:00:00;;58.901;Freigegeben	validierte Daten
Brienzwiler;2019;Abfluss;10-Min-Mittel;m3/s;Aare;2018-01-05 08:10:00;;55.155;Freigegeben	validierte Daten
Brienzwiler;2019;Abfluss;10-Min-Mittel;m3/s;Aare;2018-01-05 08:20:00;;51.267;Freigegeben	validierte Daten
Brienzwiler;2019;Abfluss;10-Min-Mittel;m3/s;Aare;2018-01-05 08:30:00;;50.097;Freigegeben	validierte Daten
Brienzwiler;2019;Abfluss;10-Min-Mittel;m3/s;Aare;2018-01-05 08:40:00;;53.080;Freigegeben	validierte Daten
Brienzwiler;2019;Abfluss;10-Min-Mittel;m3/s;Aare;2018-01-05 08:50:00;;55.665;Freigegeben	validierte Daten
Brienzwiler;2019;Abfluss;10-Min-Mittel;m3/s;Aare;2018-01-05 09:00:00;;56.153;Freigegeben	validierte Daten
Brienzwiler;2019;Abfluss;10-Min-Mittel;m3/s;Aare;2018-01-05 09:10:00;;56.606;Freigegeben	validierte Daten
Brienzwiler;2019;Abfluss;10-Min-Mittel;m3/s;Aare;2018-01-05 09:20:00;;57.157;Freigegeben	validierte Daten
Brienzwiler;2019;Abfluss;10-Min-Mittel;m3/s;Aare;2018-01-05 09:30:00;;57.467;Freigegeben	validierte Daten
Brienzwiler;2019;Abfluss;10-Min-Mittel;m3/s;Aare;2018-01-05 09:40:00;;58.433;Freigegeben	validierte Daten
Brienzwiler;2019;Abfluss;10-Min-Mittel;m3/s;Aare;2018-01-05 09:50:00;;61.750;Freigegeben	validierte Daten
Brienzwiler;2019;Abfluss;10-Min-Mittel;m3/s;Aare;2018-01-05 10:00:00;;63.972;Freigegeben	validierte Daten
Brienzwiler;2019;Abfluss;10-Min-Mittel;m3/s;Aare;2018-01-05 10:10:00;;60.351;Freigegeben	validierte Daten
Brienzwiler;2019;Abfluss;10-Min-Mittel;m3/s;Aare;2018-01-05 10:20:00;;55.926;Freigegeben	validierte Daten
Brienzwiler;2019;Abfluss;10-Min-Mittel;m3/s;Aare;2018-01-05 10:30:00;;53.478;Freigegeben	validierte Daten
Brienzwiler;2019;Abfluss;10-Min-Mittel;m3/s;Aare;2018-01-05 10:40:00;;52.235;Freigegeben	validierte Daten
Brienzwiler;2019;Abfluss;10-Min-Mittel;m3/s;Aare;2018-01-05 10:50:00;;51.605;Freigegeben	validierte Daten
Brienzwiler;2019;Abfluss;10-Min-Mittel;m3/s;Aare;2018-01-05 11:00:00;;50.652;Freigegeben	validierte Daten
Brienzwiler;2019;Abfluss;10-Min-Mittel;m3/s;Aare;2018-01-05 11:10:00;;49.368;Freigegeben	validierte Daten
Brienzwiler;2019;Abfluss;10-Min-Mittel;m3/s;Aare;2018-01-05 11:20:00;;49.050;Freigegeben	validierte Daten
Brienzwiler;2019;Abfluss;10-Min-Mittel;m3/s;Aare;2018-01-05 11:30:00;;49.064;Freigegeben	validierte Daten
Brienzwiler;2019;Abfluss;10-Min-Mittel;m3/s;Aare;2018-01-05 11:40:00;;48.943;Freigegeben	validierte Daten
Brienzwiler;2019;Abfluss;10-Min-Mittel;m3/s;Aare;2018-01-05 11:50:00;;49.051;Freigegeben	validierte Daten
Brienzwiler;2019;Abfluss;10-Min-Mittel;m3/s;Aare;2018-01-05 12:00:00;;49.310;Freigegeben	validierte Daten
Brienzwiler;2019;Abfluss;10-Min-Mittel;m3/s;Aare;2018-01-05 12:10:00;;48.140;Freigegeben	validierte Daten
Brienzwiler;2019;Abfluss;10-Min-Mittel;m3/s;Aare;2018-01-05 12:20:00;;44.640;Freigegeben	validierte Daten
Brienzwiler;2019;Abfluss;10-Min-Mittel;m3/s;Aare;2018-01-05 12:30:00;;41.110;Freigegeben	validierte Daten
Brienzwiler;2019;Abfluss;10-Min-Mittel;m3/s;Aare;2018-01-05 12:40:00;;39.379;Freigegeben	validierte Daten
Brienzwiler;2019;Abfluss;10-Min-Mittel;m3/s;Aare;2018-01-05 12:50:00;;40.247;Freigegeben	validierte Daten
Brienzwiler;2019;Abfluss;10-Min-Mittel;m3/s;Aare;2018-01-05 13:00:00;;42.432;Freigegeben	validierte Daten
Brienzwiler;2019;Abfluss;10-Min-Mittel;m3/s;Aare;2018-01-05 13:10:00;;43.459;Freigegeben	validierte Daten
Brienzwiler;2019;Abfluss;10-Min-Mittel;m3/s;Aare;2018-01-05 13:20:00;;43.791;Freigegeben	validierte Daten
Brienzwiler;2019;Abfluss;10-Min-Mittel;m3/s;Aare;2018-01-05 13:30:00;;43.860;Freigegeben	validierte Daten
Brienzwiler;2019;Abfluss;10-Min-Mittel;m3/s;Aare;2018-01-05 13:40:00;;43.980;Freigegeben	validierte Daten
Brienzwiler;2019;Abfluss;10-Min-Mittel;m3/s;Aare;2018-01-05 13:50:00;;44.699;Freigegeben	validierte Daten
Brienzwiler;2019;Abfluss;10-Min-Mittel;m3/s;Aare;2018-01-05 14:00:00;;45.837;Freigegeben	validierte Daten
Brienzwiler;2019;Abfluss;10-Min-Mittel;m3/s;Aare;2018-01-05 14:10:00;;47.501;Freigegeben	validierte Daten
Brienzwiler;2019;Abfluss;10-Min-Mittel;m3/s;Aare;2018-01-05 14:20:00;;48.391;Freigegeben	validierte Daten
Brienzwiler;2019;Abfluss;10-Min-Mittel;m3/s;Aare;2018-01-05 14:30:00;;47.805;Freigegeben	validierte Daten
Brienzwiler;2019;Abfluss;10-Min-Mittel;m3/s;Aare;2018-01-05 14:40:00;;47.104;Freigegeben	validierte Daten
Brienzwiler;2019;Abfluss;10-Min-Mittel;m3/s;Aare;2018-01-05 14:50:00;;46.675;Freigegeben	validierte Daten
Brienzwiler;2019;Abfluss;10-Min-Mittel;m3/s;Aare;2018-01-05 15:00:00;;46.570;Freigegeben	validierte Daten
Brienzwiler;2019;Abfluss;10-Min-Mittel;m3/s;Aare;2018-01-05 15:10:00;;47.568;Freigegeben	validierte Daten
Brienzwiler;2019;Abfluss;10-Min-Mittel;m3/s;Aare;2018-01-05 15:20:00;;49.302;Freigegeben	validierte Daten
Brienzwiler;2019;Abfluss;10-Min-Mittel;m3/s;Aare;2018-01-05 15:30:00;;49.812;Freigegeben	validierte Daten
Brienzwiler;2019;Abfluss;10-Min-Mittel;m3/s;Aare;2018-01-05 15:40:00;;49.758;Freigegeben	validierte Daten
Brienzwiler;2019;Abfluss;10-Min-Mittel;m3/s;Aare;2018-01-05 15:50:00;;50.015;Freigegeben	validierte Daten
Brienzwiler;2019;Abfluss;10-Min-Mittel;m3/s;Aare;2018-01-05 16:00:00;;51.278;Freigegeben	validierte Daten
Brienzwiler;2019;Abfluss;10-Min-Mittel;m3/s;Aare;2018-01-05 16:10:00;;52.221;Freigegeben	validierte Daten
Brienzwiler;2019;Abfluss;10-Min-Mittel;m3/s;Aare;2018-01-05 16:20:00;;50.626;Freigegeben	validierte Daten
Brienzwiler;2019;Abfluss;10-Min-Mittel;m3/s;Aare;2018-01-05 16:30:00;;48.286;Freigegeben	validierte Daten
Brienzwiler;2019;Abfluss;10-Min-Mittel;m3/s;Aare;2018-01-05 16:40:00;;46.801;Freigegeben	validierte Daten
Brienzwiler;2019;Abfluss;10-Min-Mittel;m3/s;Aare;2018-01-05 16:50:00;;46.748;Freigegeben	validierte Daten
Brienzwiler;2019;Abfluss;10-Min-Mittel;m3/s;Aare;2018-01-05 17:00:00;;47.594;Freigegeben	validierte Daten
Brienzwiler;2019;Abfluss;10-Min-Mittel;m3/s;Aare;2018-01-05 17:10:00;;48.792;Freigegeben	validierte Daten
Brienzwiler;2019;Abfluss;10-Min-Mittel;m3/s;Aare;2018-01-05 17:20:00;;48.699;Freigegeben	validierte Daten
Brienzwiler;2019;Abfluss;10-Min-Mittel;m3/s;Aare;2018-01-05 17:30:00;;46.465;Freigegeben	validierte Daten
Brienzwiler;2019;Abfluss;10-Min-Mittel;m3/s;Aare;2018-01-05 17:40:00;;43.352;Freigegeben	validierte Daten
Brienzwiler;2019;Abfluss;10-Min-Mittel;m3/s;Aare;2018-01-05 17:50:00;;40.369;Freigegeben	validierte Daten
Brienzwiler;2019;Abfluss;10-Min-Mittel;m3/s;Aare;2018-01-05 18:00:00;;38.758;Freigegeben	validierte Daten
Brienzwiler;2019;Abfluss;10-Min-Mittel;m3/s;Aare;2018-01-05 18:10:00;;38.360;Freigegeben	validierte Daten
Brienzwiler;2019;Abfluss;10-Min-Mittel;m3/s;Aare;2018-01-05 18:20:00;;38.275;Freigegeben	validierte Daten
Brienzwiler;2019;Abfluss;10-Min-Mittel;m3/s;Aare;2018-01-05 18:30:00;;38.183;Freigegeben	validierte Daten
Brienzwiler;2019;Abfluss;10-Min-Mittel;m3/s;Aare;2018-01-05 18:40:00;;37.643;Freigegeben	validierte Daten
Brienzwiler;2019;Abfluss;10-Min-Mittel;m3/s;Aare;2018-01-05 18:50:00;;36.870;Freigegeben	validierte Daten
Brienzwiler;2019;Abfluss;10-Min-Mittel;m3/s;Aare;2018-01-05 19:00:00;;35.997;Freigegeben	validierte Daten
Brienzwiler;2019;Abfluss;10-Min-Mittel;m3/s;Aare;2018-01-05 19:10:00;;34.671;Freigegeben	validierte Daten
Brienzwiler;2019;Abfluss;10-Min-Mittel;m3/s;Aare;2018-01-05 19:20:00;;35.918;Freigegeben	validierte Daten
Brienzwiler;2019;Abfluss;10-Min-Mittel;m3/s;Aare;2018-01-05 19:30:00;;39.220;Freigegeben	validierte Daten
Brienzwiler;2019;Abfluss;10-Min-Mittel;m3/s;Aare;2018-01-05 19:40:00;;38.931;Freigegeben	validierte Daten
Brienzwiler;2019;Abfluss;10-Min-Mittel;m3/s;Aare;2018-01-05 19:50:00;;36.578;Freigegeben	validierte Daten
Brienzwiler;2019;Abfluss;10-Min-Mittel;m3/s;Aare;2018-01-05 20:00:00;;35.091;Freigegeben	validierte Daten
Brienzwiler;2019;Abfluss;10-Min-Mittel;m3/s;Aare;2018-01-05 20:10:00;;34.745;Freigegeben	validierte Daten
Brienzwiler;2019;Abfluss;10-Min-Mittel;m3/s;Aare;2018-01-05 20:20:00;;34.425;Freigegeben	validierte Daten
Brienzwiler;2019;Abfluss;10-Min-Mittel;m3/s;Aare;2018-01-05 20:30:00;;34.004;Freigegeben	validierte Daten
Brienzwiler;2019;Abfluss;10-Min-Mittel;m3/s;Aare;2018-01-05 20:40:00;;33.887;Freigegeben	validierte Daten
Brienzwiler;2019;Abfluss;10-Min-Mittel;m3/s;Aare;2018-01-05 20:50:00;;34.261;Freigegeben	validierte Daten
Brienzwiler;2019;Abfluss;10-Min-Mittel;m3/s;Aare;2018-01-05 21:00:00;;34.401;Freigegeben	validierte Daten
Brienzwiler;2019;Abfluss;10-Min-Mittel;m3/s;Aare;2018-01-05 21:10:00;;34.120;Freigegeben	validierte Daten
Brienzwiler;2019;Abfluss;10-Min-Mittel;m3/s;Aare;2018-01-05 21:20:00;;34.255;Freigegeben	validierte Daten
Brienzwiler;2019;Abfluss;10-Min-Mittel;m3/s;Aare;2018-01-05 21:30:00;;34.806;Freigegeben	validierte Daten
Brienzwiler;2019;Abfluss;10-Min-Mittel;m3/s;Aare;2018-01-05 21:40:00;;35.361;Freigegeben	validierte Daten
Brienzwiler;2019;Abfluss;10-Min-Mittel;m3/s;Aare;2018-01-05 21:50:00;;35.919;Freigegeben	validierte Daten
Brienzwiler;2019;Abfluss;10-Min-Mittel;m3/s;Aare;2018-01-05 22:00:00;;36.246;Freigegeben	validierte Daten
Brienzwiler;2019;Abfluss;10-Min-Mittel;m3/s;Aare;2018-01-05 22:10:00;;36.895;Freigegeben	validierte Daten
Brienzwiler;2019;Abfluss;10-Min-Mittel;m3/s;Aare;2018-01-05 22:20:00;;38.398;Freigegeben	validierte Daten
Brienzwiler;2019;Abfluss;10-Min-Mittel;m3/s;Aare;2018-01-05 22:30:00;;39.071;Freigegeben	validierte Daten
Brienzwiler;2019;Abfluss;10-Min-Mittel;m3/s;Aare;2018-01-05 22:40:00;;38.227;Freigegeben	validierte Daten
Brienzwiler;2019;Abfluss;10-Min-Mittel;m3/s;Aare;2018-01-05 22:50:00;;35.916;Freigegeben	validierte Daten
Brienzwiler;2019;Abfluss;10-Min-Mittel;m3/s;Aare;2018-01-05 23:00:00;;33.309;Freigegeben	validierte Daten
Brienzwiler;2019;Abfluss;10-Min-Mittel;m3/s;Aare;2018-01-05 23:10:00;;32.066;Freigegeben	validierte Daten
Brienzwiler;2019;Abfluss;10-Min-Mittel;m3/s;Aare;2018-01-05 23:20:00;;32.563;Freigegeben	validierte Daten
Brienzwiler;2019;Abfluss;10-Min-Mittel;m3/s;Aare;2018-01-05 23:30:00;;33.675;Freigegeben	validierte Daten
Brienzwiler;2019;Abfluss;10-Min-Mittel;m3/s;Aare;2018-01-05 23:40:00;;35.773;Freigegeben	validierte Daten
Brienzwiler;2019;Abfluss;10-Min-Mittel;m3/s;Aare;2018-01-05 23:50:00;;38.497;Freigegeben	validierte Daten
Brienzwiler;2019;Abfluss;10-Min-Mittel;m3/s;Aare;2018-01-06 00:00:00;;40.708;Freigegeben	validierte Daten
Brienzwiler;2019;Abfluss;10-Min-Mittel;m3/s;Aare;2018-01-06 00:10:00;;43.711;Freigegeben	validierte Daten
Brienzwiler;2019;Abfluss;10-Min-Mittel;m3/s;Aare;2018-01-06 00:20:00;;46.644;Freigegeben	validierte Daten
Brienzwiler;2019;Abfluss;10-Min-Mittel;m3/s;Aare;2018-01-06 00:30:00;;47.368;Freigegeben	validierte Daten
Brienzwiler;2019;Abfluss;10-Min-Mittel;m3/s;Aare;2018-01-06 00:40:00;;46.626;Freigegeben	validierte Daten
Brienzwiler;2019;Abfluss;10-Min-Mittel;m3/s;Aare;2018-01-06 00:50:00;;45.340;Freigegeben	validierte Daten
Brienzwiler;2019;Abfluss;10-Min-Mittel;m3/s;Aare;2018-01-06 01:00:00;;43.397;Freigegeben	validierte Daten
Brienzwiler;2019;Abfluss;10-Min-Mittel;m3/s;Aare;2018-01-06 01:10:00;;40.913;Freigegeben	validierte Daten
Brienzwiler;2019;Abfluss;10-Min-Mittel;m3/s;Aare;2018-01-06 01:20:00;;38.728;Freigegeben	validierte Daten
Brienzwiler;2019;Abfluss;10-Min-Mittel;m3/s;Aare;2018-01-06 01:30:00;;37.534;Freigegeben	validierte Daten
Brienzwiler;2019;Abfluss;10-Min-Mittel;m3/s;Aare;2018-01-06 01:40:00;;37.207;Freigegeben	validierte Daten
Brienzwiler;2019;Abfluss;10-Min-Mittel;m3/s;Aare;2018-01-06 01:50:00;;37.323;Freigegeben	validierte Daten
Brienzwiler;2019;Abfluss;10-Min-Mittel;m3/s;Aare;2018-01-06 02:00:00;;37.555;Freigegeben	validierte Daten
Brienzwiler;2019;Abfluss;10-Min-Mittel;m3/s;Aare;2018-01-06 02:10:00;;37.884;Freigegeben	validierte Daten
Brienzwiler;2019;Abfluss;10-Min-Mittel;m3/s;Aare;2018-01-06 02:20:00;;38.789;Freigegeben	validierte Daten
Brienzwiler;2019;Abfluss;10-Min-Mittel;m3/s;Aare;2018-01-06 02:30:00;;39.703;Freigegeben	validierte Daten
Brienzwiler;2019;Abfluss;10-Min-Mittel;m3/s;Aare;2018-01-06 02:40:00;;39.966;Freigegeben	validierte Daten
Brienzwiler;2019;Abfluss;10-Min-Mittel;m3/s;Aare;2018-01-06 02:50:00;;39.650;Freigegeben	validierte Daten
Brienzwiler;2019;Abfluss;10-Min-Mittel;m3/s;Aare;2018-01-06 03:00:00;;39.243;Freigegeben	validierte Daten
Brienzwiler;2019;Abfluss;10-Min-Mittel;m3/s;Aare;2018-01-06 03:10:00;;39.226;Freigegeben	validierte Daten
Brienzwiler;2019;Abfluss;10-Min-Mittel;m3/s;Aare;2018-01-06 03:20:00;;39.660;Freigegeben	validierte Daten
Brienzwiler;2019;Abfluss;10-Min-Mittel;m3/s;Aare;2018-01-06 03:30:00;;40.000;Freigegeben	validierte Daten
Brienzwiler;2019;Abfluss;10-Min-Mittel;m3/s;Aare;2018-01-06 03:40:00;;39.766;Freigegeben	validierte Daten
Brienzwiler;2019;Abfluss;10-Min-Mittel;m3/s;Aare;2018-01-06 03:50:00;;39.243;Freigegeben	validierte Daten
Brienzwiler;2019;Abfluss;10-Min-Mittel;m3/s;Aare;2018-01-06 04:00:00;;38.532;Freigegeben	validierte Daten
Brienzwiler;2019;Abfluss;10-Min-Mittel;m3/s;Aare;2018-01-06 04:10:00;;38.007;Freigegeben	validierte Daten
Brienzwiler;2019;Abfluss;10-Min-Mittel;m3/s;Aare;2018-01-06 04:20:00;;37.885;Freigegeben	validierte Daten
Brienzwiler;2019;Abfluss;10-Min-Mittel;m3/s;Aare;2018-01-06 04:30:00;;37.522;Freigegeben	validierte Daten
Brienzwiler;2019;Abfluss;10-Min-Mittel;m3/s;Aare;2018-01-06 04:40:00;;35.748;Freigegeben	validierte Daten
Brienzwiler;2019;Abfluss;10-Min-Mittel;m3/s;Aare;2018-01-06 04:50:00;;33.842;Freigegeben	validierte Daten
Brienzwiler;2019;Abfluss;10-Min-Mittel;m3/s;Aare;2018-01-06 05:00:00;;32.782;Freigegeben	validierte Daten
Brienzwiler;2019;Abfluss;10-Min-Mittel;m3/s;Aare;2018-01-06 05:10:00;;32.204;Freigegeben	validierte Daten
Brienzwiler;2019;Abfluss;10-Min-Mittel;m3/s;Aare;2018-01-06 05:20:00;;32.098;Freigegeben	validierte Daten
Brienzwiler;2019;Abfluss;10-Min-Mittel;m3/s;Aare;2018-01-06 05:30:00;;32.062;Freigegeben	validierte Daten
Brienzwiler;2019;Abfluss;10-Min-Mittel;m3/s;Aare;2018-01-06 05:40:00;;31.759;Freigegeben	validierte Daten
Brienzwiler;2019;Abfluss;10-Min-Mittel;m3/s;Aare;2018-01-06 05:50:00;;31.193;Freigegeben	validierte Daten
Brienzwiler;2019;Abfluss;10-Min-Mittel;m3/s;Aare;2018-01-06 06:00:00;;30.702;Freigegeben	validierte Daten
Brienzwiler;2019;Abfluss;10-Min-Mittel;m3/s;Aare;2018-01-06 06:10:00;;30.325;Freigegeben	validierte Daten
Brienzwiler;2019;Abfluss;10-Min-Mittel;m3/s;Aare;2018-01-06 06:20:00;;30.575;Freigegeben	validierte Daten
Brienzwiler;2019;Abfluss;10-Min-Mittel;m3/s;Aare;2018-01-06 06:30:00;;31.250;Freigegeben	validierte Daten
Brienzwiler;2019;Abfluss;10-Min-Mittel;m3/s;Aare;2018-01-06 06:40:00;;31.748;Freigegeben	validierte Daten
Brienzwiler;2019;Abfluss;10-Min-Mittel;m3/s;Aare;2018-01-06 06:50:00;;32.066;Freigegeben	validierte Daten
Brienzwiler;2019;Abfluss;10-Min-Mittel;m3/s;Aare;2018-01-06 07:00:00;;32.386;Freigegeben	validierte Daten
Brienzwiler;2019;Abfluss;10-Min-Mittel;m3/s;Aare;2018-01-06 07:10:00;;32.615;Freigegeben	validierte Daten
Brienzwiler;2019;Abfluss;10-Min-Mittel;m3/s;Aare;2018-01-06 07:20:00;;32.547;Freigegeben	validierte Daten
Brienzwiler;2019;Abfluss;10-Min-Mittel;m3/s;Aare;2018-01-06 07:30:00;;32.272;Freigegeben	validierte Daten
Brienzwiler;2019;Abfluss;10-Min-Mittel;m3/s;Aare;2018-01-06 07:40:00;;32.051;Freigegeben	validierte Daten
Brienzwiler;2019;Abfluss;10-Min-Mittel;m3/s;Aare;2018-01-06 07:50:00;;32.150;Freigegeben	validierte Daten
Brienzwiler;2019;Abfluss;10-Min-Mittel;m3/s;Aare;2018-01-06 08:00:00;;32.547;Freigegeben	validierte Daten
Brienzwiler;2019;Abfluss;10-Min-Mittel;m3/s;Aare;2018-01-06 08:10:00;;33.191;Freigegeben	validierte Daten
Brienzwiler;2019;Abfluss;10-Min-Mittel;m3/s;Aare;2018-01-06 08:20:00;;33.562;Freigegeben	validierte Daten
Brienzwiler;2019;Abfluss;10-Min-Mittel;m3/s;Aare;2018-01-06 08:30:00;;33.579;Freigegeben	validierte Daten
Brienzwiler;2019;Abfluss;10-Min-Mittel;m3/s;Aare;2018-01-06 08:40:00;;33.093;Freigegeben	validierte Daten
Brienzwiler;2019;Abfluss;10-Min-Mittel;m3/s;Aare;2018-01-06 08:50:00;;32.604;Freigegeben	validierte Daten
Brienzwiler;2019;Abfluss;10-Min-Mittel;m3/s;Aare;2018-01-06 09:00:00;;34.147;Freigegeben	validierte Daten
Brienzwiler;2019;Abfluss;10-Min-Mittel;m3/s;Aare;2018-01-06 09:10:00;;36.667;Freigegeben	validierte Daten
Brienzwiler;2019;Abfluss;10-Min-Mittel;m3/s;Aare;2018-01-06 09:20:00;;37.214;Freigegeben	validierte Daten
Brienzwiler;2019;Abfluss;10-Min-Mittel;m3/s;Aare;2018-01-06 09:30:00;;36.400;Freigegeben	validierte Daten
Brienzwiler;2019;Abfluss;10-Min-Mittel;m3/s;Aare;2018-01-06 09:40:00;;35.504;Freigegeben	validierte Daten
Brienzwiler;2019;Abfluss;10-Min-Mittel;m3/s;Aare;2018-01-06 09:50:00;;34.953;Freigegeben	validierte Daten
Brienzwiler;2019;Abfluss;10-Min-Mittel;m3/s;Aare;2018-01-06 10:00:00;;35.091;Freigegeben	validierte Daten
Brienzwiler;2019;Abfluss;10-Min-Mittel;m3/s;Aare;2018-01-06 10:10:00;;34.934;Freigegeben	validierte Daten
Brienzwiler;2019;Abfluss;10-Min-Mittel;m3/s;Aare;2018-01-06 10:20:00;;34.579;Freigegeben	validierte Daten
Brienzwiler;2019;Abfluss;10-Min-Mittel;m3/s;Aare;2018-01-06 10:30:00;;34.093;Freigegeben	validierte Daten
Brienzwiler;2019;Abfluss;10-Min-Mittel;m3/s;Aare;2018-01-06 10:40:00;;33.664;Freigegeben	validierte Daten
Brienzwiler;2019;Abfluss;10-Min-Mittel;m3/s;Aare;2018-01-06 10:50:00;;33.577;Freigegeben	validierte Daten
Brienzwiler;2019;Abfluss;10-Min-Mittel;m3/s;Aare;2018-01-06 11:00:00;;34.028;Freigegeben	validierte Daten
Brienzwiler;2019;Abfluss;10-Min-Mittel;m3/s;Aare;2018-01-06 11:10:00;;36.297;Freigegeben	validierte Daten
Brienzwiler;2019;Abfluss;10-Min-Mittel;m3/s;Aare;2018-01-06 11:20:00;;37.728;Freigegeben	validierte Daten
Brienzwiler;2019;Abfluss;10-Min-Mittel;m3/s;Aare;2018-01-06 11:30:00;;36.416;Freigegeben	validierte Daten
Brienzwiler;2019;Abfluss;10-Min-Mittel;m3/s;Aare;2018-01-06 11:40:00;;34.309;Freigegeben	validierte Daten
Brienzwiler;2019;Abfluss;10-Min-Mittel;m3/s;Aare;2018-01-06 11:50:00;;33.237;Freigegeben	validierte Daten
Brienzwiler;2019;Abfluss;10-Min-Mittel;m3/s;Aare;2018-01-06 12:00:00;;33.376;Freigegeben	validierte Daten
Brienzwiler;2019;Abfluss;10-Min-Mittel;m3/s;Aare;2018-01-06 12:10:00;;33.887;Freigegeben	validierte Daten
Brienzwiler;2019;Abfluss;10-Min-Mittel;m3/s;Aare;2018-01-06 12:20:00;;34.407;Freigegeben	validierte Daten
Brienzwiler;2019;Abfluss;10-Min-Mittel;m3/s;Aare;2018-01-06 12:30:00;;34.718;Freigegeben	validierte Daten
Brienzwiler;2019;Abfluss;10-Min-Mittel;m3/s;Aare;2018-01-06 12:40:00;;35.201;Freigegeben	validierte Daten
Brienzwiler;2019;Abfluss;10-Min-Mittel;m3/s;Aare;2018-01-06 12:50:00;;35.764;Freigegeben	validierte Daten
Brienzwiler;2019;Abfluss;10-Min-Mittel;m3/s;Aare;2018-01-06 13:00:00;;36.528;Freigegeben	validierte Daten
Brienzwiler;2019;Abfluss;10-Min-Mittel;m3/s;Aare;2018-01-06 13:10:00;;36.936;Freigegeben	validierte Daten
Brienzwiler;2019;Abfluss;10-Min-Mittel;m3/s;Aare;2018-01-06 13:20:00;;36.280;Freigegeben	validierte Daten
Brienzwiler;2019;Abfluss;10-Min-Mittel;m3/s;Aare;2018-01-06 13:30:00;;34.473;Freigegeben	validierte Daten
Brienzwiler;2019;Abfluss;10-Min-Mittel;m3/s;Aare;2018-01-06 13:40:00;;32.643;Freigegeben	validierte Daten
Brienzwiler;2019;Abfluss;10-Min-Mittel;m3/s;Aare;2018-01-06 13:50:00;;31.100;Freigegeben	validierte Daten
Brienzwiler;2019;Abfluss;10-Min-Mittel;m3/s;Aare;2018-01-06 14:00:00;;29.413;Freigegeben	validierte Daten
Brienzwiler;2019;Abfluss;10-Min-Mittel;m3/s;Aare;2018-01-06 14:10:00;;27.955;Freigegeben	validierte Daten
Brienzwiler;2019;Abfluss;10-Min-Mittel;m3/s;Aare;2018-01-06 14:20:00;;27.037;Freigegeben	validierte Daten
Brienzwiler;2019;Abfluss;10-Min-Mittel;m3/s;Aare;2018-01-06 14:30:00;;26.767;Freigegeben	validierte Daten
Brienzwiler;2019;Abfluss;10-Min-Mittel;m3/s;Aare;2018-01-06 14:40:00;;26.753;Freigegeben	validierte Daten
Brienzwiler;2019;Abfluss;10-Min-Mittel;m3/s;Aare;2018-01-06 14:50:00;;27.438;Freigegeben	validierte Daten
Brienzwiler;2019;Abfluss;10-Min-Mittel;m3/s;Aare;2018-01-06 15:00:00;;29.934;Freigegeben	validierte Daten
Brienzwiler;2019;Abfluss;10-Min-Mittel;m3/s;Aare;2018-01-06 15:10:00;;32.709;Freigegeben	validierte Daten
Brienzwiler;2019;Abfluss;10-Min-Mittel;m3/s;Aare;2018-01-06 15:20:00;;33.829;Freigegeben	validierte Daten
Brienzwiler;2019;Abfluss;10-Min-Mittel;m3/s;Aare;2018-01-06 15:30:00;;33.627;Freigegeben	validierte Daten
Brienzwiler;2019;Abfluss;10-Min-Mittel;m3/s;Aare;2018-01-06 15:40:00;;33.016;Freigegeben	validierte Daten
Brienzwiler;2019;Abfluss;10-Min-Mittel;m3/s;Aare;2018-01-06 15:50:00;;32.428;Freigegeben	validierte Daten
Brienzwiler;2019;Abfluss;10-Min-Mittel;m3/s;Aare;2018-01-06 16:00:00;;31.952;Freigegeben	validierte Daten
Brienzwiler;2019;Abfluss;10-Min-Mittel;m3/s;Aare;2018-01-06 16:10:00;;31.907;Freigegeben	validierte Daten
Brienzwiler;2019;Abfluss;10-Min-Mittel;m3/s;Aare;2018-01-06 16:20:00;;34.198;Freigegeben	validierte Daten
Brienzwiler;2019;Abfluss;10-Min-Mittel;m3/s;Aare;2018-01-06 16:30:00;;38.957;Freigegeben	validierte Daten
Brienzwiler;2019;Abfluss;10-Min-Mittel;m3/s;Aare;2018-01-06 16:40:00;;42.369;Freigegeben	validierte Daten
Brienzwiler;2019;Abfluss;10-Min-Mittel;m3/s;Aare;2018-01-06 16:50:00;;42.634;Freigegeben	validierte Daten
Brienzwiler;2019;Abfluss;10-Min-Mittel;m3/s;Aare;2018-01-06 17:00:00;;40.324;Freigegeben	validierte Daten
Brienzwiler;2019;Abfluss;10-Min-Mittel;m3/s;Aare;2018-01-06 17:10:00;;37.560;Freigegeben	validierte Daten
Brienzwiler;2019;Abfluss;10-Min-Mittel;m3/s;Aare;2018-01-06 17:20:00;;35.972;Freigegeben	validierte Daten
Brienzwiler;2019;Abfluss;10-Min-Mittel;m3/s;Aare;2018-01-06 17:30:00;;35.532;Freigegeben	validierte Daten
Brienzwiler;2019;Abfluss;10-Min-Mittel;m3/s;Aare;2018-01-06 17:40:00;;35.580;Freigegeben	validierte Daten
Brienzwiler;2019;Abfluss;10-Min-Mittel;m3/s;Aare;2018-01-06 17:50:00;;35.532;Freigegeben	validierte Daten
Brienzwiler;2019;Abfluss;10-Min-Mittel;m3/s;Aare;2018-01-06 18:00:00;;35.378;Freigegeben	validierte Daten
Brienzwiler;2019;Abfluss;10-Min-Mittel;m3/s;Aare;2018-01-06 18:10:00;;34.363;Freigegeben	validierte Daten
Brienzwiler;2019;Abfluss;10-Min-Mittel;m3/s;Aare;2018-01-06 18:20:00;;32.381;Freigegeben	validierte Daten
Brienzwiler;2019;Abfluss;10-Min-Mittel;m3/s;Aare;2018-01-06 18:30:00;;30.621;Freigegeben	validierte Daten
Brienzwiler;2019;Abfluss;10-Min-Mittel;m3/s;Aare;2018-01-06 18:40:00;;29.784;Freigegeben	validierte Daten
Brienzwiler;2019;Abfluss;10-Min-Mittel;m3/s;Aare;2018-01-06 18:50:00;;29.320;Freigegeben	validierte Daten
Brienzwiler;2019;Abfluss;10-Min-Mittel;m3/s;Aare;2018-01-06 19:00:00;;28.753;Freigegeben	validierte Daten
Brienzwiler;2019;Abfluss;10-Min-Mittel;m3/s;Aare;2018-01-06 19:10:00;;28.036;Freigegeben	validierte Daten
Brienzwiler;2019;Abfluss;10-Min-Mittel;m3/s;Aare;2018-01-06 19:20:00;;27.035;Freigegeben	validierte Daten
Brienzwiler;2019;Abfluss;10-Min-Mittel;m3/s;Aare;2018-01-06 19:30:00;;26.000;Freigegeben	validierte Daten
Brienzwiler;2019;Abfluss;10-Min-Mittel;m3/s;Aare;2018-01-06 19:40:00;;24.763;Freigegeben	validierte Daten
Brienzwiler;2019;Abfluss;10-Min-Mittel;m3/s;Aare;2018-01-06 19:50:00;;23.193;Freigegeben	validierte Daten
Brienzwiler;2019;Abfluss;10-Min-Mittel;m3/s;Aare;2018-01-06 20:00:00;;21.409;Freigegeben	validierte Daten
Brienzwiler;2019;Abfluss;10-Min-Mittel;m3/s;Aare;2018-01-06 20:10:00;;20.048;Freigegeben	validierte Daten
Brienzwiler;2019;Abfluss;10-Min-Mittel;m3/s;Aare;2018-01-06 20:20:00;;20.261;Freigegeben	validierte Daten
Brienzwiler;2019;Abfluss;10-Min-Mittel;m3/s;Aare;2018-01-06 20:30:00;;21.045;Freigegeben	validierte Daten
Brienzwiler;2019;Abfluss;10-Min-Mittel;m3/s;Aare;2018-01-06 20:40:00;;21.305;Freigegeben	validierte Daten
Brienzwiler;2019;Abfluss;10-Min-Mittel;m3/s;Aare;2018-01-06 20:50:00;;21.477;Freigegeben	validierte Daten
Brienzwiler;2019;Abfluss;10-Min-Mittel;m3/s;Aare;2018-01-06 21:00:00;;21.289;Freigegeben	validierte Daten
Brienzwiler;2019;Abfluss;10-Min-Mittel;m3/s;Aare;2018-01-06 21:10:00;;20.574;Freigegeben	validierte Daten
Brienzwiler;2019;Abfluss;10-Min-Mittel;m3/s;Aare;2018-01-06 21:20:00;;21.431;Freigegeben	validierte Daten
Brienzwiler;2019;Abfluss;10-Min-Mittel;m3/s;Aare;2018-01-06 21:30:00;;30.381;Freigegeben	validierte Daten
Brienzwiler;2019;Abfluss;10-Min-Mittel;m3/s;Aare;2018-01-06 21:40:00;;38.810;Freigegeben	validierte Daten
Brienzwiler;2019;Abfluss;10-Min-Mittel;m3/s;Aare;2018-01-06 21:50:00;;40.519;Freigegeben	validierte Daten
Brienzwiler;2019;Abfluss;10-Min-Mittel;m3/s;Aare;2018-01-06 22:00:00;;38.791;Freigegeben	validierte Daten
Brienzwiler;2019;Abfluss;10-Min-Mittel;m3/s;Aare;2018-01-06 22:10:00;;36.931;Freigegeben	validierte Daten
Brienzwiler;2019;Abfluss;10-Min-Mittel;m3/s;Aare;2018-01-06 22:20:00;;36.366;Freigegeben	validierte Daten
Brienzwiler;2019;Abfluss;10-Min-Mittel;m3/s;Aare;2018-01-06 22:30:00;;35.996;Freigegeben	validierte Daten
Brienzwiler;2019;Abfluss;10-Min-Mittel;m3/s;Aare;2018-01-06 22:40:00;;34.796;Freigegeben	validierte Daten
Brienzwiler;2019;Abfluss;10-Min-Mittel;m3/s;Aare;2018-01-06 22:50:00;;32.870;Freigegeben	validierte Daten
Brienzwiler;2019;Abfluss;10-Min-Mittel;m3/s;Aare;2018-01-06 23:00:00;;30.913;Freigegeben	validierte Daten
Brienzwiler;2019;Abfluss;10-Min-Mittel;m3/s;Aare;2018-01-06 23:10:00;;29.084;Freigegeben	validierte Daten
Brienzwiler;2019;Abfluss;10-Min-Mittel;m3/s;Aare;2018-01-06 23:20:00;;28.150;Freigegeben	validierte Daten
Brienzwiler;2019;Abfluss;10-Min-Mittel;m3/s;Aare;2018-01-06 23:30:00;;28.050;Freigegeben	validierte Daten
Brienzwiler;2019;Abfluss;10-Min-Mittel;m3/s;Aare;2018-01-06 23:40:00;;28.328;Freigegeben	validierte Daten
Brienzwiler;2019;Abfluss;10-Min-Mittel;m3/s;Aare;2018-01-06 23:50:00;;28.659;Freigegeben	validierte Daten
Brienzwiler;2019;Abfluss;10-Min-Mittel;m3/s;Aare;2018-01-07 00:00:00;;29.332;Freigegeben	validierte Daten
Brienzwiler;2019;Abfluss;10-Min-Mittel;m3/s;Aare;2018-01-07 00:10:00;;32.490;Freigegeben	validierte Daten
Brienzwiler;2019;Abfluss;10-Min-Mittel;m3/s;Aare;2018-01-07 00:20:00;;37.128;Freigegeben	validierte Daten
Brienzwiler;2019;Abfluss;10-Min-Mittel;m3/s;Aare;2018-01-07 00:30:00;;38.568;Freigegeben	validierte Daten
Brienzwiler;2019;Abfluss;10-Min-Mittel;m3/s;Aare;2018-01-07 00:40:00;;37.257;Freigegeben	validierte Daten
Brienzwiler;2019;Abfluss;10-Min-Mittel;m3/s;Aare;2018-01-07 00:50:00;;35.457;Freigegeben	validierte Daten
Brienzwiler;2019;Abfluss;10-Min-Mittel;m3/s;Aare;2018-01-07 01:00:00;;33.183;Freigegeben	validierte Daten
Brienzwiler;2019;Abfluss;10-Min-Mittel;m3/s;Aare;2018-01-07 01:10:00;;30.595;Freigegeben	validierte Daten
Brienzwiler;2019;Abfluss;10-Min-Mittel;m3/s;Aare;2018-01-07 01:20:00;;28.815;Freigegeben	validierte Daten
Brienzwiler;2019;Abfluss;10-Min-Mittel;m3/s;Aare;2018-01-07 01:30:00;;28.323;Freigegeben	validierte Daten
Brienzwiler;2019;Abfluss;10-Min-Mittel;m3/s;Aare;2018-01-07 01:40:00;;28.476;Freigegeben	validierte Daten
Brienzwiler;2019;Abfluss;10-Min-Mittel;m3/s;Aare;2018-01-07 01:50:00;;28.842;Freigegeben	validierte Daten
Brienzwiler;2019;Abfluss;10-Min-Mittel;m3/s;Aare;2018-01-07 02:00:00;;28.722;Freigegeben	validierte Daten
Brienzwiler;2019;Abfluss;10-Min-Mittel;m3/s;Aare;2018-01-07 02:10:00;;28.172;Freigegeben	validierte Daten
Brienzwiler;2019;Abfluss;10-Min-Mittel;m3/s;Aare;2018-01-07 02:20:00;;27.944;Freigegeben	validierte Daten
Brienzwiler;2019;Abfluss;10-Min-Mittel;m3/s;Aare;2018-01-07 02:30:00;;28.476;Freigegeben	validierte Daten
Brienzwiler;2019;Abfluss;10-Min-Mittel;m3/s;Aare;2018-01-07 02:40:00;;28.836;Freigegeben	validierte Daten
Brienzwiler;2019;Abfluss;10-Min-Mittel;m3/s;Aare;2018-01-07 02:50:00;;28.946;Freigegeben	validierte Daten
Brienzwiler;2019;Abfluss;10-Min-Mittel;m3/s;Aare;2018-01-07 03:00:00;;28.880;Freigegeben	validierte Daten
Brienzwiler;2019;Abfluss;10-Min-Mittel;m3/s;Aare;2018-01-07 03:10:00;;28.639;Freigegeben	validierte Daten
Brienzwiler;2019;Abfluss;10-Min-Mittel;m3/s;Aare;2018-01-07 03:20:00;;28.585;Freigegeben	validierte Daten
Brienzwiler;2019;Abfluss;10-Min-Mittel;m3/s;Aare;2018-01-07 03:30:00;;29.177;Freigegeben	validierte Daten
Brienzwiler;2019;Abfluss;10-Min-Mittel;m3/s;Aare;2018-01-07 03:40:00;;31.265;Freigegeben	validierte Daten
Brienzwiler;2019;Abfluss;10-Min-Mittel;m3/s;Aare;2018-01-07 03:50:00;;34.199;Freigegeben	validierte Daten
Brienzwiler;2019;Abfluss;10-Min-Mittel;m3/s;Aare;2018-01-07 04:00:00;;36.069;Freigegeben	validierte Daten
Brienzwiler;2019;Abfluss;10-Min-Mittel;m3/s;Aare;2018-01-07 04:10:00;;37.553;Freigegeben	validierte Daten
Brienzwiler;2019;Abfluss;10-Min-Mittel;m3/s;Aare;2018-01-07 04:20:00;;38.342;Freigegeben	validierte Daten
Brienzwiler;2019;Abfluss;10-Min-Mittel;m3/s;Aare;2018-01-07 04:30:00;;38.235;Freigegeben	validierte Daten
Brienzwiler;2019;Abfluss;10-Min-Mittel;m3/s;Aare;2018-01-07 04:40:00;;37.812;Freigegeben	validierte Daten
Brienzwiler;2019;Abfluss;10-Min-Mittel;m3/s;Aare;2018-01-07 04:50:00;;37.373;Freigegeben	validierte Daten
Brienzwiler;2019;Abfluss;10-Min-Mittel;m3/s;Aare;2018-01-07 05:00:00;;37.093;Freigegeben	validierte Daten
Brienzwiler;2019;Abfluss;10-Min-Mittel;m3/s;Aare;2018-01-07 05:10:00;;36.952;Freigegeben	validierte Daten
Brienzwiler;2019;Abfluss;10-Min-Mittel;m3/s;Aare;2018-01-07 05:20:00;;36.470;Freigegeben	validierte Daten
Brienzwiler;2019;Abfluss;10-Min-Mittel;m3/s;Aare;2018-01-07 05:30:00;;35.929;Freigegeben	validierte Daten
Brienzwiler;2019;Abfluss;10-Min-Mittel;m3/s;Aare;2018-01-07 05:40:00;;35.390;Freigegeben	validierte Daten
Brienzwiler;2019;Abfluss;10-Min-Mittel;m3/s;Aare;2018-01-07 05:50:00;;34.855;Freigegeben	validierte Daten
Brienzwiler;2019;Abfluss;10-Min-Mittel;m3/s;Aare;2018-01-07 06:00:00;;34.448;Freigegeben	validierte Daten
Brienzwiler;2019;Abfluss;10-Min-Mittel;m3/s;Aare;2018-01-07 06:10:00;;34.401;Freigegeben	validierte Daten
Brienzwiler;2019;Abfluss;10-Min-Mittel;m3/s;Aare;2018-01-07 06:20:00;;34.589;Freigegeben	validierte Daten
Brienzwiler;2019;Abfluss;10-Min-Mittel;m3/s;Aare;2018-01-07 06:30:00;;34.546;Freigegeben	validierte Daten
Brienzwiler;2019;Abfluss;10-Min-Mittel;m3/s;Aare;2018-01-07 06:40:00;;33.825;Freigegeben	validierte Daten
Brienzwiler;2019;Abfluss;10-Min-Mittel;m3/s;Aare;2018-01-07 06:50:00;;33.261;Freigegeben	validierte Daten
Brienzwiler;2019;Abfluss;10-Min-Mittel;m3/s;Aare;2018-01-07 07:00:00;;32.937;Freigegeben	validierte Daten
Brienzwiler;2019;Abfluss;10-Min-Mittel;m3/s;Aare;2018-01-07 07:10:00;;32.730;Freigegeben	validierte Daten
Brienzwiler;2019;Abfluss;10-Min-Mittel;m3/s;Aare;2018-01-07 07:20:00;;32.238;Freigegeben	validierte Daten
Brienzwiler;2019;Abfluss;10-Min-Mittel;m3/s;Aare;2018-01-07 07:30:00;;30.685;Freigegeben	validierte Daten
Brienzwiler;2019;Abfluss;10-Min-Mittel;m3/s;Aare;2018-01-07 07:40:00;;28.580;Freigegeben	validierte Daten
Brienzwiler;2019;Abfluss;10-Min-Mittel;m3/s;Aare;2018-01-07 07:50:00;;26.924;Freigegeben	validierte Daten
Brienzwiler;2019;Abfluss;10-Min-Mittel;m3/s;Aare;2018-01-07 08:00:00;;26.150;Freigegeben	validierte Daten
Brienzwiler;2019;Abfluss;10-Min-Mittel;m3/s;Aare;2018-01-07 08:10:00;;25.792;Freigegeben	validierte Daten
Brienzwiler;2019;Abfluss;10-Min-Mittel;m3/s;Aare;2018-01-07 08:20:00;;25.499;Freigegeben	validierte Daten
Brienzwiler;2019;Abfluss;10-Min-Mittel;m3/s;Aare;2018-01-07 08:30:00;;25.269;Freigegeben	validierte Daten
Brienzwiler;2019;Abfluss;10-Min-Mittel;m3/s;Aare;2018-01-07 08:40:00;;25.361;Freigegeben	validierte Daten
Brienzwiler;2019;Abfluss;10-Min-Mittel;m3/s;Aare;2018-01-07 08:50:00;;25.971;Freigegeben	validierte Daten
Brienzwiler;2019;Abfluss;10-Min-Mittel;m3/s;Aare;2018-01-07 09:00:00;;26.586;Freigegeben	validierte Daten
Brienzwiler;2019;Abfluss;10-Min-Mittel;m3/s;Aare;2018-01-07 09:10:00;;26.916;Freigegeben	validierte Daten
Brienzwiler;2019;Abfluss;10-Min-Mittel;m3/s;Aare;2018-01-07 09:20:00;;26.909;Freigegeben	validierte Daten
Brienzwiler;2019;Abfluss;10-Min-Mittel;m3/s;Aare;2018-01-07 09:30:00;;26.725;Freigegeben	validierte Daten
Brienzwiler;2019;Abfluss;10-Min-Mittel;m3/s;Aare;2018-01-07 09:40:00;;26.438;Freigegeben	validierte Daten
Brienzwiler;2019;Abfluss;10-Min-Mittel;m3/s;Aare;2018-01-07 09:50:00;;26.301;Freigegeben	validierte Daten
Brienzwiler;2019;Abfluss;10-Min-Mittel;m3/s;Aare;2018-01-07 10:00:00;;26.329;Freigegeben	validierte Daten
Brienzwiler;2019;Abfluss;10-Min-Mittel;m3/s;Aare;2018-01-07 10:10:00;;26.626;Freigegeben	validierte Daten
Brienzwiler;2019;Abfluss;10-Min-Mittel;m3/s;Aare;2018-01-07 10:20:00;;26.980;Freigegeben	validierte Daten
Brienzwiler;2019;Abfluss;10-Min-Mittel;m3/s;Aare;2018-01-07 10:30:00;;26.910;Freigegeben	validierte Daten
Brienzwiler;2019;Abfluss;10-Min-Mittel;m3/s;Aare;2018-01-07 10:40:00;;26.767;Freigegeben	validierte Daten
Brienzwiler;2019;Abfluss;10-Min-Mittel;m3/s;Aare;2018-01-07 10:50:00;;26.686;Freigegeben	validierte Daten
Brienzwiler;2019;Abfluss;10-Min-Mittel;m3/s;Aare;2018-01-07 11:00:00;;27.277;Freigegeben	validierte Daten
Brienzwiler;2019;Abfluss;10-Min-Mittel;m3/s;Aare;2018-01-07 11:10:00;;30.150;Freigegeben	validierte Daten
Brienzwiler;2019;Abfluss;10-Min-Mittel;m3/s;Aare;2018-01-07 11:20:00;;34.429;Freigegeben	validierte Daten
Brienzwiler;2019;Abfluss;10-Min-Mittel;m3/s;Aare;2018-01-07 11:30:00;;35.799;Freigegeben	validierte Daten
Brienzwiler;2019;Abfluss;10-Min-Mittel;m3/s;Aare;2018-01-07 11:40:00;;35.447;Freigegeben	validierte Daten
Brienzwiler;2019;Abfluss;10-Min-Mittel;m3/s;Aare;2018-01-07 11:50:00;;35.327;Freigegeben	validierte Daten
Brienzwiler;2019;Abfluss;10-Min-Mittel;m3/s;Aare;2018-01-07 12:00:00;;35.390;Freigegeben	validierte Daten
Brienzwiler;2019;Abfluss;10-Min-Mittel;m3/s;Aare;2018-01-07 12:10:00;;35.293;Freigegeben	validierte Daten
Brienzwiler;2019;Abfluss;10-Min-Mittel;m3/s;Aare;2018-01-07 12:20:00;;34.847;Freigegeben	validierte Daten
Brienzwiler;2019;Abfluss;10-Min-Mittel;m3/s;Aare;2018-01-07 12:30:00;;34.400;Freigegeben	validierte Daten
Brienzwiler;2019;Abfluss;10-Min-Mittel;m3/s;Aare;2018-01-07 12:40:00;;34.229;Freigegeben	validierte Daten
Brienzwiler;2019;Abfluss;10-Min-Mittel;m3/s;Aare;2018-01-07 12:50:00;;34.222;Freigegeben	validierte Daten
Brienzwiler;2019;Abfluss;10-Min-Mittel;m3/s;Aare;2018-01-07 13:00:00;;34.331;Freigegeben	validierte Daten
Brienzwiler;2019;Abfluss;10-Min-Mittel;m3/s;Aare;2018-01-07 13:10:00;;34.440;Freigegeben	validierte Daten
Brienzwiler;2019;Abfluss;10-Min-Mittel;m3/s;Aare;2018-01-07 13:20:00;;34.643;Freigegeben	validierte Daten
Brienzwiler;2019;Abfluss;10-Min-Mittel;m3/s;Aare;2018-01-07 13:30:00;;34.745;Freigegeben	validierte Daten
Brienzwiler;2019;Abfluss;10-Min-Mittel;m3/s;Aare;2018-01-07 13:40:00;;35.060;Freigegeben	validierte Daten
Brienzwiler;2019;Abfluss;10-Min-Mittel;m3/s;Aare;2018-01-07 13:50:00;;35.628;Freigegeben	validierte Daten
Brienzwiler;2019;Abfluss;10-Min-Mittel;m3/s;Aare;2018-01-07 14:00:00;;36.075;Freigegeben	validierte Daten
Brienzwiler;2019;Abfluss;10-Min-Mittel;m3/s;Aare;2018-01-07 14:10:00;;36.399;Freigegeben	validierte Daten
Brienzwiler;2019;Abfluss;10-Min-Mittel;m3/s;Aare;2018-01-07 14:20:00;;36.745;Freigegeben	validierte Daten
Brienzwiler;2019;Abfluss;10-Min-Mittel;m3/s;Aare;2018-01-07 14:30:00;;37.147;Freigegeben	validierte Daten
Brienzwiler;2019;Abfluss;10-Min-Mittel;m3/s;Aare;2018-01-07 14:40:00;;37.171;Freigegeben	validierte Daten
Brienzwiler;2019;Abfluss;10-Min-Mittel;m3/s;Aare;2018-01-07 14:50:00;;36.918;Freigegeben	validierte Daten
Brienzwiler;2019;Abfluss;10-Min-Mittel;m3/s;Aare;2018-01-07 15:00:00;;36.522;Freigegeben	validierte Daten
Brienzwiler;2019;Abfluss;10-Min-Mittel;m3/s;Aare;2018-01-07 15:10:00;;36.020;Freigegeben	validierte Daten
Brienzwiler;2019;Abfluss;10-Min-Mittel;m3/s;Aare;2018-01-07 15:20:00;;35.770;Freigegeben	validierte Daten
Brienzwiler;2019;Abfluss;10-Min-Mittel;m3/s;Aare;2018-01-07 15:30:00;;35.972;Freigegeben	validierte Daten
Brienzwiler;2019;Abfluss;10-Min-Mittel;m3/s;Aare;2018-01-07 15:40:00;;36.378;Freigegeben	validierte Daten
Brienzwiler;2019;Abfluss;10-Min-Mittel;m3/s;Aare;2018-01-07 15:50:00;;36.582;Freigegeben	validierte Daten
Brienzwiler;2019;Abfluss;10-Min-Mittel;m3/s;Aare;2018-01-07 16:00:00;;36.582;Freigegeben	validierte Daten
Brienzwiler;2019;Abfluss;10-Min-Mittel;m3/s;Aare;2018-01-07 16:10:00;;36.582;Freigegeben	validierte Daten
Brienzwiler;2019;Abfluss;10-Min-Mittel;m3/s;Aare;2018-01-07 16:20:00;;36.582;Freigegeben	validierte Daten
Brienzwiler;2019;Abfluss;10-Min-Mittel;m3/s;Aare;2018-01-07 16:30:00;;36.582;Freigegeben	validierte Daten
Brienzwiler;2019;Abfluss;10-Min-Mittel;m3/s;Aare;2018-01-07 16:40:00;;36.726;Freigegeben	validierte Daten
Brienzwiler;2019;Abfluss;10-Min-Mittel;m3/s;Aare;2018-01-07 16:50:00;;36.414;Freigegeben	validierte Daten
Brienzwiler;2019;Abfluss;10-Min-Mittel;m3/s;Aare;2018-01-07 17:00:00;;34.669;Freigegeben	validierte Daten
Brienzwiler;2019;Abfluss;10-Min-Mittel;m3/s;Aare;2018-01-07 17:10:00;;32.449;Freigegeben	validierte Daten
Brienzwiler;2019;Abfluss;10-Min-Mittel;m3/s;Aare;2018-01-07 17:20:00;;30.571;Freigegeben	validierte Daten
Brienzwiler;2019;Abfluss;10-Min-Mittel;m3/s;Aare;2018-01-07 17:30:00;;29.194;Freigegeben	validierte Daten
Brienzwiler;2019;Abfluss;10-Min-Mittel;m3/s;Aare;2018-01-07 17:40:00;;28.585;Freigegeben	validierte Daten
Brienzwiler;2019;Abfluss;10-Min-Mittel;m3/s;Aare;2018-01-07 17:50:00;;28.727;Freigegeben	validierte Daten
Brienzwiler;2019;Abfluss;10-Min-Mittel;m3/s;Aare;2018-01-07 18:00:00;;30.850;Freigegeben	validierte Daten
Brienzwiler;2019;Abfluss;10-Min-Mittel;m3/s;Aare;2018-01-07 18:10:00;;34.299;Freigegeben	validierte Daten
Brienzwiler;2019;Abfluss;10-Min-Mittel;m3/s;Aare;2018-01-07 18:20:00;;35.841;Freigegeben	validierte Daten
Brienzwiler;2019;Abfluss;10-Min-Mittel;m3/s;Aare;2018-01-07 18:30:00;;36.079;Freigegeben	validierte Daten
Brienzwiler;2019;Abfluss;10-Min-Mittel;m3/s;Aare;2018-01-07 18:40:00;;34.978;Freigegeben	validierte Daten
Brienzwiler;2019;Abfluss;10-Min-Mittel;m3/s;Aare;2018-01-07 18:50:00;;32.951;Freigegeben	validierte Daten
Brienzwiler;2019;Abfluss;10-Min-Mittel;m3/s;Aare;2018-01-07 19:00:00;;31.155;Freigegeben	validierte Daten
Brienzwiler;2019;Abfluss;10-Min-Mittel;m3/s;Aare;2018-01-07 19:10:00;;29.912;Freigegeben	validierte Daten
Brienzwiler;2019;Abfluss;10-Min-Mittel;m3/s;Aare;2018-01-07 19:20:00;;29.728;Freigegeben	validierte Daten
Brienzwiler;2019;Abfluss;10-Min-Mittel;m3/s;Aare;2018-01-07 19:30:00;;29.485;Freigegeben	validierte Daten
Brienzwiler;2019;Abfluss;10-Min-Mittel;m3/s;Aare;2018-01-07 19:40:00;;28.017;Freigegeben	validierte Daten
Brienzwiler;2019;Abfluss;10-Min-Mittel;m3/s;Aare;2018-01-07 19:50:00;;25.790;Freigegeben	validierte Daten
Brienzwiler;2019;Abfluss;10-Min-Mittel;m3/s;Aare;2018-01-07 20:00:00;;23.327;Freigegeben	validierte Daten
Brienzwiler;2019;Abfluss;10-Min-Mittel;m3/s;Aare;2018-01-07 20:10:00;;20.752;Freigegeben	validierte Daten
Brienzwiler;2019;Abfluss;10-Min-Mittel;m3/s;Aare;2018-01-07 20:20:00;;18.459;Freigegeben	validierte Daten
Brienzwiler;2019;Abfluss;10-Min-Mittel;m3/s;Aare;2018-01-07 20:30:00;;17.157;Freigegeben	validierte Daten
Brienzwiler;2019;Abfluss;10-Min-Mittel;m3/s;Aare;2018-01-07 20:40:00;;17.187;Freigegeben	validierte Daten
Brienzwiler;2019;Abfluss;10-Min-Mittel;m3/s;Aare;2018-01-07 20:50:00;;17.577;Freigegeben	validierte Daten
Brienzwiler;2019;Abfluss;10-Min-Mittel;m3/s;Aare;2018-01-07 21:00:00;;17.403;Freigegeben	validierte Daten
Brienzwiler;2019;Abfluss;10-Min-Mittel;m3/s;Aare;2018-01-07 21:10:00;;17.050;Freigegeben	validierte Daten
Brienzwiler;2019;Abfluss;10-Min-Mittel;m3/s;Aare;2018-01-07 21:20:00;;17.024;Freigegeben	validierte Daten
Brienzwiler;2019;Abfluss;10-Min-Mittel;m3/s;Aare;2018-01-07 21:30:00;;17.053;Freigegeben	validierte Daten
Brienzwiler;2019;Abfluss;10-Min-Mittel;m3/s;Aare;2018-01-07 21:40:00;;17.292;Freigegeben	validierte Daten
Brienzwiler;2019;Abfluss;10-Min-Mittel;m3/s;Aare;2018-01-07 21:50:00;;18.905;Freigegeben	validierte Daten
Brienzwiler;2019;Abfluss;10-Min-Mittel;m3/s;Aare;2018-01-07 22:00:00;;23.376;Freigegeben	validierte Daten
Brienzwiler;2019;Abfluss;10-Min-Mittel;m3/s;Aare;2018-01-07 22:10:00;;30.344;Freigegeben	validierte Daten
Brienzwiler;2019;Abfluss;10-Min-Mittel;m3/s;Aare;2018-01-07 22:20:00;;33.439;Freigegeben	validierte Daten
Brienzwiler;2019;Abfluss;10-Min-Mittel;m3/s;Aare;2018-01-07 22:30:00;;35.074;Freigegeben	validierte Daten
Brienzwiler;2019;Abfluss;10-Min-Mittel;m3/s;Aare;2018-01-07 22:40:00;;36.153;Freigegeben	validierte Daten
Brienzwiler;2019;Abfluss;10-Min-Mittel;m3/s;Aare;2018-01-07 22:50:00;;36.598;Freigegeben	validierte Daten
Brienzwiler;2019;Abfluss;10-Min-Mittel;m3/s;Aare;2018-01-07 23:00:00;;36.750;Freigegeben	validierte Daten
Brienzwiler;2019;Abfluss;10-Min-Mittel;m3/s;Aare;2018-01-07 23:10:00;;36.972;Freigegeben	validierte Daten
Brienzwiler;2019;Abfluss;10-Min-Mittel;m3/s;Aare;2018-01-07 23:20:00;;37.624;Freigegeben	validierte Daten
Brienzwiler;2019;Abfluss;10-Min-Mittel;m3/s;Aare;2018-01-07 23:30:00;;36.979;Freigegeben	validierte Daten
Brienzwiler;2019;Abfluss;10-Min-Mittel;m3/s;Aare;2018-01-07 23:40:00;;34.765;Freigegeben	validierte Daten
Brienzwiler;2019;Abfluss;10-Min-Mittel;m3/s;Aare;2018-01-07 23:50:00;;31.609;Freigegeben	validierte Daten
Brienzwiler;2019;Abfluss;10-Min-Mittel;m3/s;Aare;2018-01-08 00:00:00;;28.807;Freigegeben	validierte Daten
Brienzwiler;2019;Abfluss;10-Min-Mittel;m3/s;Aare;2018-01-08 00:10:00;;26.861;Freigegeben	validierte Daten
Brienzwiler;2019;Abfluss;10-Min-Mittel;m3/s;Aare;2018-01-08 00:20:00;;25.573;Freigegeben	validierte Daten
Brienzwiler;2019;Abfluss;10-Min-Mittel;m3/s;Aare;2018-01-08 00:30:00;;24.597;Freigegeben	validierte Daten
Brienzwiler;2019;Abfluss;10-Min-Mittel;m3/s;Aare;2018-01-08 00:40:00;;24.293;Freigegeben	validierte Daten
Brienzwiler;2019;Abfluss;10-Min-Mittel;m3/s;Aare;2018-01-08 00:50:00;;24.416;Freigegeben	validierte Daten
Brienzwiler;2019;Abfluss;10-Min-Mittel;m3/s;Aare;2018-01-08 01:00:00;;24.865;Freigegeben	validierte Daten
Brienzwiler;2019;Abfluss;10-Min-Mittel;m3/s;Aare;2018-01-08 01:10:00;;25.113;Freigegeben	validierte Daten
Brienzwiler;2019;Abfluss;10-Min-Mittel;m3/s;Aare;2018-01-08 01:20:00;;25.020;Freigegeben	validierte Daten
Brienzwiler;2019;Abfluss;10-Min-Mittel;m3/s;Aare;2018-01-08 01:30:00;;25.254;Freigegeben	validierte Daten
Brienzwiler;2019;Abfluss;10-Min-Mittel;m3/s;Aare;2018-01-08 01:40:00;;25.828;Freigegeben	validierte Daten
Brienzwiler;2019;Abfluss;10-Min-Mittel;m3/s;Aare;2018-01-08 01:50:00;;25.614;Freigegeben	validierte Daten
Brienzwiler;2019;Abfluss;10-Min-Mittel;m3/s;Aare;2018-01-08 02:00:00;;24.587;Freigegeben	validierte Daten
Brienzwiler;2019;Abfluss;10-Min-Mittel;m3/s;Aare;2018-01-08 02:10:00;;23.223;Freigegeben	validierte Daten
Brienzwiler;2019;Abfluss;10-Min-Mittel;m3/s;Aare;2018-01-08 02:20:00;;22.114;Freigegeben	validierte Daten
Brienzwiler;2019;Abfluss;10-Min-Mittel;m3/s;Aare;2018-01-08 02:30:00;;22.833;Freigegeben	validierte Daten
Brienzwiler;2019;Abfluss;10-Min-Mittel;m3/s;Aare;2018-01-08 02:40:00;;25.971;Freigegeben	validierte Daten
Brienzwiler;2019;Abfluss;10-Min-Mittel;m3/s;Aare;2018-01-08 02:50:00;;30.665;Freigegeben	validierte Daten
Brienzwiler;2019;Abfluss;10-Min-Mittel;m3/s;Aare;2018-01-08 03:00:00;;34.416;Freigegeben	validierte Daten
Brienzwiler;2019;Abfluss;10-Min-Mittel;m3/s;Aare;2018-01-08 03:10:00;;35.977;Freigegeben	validierte Daten
Brienzwiler;2019;Abfluss;10-Min-Mittel;m3/s;Aare;2018-01-08 03:20:00;;36.836;Freigegeben	validierte Daten
Brienzwiler;2019;Abfluss;10-Min-Mittel;m3/s;Aare;2018-01-08 03:30:00;;37.447;Freigegeben	validierte Daten
Brienzwiler;2019;Abfluss;10-Min-Mittel;m3/s;Aare;2018-01-08 03:40:00;;37.723;Freigegeben	validierte Daten
Brienzwiler;2019;Abfluss;10-Min-Mittel;m3/s;Aare;2018-01-08 03:50:00;;37.707;Freigegeben	validierte Daten
Brienzwiler;2019;Abfluss;10-Min-Mittel;m3/s;Aare;2018-01-08 04:00:00;;37.406;Freigegeben	validierte Daten
Brienzwiler;2019;Abfluss;10-Min-Mittel;m3/s;Aare;2018-01-08 04:10:00;;36.846;Freigegeben	validierte Daten
Brienzwiler;2019;Abfluss;10-Min-Mittel;m3/s;Aare;2018-01-08 04:20:00;;36.315;Freigegeben	validierte Daten
Brienzwiler;2019;Abfluss;10-Min-Mittel;m3/s;Aare;2018-01-08 04:30:00;;36.199;Freigegeben	validierte Daten
Brienzwiler;2019;Abfluss;10-Min-Mittel;m3/s;Aare;2018-01-08 04:40:00;;36.088;Freigegeben	validierte Daten
Brienzwiler;2019;Abfluss;10-Min-Mittel;m3/s;Aare;2018-01-08 04:50:00;;35.596;Freigegeben	validierte Daten
Brienzwiler;2019;Abfluss;10-Min-Mittel;m3/s;Aare;2018-01-08 05:00:00;;35.044;Freigegeben	validierte Daten
Brienzwiler;2019;Abfluss;10-Min-Mittel;m3/s;Aare;2018-01-08 05:10:00;;34.446;Freigegeben	validierte Daten
Brienzwiler;2019;Abfluss;10-Min-Mittel;m3/s;Aare;2018-01-08 05:20:00;;33.435;Freigegeben	validierte Daten
Brienzwiler;2019;Abfluss;10-Min-Mittel;m3/s;Aare;2018-01-08 05:30:00;;31.585;Freigegeben	validierte Daten
Brienzwiler;2019;Abfluss;10-Min-Mittel;m3/s;Aare;2018-01-08 05:40:00;;29.426;Freigegeben	validierte Daten
Brienzwiler;2019;Abfluss;10-Min-Mittel;m3/s;Aare;2018-01-08 05:50:00;;27.740;Freigegeben	validierte Daten
Brienzwiler;2019;Abfluss;10-Min-Mittel;m3/s;Aare;2018-01-08 06:00:00;;26.668;Freigegeben	validierte Daten
Brienzwiler;2019;Abfluss;10-Min-Mittel;m3/s;Aare;2018-01-08 06:10:00;;26.042;Freigegeben	validierte Daten
Brienzwiler;2019;Abfluss;10-Min-Mittel;m3/s;Aare;2018-01-08 06:20:00;;25.555;Freigegeben	validierte Daten
Brienzwiler;2019;Abfluss;10-Min-Mittel;m3/s;Aare;2018-01-08 06:30:00;;25.046;Freigegeben	validierte Daten
Brienzwiler;2019;Abfluss;10-Min-Mittel;m3/s;Aare;2018-01-08 06:40:00;;24.384;Freigegeben	validierte Daten
Brienzwiler;2019;Abfluss;10-Min-Mittel;m3/s;Aare;2018-01-08 06:50:00;;24.073;Freigegeben	validierte Daten
Brienzwiler;2019;Abfluss;10-Min-Mittel;m3/s;Aare;2018-01-08 07:00:00;;25.292;Freigegeben	validierte Daten
Brienzwiler;2019;Abfluss;10-Min-Mittel;m3/s;Aare;2018-01-08 07:10:00;;26.807;Freigegeben	validierte Daten
Brienzwiler;2019;Abfluss;10-Min-Mittel;m3/s;Aare;2018-01-08 07:20:00;;26.336;Freigegeben	validierte Daten
Brienzwiler;2019;Abfluss;10-Min-Mittel;m3/s;Aare;2018-01-08 07:30:00;;24.778;Freigegeben	validierte Daten
Brienzwiler;2019;Abfluss;10-Min-Mittel;m3/s;Aare;2018-01-08 07:40:00;;25.330;Freigegeben	validierte Daten
Brienzwiler;2019;Abfluss;10-Min-Mittel;m3/s;Aare;2018-01-08 07:50:00;;28.083;Freigegeben	validierte Daten
Brienzwiler;2019;Abfluss;10-Min-Mittel;m3/s;Aare;2018-01-08 08:00:00;;30.174;Freigegeben	validierte Daten
Brienzwiler;2019;Abfluss;10-Min-Mittel;m3/s;Aare;2018-01-08 08:10:00;;31.216;Freigegeben	validierte Daten
Brienzwiler;2019;Abfluss;10-Min-Mittel;m3/s;Aare;2018-01-08 08:20:00;;30.241;Freigegeben	validierte Daten
Brienzwiler;2019;Abfluss;10-Min-Mittel;m3/s;Aare;2018-01-08 08:30:00;;29.309;Freigegeben	validierte Daten
Brienzwiler;2019;Abfluss;10-Min-Mittel;m3/s;Aare;2018-01-08 08:40:00;;30.808;Freigegeben	validierte Daten
Brienzwiler;2019;Abfluss;10-Min-Mittel;m3/s;Aare;2018-01-08 08:50:00;;33.477;Freigegeben	validierte Daten
Brienzwiler;2019;Abfluss;10-Min-Mittel;m3/s;Aare;2018-01-08 09:00:00;;34.894;Freigegeben	validierte Daten
Brienzwiler;2019;Abfluss;10-Min-Mittel;m3/s;Aare;2018-01-08 09:10:00;;34.824;Freigegeben	validierte Daten
Brienzwiler;2019;Abfluss;10-Min-Mittel;m3/s;Aare;2018-01-08 09:20:00;;33.575;Freigegeben	validierte Daten
Brienzwiler;2019;Abfluss;10-Min-Mittel;m3/s;Aare;2018-01-08 09:30:00;;32.033;Freigegeben	validierte Daten
Brienzwiler;2019;Abfluss;10-Min-Mittel;m3/s;Aare;2018-01-08 09:40:00;;30.956;Freigegeben	validierte Daten
Brienzwiler;2019;Abfluss;10-Min-Mittel;m3/s;Aare;2018-01-08 09:50:00;;30.463;Freigegeben	validierte Daten
Brienzwiler;2019;Abfluss;10-Min-Mittel;m3/s;Aare;2018-01-08 10:00:00;;30.295;Freigegeben	validierte Daten
Brienzwiler;2019;Abfluss;10-Min-Mittel;m3/s;Aare;2018-01-08 10:10:00;;30.597;Freigegeben	validierte Daten
Brienzwiler;2019;Abfluss;10-Min-Mittel;m3/s;Aare;2018-01-08 10:20:00;;30.957;Freigegeben	validierte Daten
Brienzwiler;2019;Abfluss;10-Min-Mittel;m3/s;Aare;2018-01-08 10:30:00;;30.956;Freigegeben	validierte Daten
Brienzwiler;2019;Abfluss;10-Min-Mittel;m3/s;Aare;2018-01-08 10:40:00;;29.988;Freigegeben	validierte Daten
Brienzwiler;2019;Abfluss;10-Min-Mittel;m3/s;Aare;2018-01-08 10:50:00;;28.702;Freigegeben	validierte Daten
Brienzwiler;2019;Abfluss;10-Min-Mittel;m3/s;Aare;2018-01-08 11:00:00;;28.074;Freigegeben	validierte Daten
Brienzwiler;2019;Abfluss;10-Min-Mittel;m3/s;Aare;2018-01-08 11:10:00;;27.939;Freigegeben	validierte Daten
Brienzwiler;2019;Abfluss;10-Min-Mittel;m3/s;Aare;2018-01-08 11:20:00;;27.479;Freigegeben	validierte Daten
Brienzwiler;2019;Abfluss;10-Min-Mittel;m3/s;Aare;2018-01-08 11:30:00;;26.697;Freigegeben	validierte Daten
Brienzwiler;2019;Abfluss;10-Min-Mittel;m3/s;Aare;2018-01-08 11:40:00;;26.055;Freigegeben	validierte Daten
Brienzwiler;2019;Abfluss;10-Min-Mittel;m3/s;Aare;2018-01-08 11:50:00;;25.677;Freigegeben	validierte Daten
Brienzwiler;2019;Abfluss;10-Min-Mittel;m3/s;Aare;2018-01-08 12:00:00;;25.384;Freigegeben	validierte Daten
Brienzwiler;2019;Abfluss;10-Min-Mittel;m3/s;Aare;2018-01-08 12:10:00;;25.093;Freigegeben	validierte Daten
Brienzwiler;2019;Abfluss;10-Min-Mittel;m3/s;Aare;2018-01-08 12:20:00;;24.607;Freigegeben	validierte Daten
Brienzwiler;2019;Abfluss;10-Min-Mittel;m3/s;Aare;2018-01-08 12:30:00;;23.768;Freigegeben	validierte Daten
Brienzwiler;2019;Abfluss;10-Min-Mittel;m3/s;Aare;2018-01-08 12:40:00;;23.917;Freigegeben	validierte Daten
Brienzwiler;2019;Abfluss;10-Min-Mittel;m3/s;Aare;2018-01-08 12:50:00;;25.045;Freigegeben	validierte Daten
Brienzwiler;2019;Abfluss;10-Min-Mittel;m3/s;Aare;2018-01-08 13:00:00;;26.760;Freigegeben	validierte Daten
Brienzwiler;2019;Abfluss;10-Min-Mittel;m3/s;Aare;2018-01-08 13:10:00;;29.254;Freigegeben	validierte Daten
Brienzwiler;2019;Abfluss;10-Min-Mittel;m3/s;Aare;2018-01-08 13:20:00;;31.614;Freigegeben	validierte Daten
Brienzwiler;2019;Abfluss;10-Min-Mittel;m3/s;Aare;2018-01-08 13:30:00;;32.799;Freigegeben	validierte Daten
Brienzwiler;2019;Abfluss;10-Min-Mittel;m3/s;Aare;2018-01-08 13:40:00;;32.273;Freigegeben	validierte Daten
Brienzwiler;2019;Abfluss;10-Min-Mittel;m3/s;Aare;2018-01-08 13:50:00;;31.182;Freigegeben	validierte Daten
Brienzwiler;2019;Abfluss;10-Min-Mittel;m3/s;Aare;2018-01-08 14:00:00;;30.385;Freigegeben	validierte Daten
Brienzwiler;2019;Abfluss;10-Min-Mittel;m3/s;Aare;2018-01-08 14:10:00;;29.873;Freigegeben	validierte Daten
Brienzwiler;2019;Abfluss;10-Min-Mittel;m3/s;Aare;2018-01-08 14:20:00;;29.584;Freigegeben	validierte Daten
Brienzwiler;2019;Abfluss;10-Min-Mittel;m3/s;Aare;2018-01-08 14:30:00;;29.862;Freigegeben	validierte Daten
Brienzwiler;2019;Abfluss;10-Min-Mittel;m3/s;Aare;2018-01-08 14:40:00;;30.184;Freigegeben	validierte Daten
Brienzwiler;2019;Abfluss;10-Min-Mittel;m3/s;Aare;2018-01-08 14:50:00;;28.871;Freigegeben	validierte Daten
Brienzwiler;2019;Abfluss;10-Min-Mittel;m3/s;Aare;2018-01-08 15:00:00;;26.440;Freigegeben	validierte Daten
Brienzwiler;2019;Abfluss;10-Min-Mittel;m3/s;Aare;2018-01-08 15:10:00;;23.359;Freigegeben	validierte Daten
Brienzwiler;2019;Abfluss;10-Min-Mittel;m3/s;Aare;2018-01-08 15:20:00;;20.435;Freigegeben	validierte Daten
Brienzwiler;2019;Abfluss;10-Min-Mittel;m3/s;Aare;2018-01-08 15:30:00;;19.539;Freigegeben	validierte Daten
Brienzwiler;2019;Abfluss;10-Min-Mittel;m3/s;Aare;2018-01-08 15:40:00;;22.821;Freigegeben	validierte Daten
Brienzwiler;2019;Abfluss;10-Min-Mittel;m3/s;Aare;2018-01-08 15:50:00;;25.511;Freigegeben	validierte Daten
Brienzwiler;2019;Abfluss;10-Min-Mittel;m3/s;Aare;2018-01-08 16:00:00;;26.160;Freigegeben	validierte Daten
Brienzwiler;2019;Abfluss;10-Min-Mittel;m3/s;Aare;2018-01-08 16:10:00;;25.950;Freigegeben	validierte Daten
Brienzwiler;2019;Abfluss;10-Min-Mittel;m3/s;Aare;2018-01-08 16:20:00;;25.530;Freigegeben	validierte Daten
Brienzwiler;2019;Abfluss;10-Min-Mittel;m3/s;Aare;2018-01-08 16:30:00;;24.824;Freigegeben	validierte Daten
Brienzwiler;2019;Abfluss;10-Min-Mittel;m3/s;Aare;2018-01-08 16:40:00;;23.698;Freigegeben	validierte Daten
Brienzwiler;2019;Abfluss;10-Min-Mittel;m3/s;Aare;2018-01-08 16:50:00;;22.700;Freigegeben	validierte Daten
Brienzwiler;2019;Abfluss;10-Min-Mittel;m3/s;Aare;2018-01-08 17:00:00;;22.675;Freigegeben	validierte Daten
Brienzwiler;2019;Abfluss;10-Min-Mittel;m3/s;Aare;2018-01-08 17:10:00;;23.469;Freigegeben	validierte Daten
Brienzwiler;2019;Abfluss;10-Min-Mittel;m3/s;Aare;2018-01-08 17:20:00;;23.484;Freigegeben	validierte Daten
Brienzwiler;2019;Abfluss;10-Min-Mittel;m3/s;Aare;2018-01-08 17:30:00;;22.011;Freigegeben	validierte Daten
Brienzwiler;2019;Abfluss;10-Min-Mittel;m3/s;Aare;2018-01-08 17:40:00;;20.237;Freigegeben	validierte Daten
Brienzwiler;2019;Abfluss;10-Min-Mittel;m3/s;Aare;2018-01-08 17:50:00;;19.348;Freigegeben	validierte Daten
Brienzwiler;2019;Abfluss;10-Min-Mittel;m3/s;Aare;2018-01-08 18:00:00;;19.698;Freigegeben	validierte Daten
Brienzwiler;2019;Abfluss;10-Min-Mittel;m3/s;Aare;2018-01-08 18:10:00;;22.871;Freigegeben	validierte Daten
Brienzwiler;2019;Abfluss;10-Min-Mittel;m3/s;Aare;2018-01-08 18:20:00;;28.789;Freigegeben	validierte Daten
Brienzwiler;2019;Abfluss;10-Min-Mittel;m3/s;Aare;2018-01-08 18:30:00;;33.523;Freigegeben	validierte Daten
Brienzwiler;2019;Abfluss;10-Min-Mittel;m3/s;Aare;2018-01-08 18:40:00;;37.309;Freigegeben	validierte Daten
Brienzwiler;2019;Abfluss;10-Min-Mittel;m3/s;Aare;2018-01-08 18:50:00;;40.849;Freigegeben	validierte Daten
Brienzwiler;2019;Abfluss;10-Min-Mittel;m3/s;Aare;2018-01-08 19:00:00;;43.966;Freigegeben	validierte Daten
Brienzwiler;2019;Abfluss;10-Min-Mittel;m3/s;Aare;2018-01-08 19:10:00;;45.478;Freigegeben	validierte Daten
Brienzwiler;2019;Abfluss;10-Min-Mittel;m3/s;Aare;2018-01-08 19:20:00;;45.456;Freigegeben	validierte Daten
Brienzwiler;2019;Abfluss;10-Min-Mittel;m3/s;Aare;2018-01-08 19:30:00;;44.921;Freigegeben	validierte Daten
Brienzwiler;2019;Abfluss;10-Min-Mittel;m3/s;Aare;2018-01-08 19:40:00;;44.092;Freigegeben	validierte Daten
Brienzwiler;2019;Abfluss;10-Min-Mittel;m3/s;Aare;2018-01-08 19:50:00;;43.172;Freigegeben	validierte Daten
Brienzwiler;2019;Abfluss;10-Min-Mittel;m3/s;Aare;2018-01-08 20:00:00;;41.967;Freigegeben	validierte Daten
Brienzwiler;2019;Abfluss;10-Min-Mittel;m3/s;Aare;2018-01-08 20:10:00;;40.595;Freigegeben	validierte Daten
Brienzwiler;2019;Abfluss;10-Min-Mittel;m3/s;Aare;2018-01-08 20:20:00;;39.109;Freigegeben	validierte Daten
Brienzwiler;2019;Abfluss;10-Min-Mittel;m3/s;Aare;2018-01-08 20:30:00;;37.958;Freigegeben	validierte Daten
Brienzwiler;2019;Abfluss;10-Min-Mittel;m3/s;Aare;2018-01-08 20:40:00;;36.871;Freigegeben	validierte Daten
Brienzwiler;2019;Abfluss;10-Min-Mittel;m3/s;Aare;2018-01-08 20:50:00;;35.533;Freigegeben	validierte Daten
Brienzwiler;2019;Abfluss;10-Min-Mittel;m3/s;Aare;2018-01-08 21:00:00;;34.130;Freigegeben	validierte Daten
Brienzwiler;2019;Abfluss;10-Min-Mittel;m3/s;Aare;2018-01-08 21:10:00;;32.243;Freigegeben	validierte Daten
Brienzwiler;2019;Abfluss;10-Min-Mittel;m3/s;Aare;2018-01-08 21:20:00;;31.031;Freigegeben	validierte Daten
Brienzwiler;2019;Abfluss;10-Min-Mittel;m3/s;Aare;2018-01-08 21:30:00;;31.378;Freigegeben	validierte Daten
Brienzwiler;2019;Abfluss;10-Min-Mittel;m3/s;Aare;2018-01-08 21:40:00;;31.543;Freigegeben	validierte Daten
Brienzwiler;2019;Abfluss;10-Min-Mittel;m3/s;Aare;2018-01-08 21:50:00;;30.531;Freigegeben	validierte Daten
Brienzwiler;2019;Abfluss;10-Min-Mittel;m3/s;Aare;2018-01-08 22:00:00;;28.446;Freigegeben	validierte Daten
Brienzwiler;2019;Abfluss;10-Min-Mittel;m3/s;Aare;2018-01-08 22:10:00;;26.173;Freigegeben	validierte Daten
Brienzwiler;2019;Abfluss;10-Min-Mittel;m3/s;Aare;2018-01-08 22:20:00;;25.499;Freigegeben	validierte Daten
Brienzwiler;2019;Abfluss;10-Min-Mittel;m3/s;Aare;2018-01-08 22:30:00;;27.043;Freigegeben	validierte Daten
Brienzwiler;2019;Abfluss;10-Min-Mittel;m3/s;Aare;2018-01-08 22:40:00;;28.389;Freigegeben	validierte Daten
Brienzwiler;2019;Abfluss;10-Min-Mittel;m3/s;Aare;2018-01-08 22:50:00;;28.563;Freigegeben	validierte Daten
Brienzwiler;2019;Abfluss;10-Min-Mittel;m3/s;Aare;2018-01-08 23:00:00;;28.215;Freigegeben	validierte Daten
Brienzwiler;2019;Abfluss;10-Min-Mittel;m3/s;Aare;2018-01-08 23:10:00;;27.836;Freigegeben	validierte Daten
Brienzwiler;2019;Abfluss;10-Min-Mittel;m3/s;Aare;2018-01-08 23:20:00;;28.129;Freigegeben	validierte Daten
Brienzwiler;2019;Abfluss;10-Min-Mittel;m3/s;Aare;2018-01-08 23:30:00;;29.686;Freigegeben	validierte Daten
Brienzwiler;2019;Abfluss;10-Min-Mittel;m3/s;Aare;2018-01-08 23:40:00;;30.883;Freigegeben	validierte Daten
Brienzwiler;2019;Abfluss;10-Min-Mittel;m3/s;Aare;2018-01-08 23:50:00;;31.046;Freigegeben	validierte Daten
Brienzwiler;2019;Abfluss;10-Min-Mittel;m3/s;Aare;2018-01-09 00:00:00;;31.086;Freigegeben	validierte Daten
Brienzwiler;2019;Abfluss;10-Min-Mittel;m3/s;Aare;2018-01-09 00:10:00;;31.487;Freigegeben	validierte Daten
Brienzwiler;2019;Abfluss;10-Min-Mittel;m3/s;Aare;2018-01-09 00:20:00;;33.682;Freigegeben	validierte Daten
Brienzwiler;2019;Abfluss;10-Min-Mittel;m3/s;Aare;2018-01-09 00:30:00;;36.033;Freigegeben	validierte Daten
Brienzwiler;2019;Abfluss;10-Min-Mittel;m3/s;Aare;2018-01-09 00:40:00;;36.774;Freigegeben	validierte Daten
Brienzwiler;2019;Abfluss;10-Min-Mittel;m3/s;Aare;2018-01-09 00:50:00;;35.949;Freigegeben	validierte Daten
Brienzwiler;2019;Abfluss;10-Min-Mittel;m3/s;Aare;2018-01-09 01:00:00;;34.076;Freigegeben	validierte Daten
Brienzwiler;2019;Abfluss;10-Min-Mittel;m3/s;Aare;2018-01-09 01:10:00;;32.136;Freigegeben	validierte Daten
Brienzwiler;2019;Abfluss;10-Min-Mittel;m3/s;Aare;2018-01-09 01:20:00;;31.668;Freigegeben	validierte Daten
Brienzwiler;2019;Abfluss;10-Min-Mittel;m3/s;Aare;2018-01-09 01:30:00;;32.732;Freigegeben	validierte Daten
Brienzwiler;2019;Abfluss;10-Min-Mittel;m3/s;Aare;2018-01-09 01:40:00;;34.909;Freigegeben	validierte Daten
Brienzwiler;2019;Abfluss;10-Min-Mittel;m3/s;Aare;2018-01-09 01:50:00;;37.040;Freigegeben	validierte Daten
Brienzwiler;2019;Abfluss;10-Min-Mittel;m3/s;Aare;2018-01-09 02:00:00;;37.546;Freigegeben	validierte Daten
Brienzwiler;2019;Abfluss;10-Min-Mittel;m3/s;Aare;2018-01-09 02:10:00;;35.868;Freigegeben	validierte Daten
Brienzwiler;2019;Abfluss;10-Min-Mittel;m3/s;Aare;2018-01-09 02:20:00;;33.460;Freigegeben	validierte Daten
Brienzwiler;2019;Abfluss;10-Min-Mittel;m3/s;Aare;2018-01-09 02:30:00;;31.590;Freigegeben	validierte Daten
Brienzwiler;2019;Abfluss;10-Min-Mittel;m3/s;Aare;2018-01-09 02:40:00;;30.485;Freigegeben	validierte Daten
Brienzwiler;2019;Abfluss;10-Min-Mittel;m3/s;Aare;2018-01-09 02:50:00;;30.513;Freigegeben	validierte Daten
Brienzwiler;2019;Abfluss;10-Min-Mittel;m3/s;Aare;2018-01-09 03:00:00;;31.484;Freigegeben	validierte Daten
Brienzwiler;2019;Abfluss;10-Min-Mittel;m3/s;Aare;2018-01-09 03:10:00;;32.750;Freigegeben	validierte Daten
Brienzwiler;2019;Abfluss;10-Min-Mittel;m3/s;Aare;2018-01-09 03:20:00;;34.065;Freigegeben	validierte Daten
Brienzwiler;2019;Abfluss;10-Min-Mittel;m3/s;Aare;2018-01-09 03:30:00;;35.178;Freigegeben	validierte Daten
Brienzwiler;2019;Abfluss;10-Min-Mittel;m3/s;Aare;2018-01-09 03:40:00;;35.475;Freigegeben	validierte Daten
Brienzwiler;2019;Abfluss;10-Min-Mittel;m3/s;Aare;2018-01-09 03:50:00;;35.456;Freigegeben	validierte Daten
Brienzwiler;2019;Abfluss;10-Min-Mittel;m3/s;Aare;2018-01-09 04:00:00;;35.535;Freigegeben	validierte Daten
Brienzwiler;2019;Abfluss;10-Min-Mittel;m3/s;Aare;2018-01-09 04:10:00;;36.884;Freigegeben	validierte Daten
Brienzwiler;2019;Abfluss;10-Min-Mittel;m3/s;Aare;2018-01-09 04:20:00;;39.480;Freigegeben	validierte Daten
Brienzwiler;2019;Abfluss;10-Min-Mittel;m3/s;Aare;2018-01-09 04:30:00;;40.482;Freigegeben	validierte Daten
Brienzwiler;2019;Abfluss;10-Min-Mittel;m3/s;Aare;2018-01-09 04:40:00;;39.250;Freigegeben	validierte Daten
Brienzwiler;2019;Abfluss;10-Min-Mittel;m3/s;Aare;2018-01-09 04:50:00;;37.498;Freigegeben	validierte Daten
Brienzwiler;2019;Abfluss;10-Min-Mittel;m3/s;Aare;2018-01-09 05:00:00;;35.801;Freigegeben	validierte Daten
Brienzwiler;2019;Abfluss;10-Min-Mittel;m3/s;Aare;2018-01-09 05:10:00;;35.628;Freigegeben	validierte Daten
Brienzwiler;2019;Abfluss;10-Min-Mittel;m3/s;Aare;2018-01-09 05:20:00;;38.292;Freigegeben	validierte Daten
Brienzwiler;2019;Abfluss;10-Min-Mittel;m3/s;Aare;2018-01-09 05:30:00;;40.632;Freigegeben	validierte Daten
Brienzwiler;2019;Abfluss;10-Min-Mittel;m3/s;Aare;2018-01-09 05:40:00;;40.969;Freigegeben	validierte Daten
Brienzwiler;2019;Abfluss;10-Min-Mittel;m3/s;Aare;2018-01-09 05:50:00;;40.511;Freigegeben	validierte Daten
Brienzwiler;2019;Abfluss;10-Min-Mittel;m3/s;Aare;2018-01-09 06:00:00;;39.914;Freigegeben	validierte Daten
Brienzwiler;2019;Abfluss;10-Min-Mittel;m3/s;Aare;2018-01-09 06:10:00;;39.710;Freigegeben	validierte Daten
Brienzwiler;2019;Abfluss;10-Min-Mittel;m3/s;Aare;2018-01-09 06:20:00;;39.571;Freigegeben	validierte Daten
Brienzwiler;2019;Abfluss;10-Min-Mittel;m3/s;Aare;2018-01-09 06:30:00;;39.272;Freigegeben	validierte Daten
Brienzwiler;2019;Abfluss;10-Min-Mittel;m3/s;Aare;2018-01-09 06:40:00;;38.882;Freigegeben	validierte Daten
Brienzwiler;2019;Abfluss;10-Min-Mittel;m3/s;Aare;2018-01-09 06:50:00;;39.400;Freigegeben	validierte Daten
Brienzwiler;2019;Abfluss;10-Min-Mittel;m3/s;Aare;2018-01-09 07:00:00;;40.962;Freigegeben	validierte Daten
Brienzwiler;2019;Abfluss;10-Min-Mittel;m3/s;Aare;2018-01-09 07:10:00;;42.063;Freigegeben	validierte Daten
Brienzwiler;2019;Abfluss;10-Min-Mittel;m3/s;Aare;2018-01-09 07:20:00;;42.068;Freigegeben	validierte Daten
Brienzwiler;2019;Abfluss;10-Min-Mittel;m3/s;Aare;2018-01-09 07:30:00;;41.480;Freigegeben	validierte Daten
Brienzwiler;2019;Abfluss;10-Min-Mittel;m3/s;Aare;2018-01-09 07:40:00;;41.364;Freigegeben	validierte Daten
Brienzwiler;2019;Abfluss;10-Min-Mittel;m3/s;Aare;2018-01-09 07:50:00;;42.705;Freigegeben	validierte Daten
Brienzwiler;2019;Abfluss;10-Min-Mittel;m3/s;Aare;2018-01-09 08:00:00;;44.170;Freigegeben	validierte Daten
Brienzwiler;2019;Abfluss;10-Min-Mittel;m3/s;Aare;2018-01-09 08:10:00;;43.900;Freigegeben	validierte Daten
Brienzwiler;2019;Abfluss;10-Min-Mittel;m3/s;Aare;2018-01-09 08:20:00;;41.366;Freigegeben	validierte Daten
Brienzwiler;2019;Abfluss;10-Min-Mittel;m3/s;Aare;2018-01-09 08:30:00;;38.432;Freigegeben	validierte Daten
Brienzwiler;2019;Abfluss;10-Min-Mittel;m3/s;Aare;2018-01-09 08:40:00;;36.942;Freigegeben	validierte Daten
Brienzwiler;2019;Abfluss;10-Min-Mittel;m3/s;Aare;2018-01-09 08:50:00;;37.662;Freigegeben	validierte Daten
Brienzwiler;2019;Abfluss;10-Min-Mittel;m3/s;Aare;2018-01-09 09:00:00;;39.547;Freigegeben	validierte Daten
Brienzwiler;2019;Abfluss;10-Min-Mittel;m3/s;Aare;2018-01-09 09:10:00;;40.669;Freigegeben	validierte Daten
Brienzwiler;2019;Abfluss;10-Min-Mittel;m3/s;Aare;2018-01-09 09:20:00;;42.256;Freigegeben	validierte Daten
Brienzwiler;2019;Abfluss;10-Min-Mittel;m3/s;Aare;2018-01-09 09:30:00;;44.959;Freigegeben	validierte Daten
Brienzwiler;2019;Abfluss;10-Min-Mittel;m3/s;Aare;2018-01-09 09:40:00;;45.114;Freigegeben	validierte Daten
Brienzwiler;2019;Abfluss;10-Min-Mittel;m3/s;Aare;2018-01-09 09:50:00;;42.435;Freigegeben	validierte Daten
Brienzwiler;2019;Abfluss;10-Min-Mittel;m3/s;Aare;2018-01-09 10:00:00;;39.492;Freigegeben	validierte Daten
Brienzwiler;2019;Abfluss;10-Min-Mittel;m3/s;Aare;2018-01-09 10:10:00;;38.153;Freigegeben	validierte Daten
Brienzwiler;2019;Abfluss;10-Min-Mittel;m3/s;Aare;2018-01-09 10:20:00;;38.247;Freigegeben	validierte Daten
Brienzwiler;2019;Abfluss;10-Min-Mittel;m3/s;Aare;2018-01-09 10:30:00;;39.125;Freigegeben	validierte Daten
Brienzwiler;2019;Abfluss;10-Min-Mittel;m3/s;Aare;2018-01-09 10:40:00;;40.196;Freigegeben	validierte Daten
Brienzwiler;2019;Abfluss;10-Min-Mittel;m3/s;Aare;2018-01-09 10:50:00;;40.781;Freigegeben	validierte Daten
Brienzwiler;2019;Abfluss;10-Min-Mittel;m3/s;Aare;2018-01-09 11:00:00;;39.998;Freigegeben	validierte Daten
Brienzwiler;2019;Abfluss;10-Min-Mittel;m3/s;Aare;2018-01-09 11:10:00;;38.761;Freigegeben	validierte Daten
Brienzwiler;2019;Abfluss;10-Min-Mittel;m3/s;Aare;2018-01-09 11:20:00;;37.813;Freigegeben	validierte Daten
Brienzwiler;2019;Abfluss;10-Min-Mittel;m3/s;Aare;2018-01-09 11:30:00;;36.957;Freigegeben	validierte Daten
Brienzwiler;2019;Abfluss;10-Min-Mittel;m3/s;Aare;2018-01-09 11:40:00;;36.342;Freigegeben	validierte Daten
Brienzwiler;2019;Abfluss;10-Min-Mittel;m3/s;Aare;2018-01-09 11:50:00;;35.770;Freigegeben	validierte Daten
Brienzwiler;2019;Abfluss;10-Min-Mittel;m3/s;Aare;2018-01-09 12:00:00;;35.280;Freigegeben	validierte Daten
Brienzwiler;2019;Abfluss;10-Min-Mittel;m3/s;Aare;2018-01-09 12:10:00;;34.832;Freigegeben	validierte Daten
Brienzwiler;2019;Abfluss;10-Min-Mittel;m3/s;Aare;2018-01-09 12:20:00;;34.152;Freigegeben	validierte Daten
Brienzwiler;2019;Abfluss;10-Min-Mittel;m3/s;Aare;2018-01-09 12:30:00;;33.806;Freigegeben	validierte Daten
Brienzwiler;2019;Abfluss;10-Min-Mittel;m3/s;Aare;2018-01-09 12:40:00;;34.542;Freigegeben	validierte Daten
Brienzwiler;2019;Abfluss;10-Min-Mittel;m3/s;Aare;2018-01-09 12:50:00;;35.938;Freigegeben	validierte Daten
Brienzwiler;2019;Abfluss;10-Min-Mittel;m3/s;Aare;2018-01-09 13:00:00;;37.195;Freigegeben	validierte Daten
Brienzwiler;2019;Abfluss;10-Min-Mittel;m3/s;Aare;2018-01-09 13:10:00;;37.358;Freigegeben	validierte Daten
Brienzwiler;2019;Abfluss;10-Min-Mittel;m3/s;Aare;2018-01-09 13:20:00;;36.534;Freigegeben	validierte Daten
Brienzwiler;2019;Abfluss;10-Min-Mittel;m3/s;Aare;2018-01-09 13:30:00;;35.521;Freigegeben	validierte Daten
Brienzwiler;2019;Abfluss;10-Min-Mittel;m3/s;Aare;2018-01-09 13:40:00;;33.889;Freigegeben	validierte Daten
Brienzwiler;2019;Abfluss;10-Min-Mittel;m3/s;Aare;2018-01-09 13:50:00;;32.233;Freigegeben	validierte Daten
Brienzwiler;2019;Abfluss;10-Min-Mittel;m3/s;Aare;2018-01-09 14:00:00;;31.216;Freigegeben	validierte Daten
Brienzwiler;2019;Abfluss;10-Min-Mittel;m3/s;Aare;2018-01-09 14:10:00;;31.795;Freigegeben	validierte Daten
Brienzwiler;2019;Abfluss;10-Min-Mittel;m3/s;Aare;2018-01-09 14:20:00;;35.067;Freigegeben	validierte Daten
Brienzwiler;2019;Abfluss;10-Min-Mittel;m3/s;Aare;2018-01-09 14:30:00;;38.546;Freigegeben	validierte Daten
Brienzwiler;2019;Abfluss;10-Min-Mittel;m3/s;Aare;2018-01-09 14:40:00;;39.836;Freigegeben	validierte Daten
Brienzwiler;2019;Abfluss;10-Min-Mittel;m3/s;Aare;2018-01-09 14:50:00;;39.404;Freigegeben	validierte Daten
Brienzwiler;2019;Abfluss;10-Min-Mittel;m3/s;Aare;2018-01-09 15:00:00;;38.862;Freigegeben	validierte Daten
Brienzwiler;2019;Abfluss;10-Min-Mittel;m3/s;Aare;2018-01-09 15:10:00;;39.022;Freigegeben	validierte Daten
Brienzwiler;2019;Abfluss;10-Min-Mittel;m3/s;Aare;2018-01-09 15:20:00;;40.172;Freigegeben	validierte Daten
Brienzwiler;2019;Abfluss;10-Min-Mittel;m3/s;Aare;2018-01-09 15:30:00;;41.270;Freigegeben	validierte Daten
Brienzwiler;2019;Abfluss;10-Min-Mittel;m3/s;Aare;2018-01-09 15:40:00;;42.279;Freigegeben	validierte Daten
Brienzwiler;2019;Abfluss;10-Min-Mittel;m3/s;Aare;2018-01-09 15:50:00;;43.553;Freigegeben	validierte Daten
Brienzwiler;2019;Abfluss;10-Min-Mittel;m3/s;Aare;2018-01-09 16:00:00;;44.401;Freigegeben	validierte Daten
Brienzwiler;2019;Abfluss;10-Min-Mittel;m3/s;Aare;2018-01-09 16:10:00;;44.556;Freigegeben	validierte Daten
Brienzwiler;2019;Abfluss;10-Min-Mittel;m3/s;Aare;2018-01-09 16:20:00;;44.660;Freigegeben	validierte Daten
Brienzwiler;2019;Abfluss;10-Min-Mittel;m3/s;Aare;2018-01-09 16:30:00;;44.505;Freigegeben	validierte Daten
Brienzwiler;2019;Abfluss;10-Min-Mittel;m3/s;Aare;2018-01-09 16:40:00;;43.972;Freigegeben	validierte Daten
Brienzwiler;2019;Abfluss;10-Min-Mittel;m3/s;Aare;2018-01-09 16:50:00;;43.365;Freigegeben	validierte Daten
Brienzwiler;2019;Abfluss;10-Min-Mittel;m3/s;Aare;2018-01-09 17:00:00;;43.194;Freigegeben	validierte Daten
Brienzwiler;2019;Abfluss;10-Min-Mittel;m3/s;Aare;2018-01-09 17:10:00;;43.497;Freigegeben	validierte Daten
Brienzwiler;2019;Abfluss;10-Min-Mittel;m3/s;Aare;2018-01-09 17:20:00;;44.419;Freigegeben	validierte Daten
Brienzwiler;2019;Abfluss;10-Min-Mittel;m3/s;Aare;2018-01-09 17:30:00;;45.049;Freigegeben	validierte Daten
Brienzwiler;2019;Abfluss;10-Min-Mittel;m3/s;Aare;2018-01-09 17:40:00;;44.909;Freigegeben	validierte Daten
Brienzwiler;2019;Abfluss;10-Min-Mittel;m3/s;Aare;2018-01-09 17:50:00;;44.371;Freigegeben	validierte Daten
Brienzwiler;2019;Abfluss;10-Min-Mittel;m3/s;Aare;2018-01-09 18:00:00;;43.707;Freigegeben	validierte Daten
Brienzwiler;2019;Abfluss;10-Min-Mittel;m3/s;Aare;2018-01-09 18:10:00;;42.285;Freigegeben	validierte Daten
Brienzwiler;2019;Abfluss;10-Min-Mittel;m3/s;Aare;2018-01-09 18:20:00;;40.755;Freigegeben	validierte Daten
Brienzwiler;2019;Abfluss;10-Min-Mittel;m3/s;Aare;2018-01-09 18:30:00;;39.388;Freigegeben	validierte Daten
Brienzwiler;2019;Abfluss;10-Min-Mittel;m3/s;Aare;2018-01-09 18:40:00;;37.854;Freigegeben	validierte Daten
Brienzwiler;2019;Abfluss;10-Min-Mittel;m3/s;Aare;2018-01-09 18:50:00;;36.558;Freigegeben	validierte Daten
Brienzwiler;2019;Abfluss;10-Min-Mittel;m3/s;Aare;2018-01-09 19:00:00;;36.744;Freigegeben	validierte Daten
Brienzwiler;2019;Abfluss;10-Min-Mittel;m3/s;Aare;2018-01-09 19:10:00;;37.928;Freigegeben	validierte Daten
Brienzwiler;2019;Abfluss;10-Min-Mittel;m3/s;Aare;2018-01-09 19:20:00;;38.336;Freigegeben	validierte Daten
Brienzwiler;2019;Abfluss;10-Min-Mittel;m3/s;Aare;2018-01-09 19:30:00;;37.450;Freigegeben	validierte Daten
Brienzwiler;2019;Abfluss;10-Min-Mittel;m3/s;Aare;2018-01-09 19:40:00;;35.724;Freigegeben	validierte Daten
Brienzwiler;2019;Abfluss;10-Min-Mittel;m3/s;Aare;2018-01-09 19:50:00;;34.553;Freigegeben	validierte Daten
Brienzwiler;2019;Abfluss;10-Min-Mittel;m3/s;Aare;2018-01-09 20:00:00;;35.965;Freigegeben	validierte Daten
Brienzwiler;2019;Abfluss;10-Min-Mittel;m3/s;Aare;2018-01-09 20:10:00;;40.316;Freigegeben	validierte Daten
Brienzwiler;2019;Abfluss;10-Min-Mittel;m3/s;Aare;2018-01-09 20:20:00;;42.660;Freigegeben	validierte Daten
Brienzwiler;2019;Abfluss;10-Min-Mittel;m3/s;Aare;2018-01-09 20:30:00;;41.035;Freigegeben	validierte Daten
Brienzwiler;2019;Abfluss;10-Min-Mittel;m3/s;Aare;2018-01-09 20:40:00;;38.521;Freigegeben	validierte Daten
Brienzwiler;2019;Abfluss;10-Min-Mittel;m3/s;Aare;2018-01-09 20:50:00;;37.659;Freigegeben	validierte Daten
Brienzwiler;2019;Abfluss;10-Min-Mittel;m3/s;Aare;2018-01-09 21:00:00;;37.439;Freigegeben	validierte Daten
Brienzwiler;2019;Abfluss;10-Min-Mittel;m3/s;Aare;2018-01-09 21:10:00;;36.912;Freigegeben	validierte Daten
Brienzwiler;2019;Abfluss;10-Min-Mittel;m3/s;Aare;2018-01-09 21:20:00;;36.774;Freigegeben	validierte Daten
Brienzwiler;2019;Abfluss;10-Min-Mittel;m3/s;Aare;2018-01-09 21:30:00;;36.588;Freigegeben	validierte Daten
Brienzwiler;2019;Abfluss;10-Min-Mittel;m3/s;Aare;2018-01-09 21:40:00;;36.121;Freigegeben	validierte Daten
Brienzwiler;2019;Abfluss;10-Min-Mittel;m3/s;Aare;2018-01-09 21:50:00;;35.657;Freigegeben	validierte Daten
Brienzwiler;2019;Abfluss;10-Min-Mittel;m3/s;Aare;2018-01-09 22:00:00;;35.195;Freigegeben	validierte Daten
Brienzwiler;2019;Abfluss;10-Min-Mittel;m3/s;Aare;2018-01-09 22:10:00;;35.391;Freigegeben	validierte Daten
Brienzwiler;2019;Abfluss;10-Min-Mittel;m3/s;Aare;2018-01-09 22:20:00;;37.963;Freigegeben	validierte Daten
Brienzwiler;2019;Abfluss;10-Min-Mittel;m3/s;Aare;2018-01-09 22:30:00;;40.445;Freigegeben	validierte Daten
Brienzwiler;2019;Abfluss;10-Min-Mittel;m3/s;Aare;2018-01-09 22:40:00;;41.019;Freigegeben	validierte Daten
Brienzwiler;2019;Abfluss;10-Min-Mittel;m3/s;Aare;2018-01-09 22:50:00;;40.483;Freigegeben	validierte Daten
Brienzwiler;2019;Abfluss;10-Min-Mittel;m3/s;Aare;2018-01-09 23:00:00;;38.644;Freigegeben	validierte Daten
Brienzwiler;2019;Abfluss;10-Min-Mittel;m3/s;Aare;2018-01-09 23:10:00;;36.022;Freigegeben	validierte Daten
Brienzwiler;2019;Abfluss;10-Min-Mittel;m3/s;Aare;2018-01-09 23:20:00;;34.618;Freigegeben	validierte Daten
Brienzwiler;2019;Abfluss;10-Min-Mittel;m3/s;Aare;2018-01-09 23:30:00;;34.541;Freigegeben	validierte Daten
Brienzwiler;2019;Abfluss;10-Min-Mittel;m3/s;Aare;2018-01-09 23:40:00;;34.545;Freigegeben	validierte Daten
Brienzwiler;2019;Abfluss;10-Min-Mittel;m3/s;Aare;2018-01-09 23:50:00;;34.284;Freigegeben	validierte Daten
Brienzwiler;2019;Abfluss;10-Min-Mittel;m3/s;Aare;2018-01-10 00:00:00;;34.041;Freigegeben	validierte Daten
Brienzwiler;2019;Abfluss;10-Min-Mittel;m3/s;Aare;2018-01-10 00:10:00;;34.366;Freigegeben	validierte Daten
Brienzwiler;2019;Abfluss;10-Min-Mittel;m3/s;Aare;2018-01-10 00:20:00;;36.731;Freigegeben	validierte Daten
Brienzwiler;2019;Abfluss;10-Min-Mittel;m3/s;Aare;2018-01-10 00:30:00;;39.541;Freigegeben	validierte Daten
Brienzwiler;2019;Abfluss;10-Min-Mittel;m3/s;Aare;2018-01-10 00:40:00;;40.598;Freigegeben	validierte Daten
Brienzwiler;2019;Abfluss;10-Min-Mittel;m3/s;Aare;2018-01-10 00:50:00;;40.428;Freigegeben	validierte Daten
Brienzwiler;2019;Abfluss;10-Min-Mittel;m3/s;Aare;2018-01-10 01:00:00;;40.582;Freigegeben	validierte Daten
Brienzwiler;2019;Abfluss;10-Min-Mittel;m3/s;Aare;2018-01-10 01:10:00;;42.586;Freigegeben	validierte Daten
Brienzwiler;2019;Abfluss;10-Min-Mittel;m3/s;Aare;2018-01-10 01:20:00;;44.647;Freigegeben	validierte Daten
Brienzwiler;2019;Abfluss;10-Min-Mittel;m3/s;Aare;2018-01-10 01:30:00;;44.480;Freigegeben	validierte Daten
Brienzwiler;2019;Abfluss;10-Min-Mittel;m3/s;Aare;2018-01-10 01:40:00;;43.029;Freigegeben	validierte Daten
Brienzwiler;2019;Abfluss;10-Min-Mittel;m3/s;Aare;2018-01-10 01:50:00;;41.916;Freigegeben	validierte Daten
Brienzwiler;2019;Abfluss;10-Min-Mittel;m3/s;Aare;2018-01-10 02:00:00;;41.278;Freigegeben	validierte Daten
Brienzwiler;2019;Abfluss;10-Min-Mittel;m3/s;Aare;2018-01-10 02:10:00;;40.520;Freigegeben	validierte Daten
Brienzwiler;2019;Abfluss;10-Min-Mittel;m3/s;Aare;2018-01-10 02:20:00;;39.379;Freigegeben	validierte Daten
Brienzwiler;2019;Abfluss;10-Min-Mittel;m3/s;Aare;2018-01-10 02:30:00;;37.814;Freigegeben	validierte Daten
Brienzwiler;2019;Abfluss;10-Min-Mittel;m3/s;Aare;2018-01-10 02:40:00;;36.375;Freigegeben	validierte Daten
Brienzwiler;2019;Abfluss;10-Min-Mittel;m3/s;Aare;2018-01-10 02:50:00;;35.318;Freigegeben	validierte Daten
Brienzwiler;2019;Abfluss;10-Min-Mittel;m3/s;Aare;2018-01-10 03:00:00;;34.402;Freigegeben	validierte Daten
Brienzwiler;2019;Abfluss;10-Min-Mittel;m3/s;Aare;2018-01-10 03:10:00;;33.628;Freigegeben	validierte Daten
Brienzwiler;2019;Abfluss;10-Min-Mittel;m3/s;Aare;2018-01-10 03:20:00;;33.538;Freigegeben	validierte Daten
Brienzwiler;2019;Abfluss;10-Min-Mittel;m3/s;Aare;2018-01-10 03:30:00;;33.524;Freigegeben	validierte Daten
Brienzwiler;2019;Abfluss;10-Min-Mittel;m3/s;Aare;2018-01-10 03:40:00;;33.099;Freigegeben	validierte Daten
Brienzwiler;2019;Abfluss;10-Min-Mittel;m3/s;Aare;2018-01-10 03:50:00;;32.489;Freigegeben	validierte Daten
Brienzwiler;2019;Abfluss;10-Min-Mittel;m3/s;Aare;2018-01-10 04:00:00;;32.135;Freigegeben	validierte Daten
Brienzwiler;2019;Abfluss;10-Min-Mittel;m3/s;Aare;2018-01-10 04:10:00;;32.789;Freigegeben	validierte Daten
Brienzwiler;2019;Abfluss;10-Min-Mittel;m3/s;Aare;2018-01-10 04:20:00;;34.967;Freigegeben	validierte Daten
Brienzwiler;2019;Abfluss;10-Min-Mittel;m3/s;Aare;2018-01-10 04:30:00;;36.714;Freigegeben	validierte Daten
Brienzwiler;2019;Abfluss;10-Min-Mittel;m3/s;Aare;2018-01-10 04:40:00;;36.969;Freigegeben	validierte Daten
Brienzwiler;2019;Abfluss;10-Min-Mittel;m3/s;Aare;2018-01-10 04:50:00;;36.314;Freigegeben	validierte Daten
Brienzwiler;2019;Abfluss;10-Min-Mittel;m3/s;Aare;2018-01-10 05:00:00;;35.571;Freigegeben	validierte Daten
Brienzwiler;2019;Abfluss;10-Min-Mittel;m3/s;Aare;2018-01-10 05:10:00;;35.319;Freigegeben	validierte Daten
Brienzwiler;2019;Abfluss;10-Min-Mittel;m3/s;Aare;2018-01-10 05:20:00;;36.152;Freigegeben	validierte Daten
Brienzwiler;2019;Abfluss;10-Min-Mittel;m3/s;Aare;2018-01-10 05:30:00;;36.582;Freigegeben	validierte Daten
Brienzwiler;2019;Abfluss;10-Min-Mittel;m3/s;Aare;2018-01-10 05:40:00;;35.786;Freigegeben	validierte Daten
Brienzwiler;2019;Abfluss;10-Min-Mittel;m3/s;Aare;2018-01-10 05:50:00;;34.738;Freigegeben	validierte Daten
Brienzwiler;2019;Abfluss;10-Min-Mittel;m3/s;Aare;2018-01-10 06:00:00;;34.074;Freigegeben	validierte Daten
Brienzwiler;2019;Abfluss;10-Min-Mittel;m3/s;Aare;2018-01-10 06:10:00;;33.799;Freigegeben	validierte Daten
Brienzwiler;2019;Abfluss;10-Min-Mittel;m3/s;Aare;2018-01-10 06:20:00;;33.878;Freigegeben	validierte Daten
Brienzwiler;2019;Abfluss;10-Min-Mittel;m3/s;Aare;2018-01-10 06:30:00;;34.008;Freigegeben	validierte Daten
Brienzwiler;2019;Abfluss;10-Min-Mittel;m3/s;Aare;2018-01-10 06:40:00;;34.585;Freigegeben	validierte Daten
Brienzwiler;2019;Abfluss;10-Min-Mittel;m3/s;Aare;2018-01-10 06:50:00;;36.072;Freigegeben	validierte Daten
Brienzwiler;2019;Abfluss;10-Min-Mittel;m3/s;Aare;2018-01-10 07:00:00;;37.376;Freigegeben	validierte Daten
Brienzwiler;2019;Abfluss;10-Min-Mittel;m3/s;Aare;2018-01-10 07:10:00;;37.407;Freigegeben	validierte Daten
Brienzwiler;2019;Abfluss;10-Min-Mittel;m3/s;Aare;2018-01-10 07:20:00;;36.384;Freigegeben	validierte Daten
Brienzwiler;2019;Abfluss;10-Min-Mittel;m3/s;Aare;2018-01-10 07:30:00;;36.558;Freigegeben	validierte Daten
Brienzwiler;2019;Abfluss;10-Min-Mittel;m3/s;Aare;2018-01-10 07:40:00;;38.940;Freigegeben	validierte Daten
Brienzwiler;2019;Abfluss;10-Min-Mittel;m3/s;Aare;2018-01-10 07:50:00;;42.613;Freigegeben	validierte Daten
Brienzwiler;2019;Abfluss;10-Min-Mittel;m3/s;Aare;2018-01-10 08:00:00;;44.725;Freigegeben	validierte Daten
Brienzwiler;2019;Abfluss;10-Min-Mittel;m3/s;Aare;2018-01-10 08:10:00;;43.657;Freigegeben	validierte Daten
Brienzwiler;2019;Abfluss;10-Min-Mittel;m3/s;Aare;2018-01-10 08:20:00;;41.724;Freigegeben	validierte Daten
Brienzwiler;2019;Abfluss;10-Min-Mittel;m3/s;Aare;2018-01-10 08:30:00;;41.019;Freigegeben	validierte Daten
Brienzwiler;2019;Abfluss;10-Min-Mittel;m3/s;Aare;2018-01-10 08:40:00;;41.534;Freigegeben	validierte Daten
Brienzwiler;2019;Abfluss;10-Min-Mittel;m3/s;Aare;2018-01-10 08:50:00;;42.406;Freigegeben	validierte Daten
Brienzwiler;2019;Abfluss;10-Min-Mittel;m3/s;Aare;2018-01-10 09:00:00;;43.220;Freigegeben	validierte Daten
Brienzwiler;2019;Abfluss;10-Min-Mittel;m3/s;Aare;2018-01-10 09:10:00;;42.871;Freigegeben	validierte Daten
Brienzwiler;2019;Abfluss;10-Min-Mittel;m3/s;Aare;2018-01-10 09:20:00;;41.407;Freigegeben	validierte Daten
Brienzwiler;2019;Abfluss;10-Min-Mittel;m3/s;Aare;2018-01-10 09:30:00;;39.869;Freigegeben	validierte Daten
Brienzwiler;2019;Abfluss;10-Min-Mittel;m3/s;Aare;2018-01-10 09:40:00;;38.764;Freigegeben	validierte Daten
Brienzwiler;2019;Abfluss;10-Min-Mittel;m3/s;Aare;2018-01-10 09:50:00;;38.433;Freigegeben	validierte Daten
Brienzwiler;2019;Abfluss;10-Min-Mittel;m3/s;Aare;2018-01-10 10:00:00;;38.944;Freigegeben	validierte Daten
Brienzwiler;2019;Abfluss;10-Min-Mittel;m3/s;Aare;2018-01-10 10:10:00;;39.580;Freigegeben	validierte Daten
Brienzwiler;2019;Abfluss;10-Min-Mittel;m3/s;Aare;2018-01-10 10:20:00;;39.157;Freigegeben	validierte Daten
Brienzwiler;2019;Abfluss;10-Min-Mittel;m3/s;Aare;2018-01-10 10:30:00;;37.717;Freigegeben	validierte Daten
Brienzwiler;2019;Abfluss;10-Min-Mittel;m3/s;Aare;2018-01-10 10:40:00;;35.689;Freigegeben	validierte Daten
Brienzwiler;2019;Abfluss;10-Min-Mittel;m3/s;Aare;2018-01-10 10:50:00;;33.460;Freigegeben	validierte Daten
Brienzwiler;2019;Abfluss;10-Min-Mittel;m3/s;Aare;2018-01-10 11:00:00;;31.590;Freigegeben	validierte Daten
Brienzwiler;2019;Abfluss;10-Min-Mittel;m3/s;Aare;2018-01-10 11:10:00;;30.063;Freigegeben	validierte Daten
Brienzwiler;2019;Abfluss;10-Min-Mittel;m3/s;Aare;2018-01-10 11:20:00;;28.126;Freigegeben	validierte Daten
Brienzwiler;2019;Abfluss;10-Min-Mittel;m3/s;Aare;2018-01-10 11:30:00;;25.633;Freigegeben	validierte Daten
Brienzwiler;2019;Abfluss;10-Min-Mittel;m3/s;Aare;2018-01-10 11:40:00;;23.942;Freigegeben	validierte Daten
Brienzwiler;2019;Abfluss;10-Min-Mittel;m3/s;Aare;2018-01-10 11:50:00;;22.871;Freigegeben	validierte Daten
Brienzwiler;2019;Abfluss;10-Min-Mittel;m3/s;Aare;2018-01-10 12:00:00;;21.819;Freigegeben	validierte Daten
Brienzwiler;2019;Abfluss;10-Min-Mittel;m3/s;Aare;2018-01-10 12:10:00;;20.921;Freigegeben	validierte Daten
Brienzwiler;2019;Abfluss;10-Min-Mittel;m3/s;Aare;2018-01-10 12:20:00;;21.334;Freigegeben	validierte Daten
Brienzwiler;2019;Abfluss;10-Min-Mittel;m3/s;Aare;2018-01-10 12:30:00;;22.756;Freigegeben	validierte Daten
Brienzwiler;2019;Abfluss;10-Min-Mittel;m3/s;Aare;2018-01-10 12:40:00;;23.332;Freigegeben	validierte Daten
Brienzwiler;2019;Abfluss;10-Min-Mittel;m3/s;Aare;2018-01-10 12:50:00;;23.804;Freigegeben	validierte Daten
Brienzwiler;2019;Abfluss;10-Min-Mittel;m3/s;Aare;2018-01-10 13:00:00;;25.044;Freigegeben	validierte Daten
Brienzwiler;2019;Abfluss;10-Min-Mittel;m3/s;Aare;2018-01-10 13:10:00;;26.727;Freigegeben	validierte Daten
Brienzwiler;2019;Abfluss;10-Min-Mittel;m3/s;Aare;2018-01-10 13:20:00;;28.107;Freigegeben	validierte Daten
Brienzwiler;2019;Abfluss;10-Min-Mittel;m3/s;Aare;2018-01-10 13:30:00;;27.837;Freigegeben	validierte Daten
Brienzwiler;2019;Abfluss;10-Min-Mittel;m3/s;Aare;2018-01-10 13:40:00;;26.009;Freigegeben	validierte Daten
Brienzwiler;2019;Abfluss;10-Min-Mittel;m3/s;Aare;2018-01-10 13:50:00;;23.465;Freigegeben	validierte Daten
Brienzwiler;2019;Abfluss;10-Min-Mittel;m3/s;Aare;2018-01-10 14:00:00;;21.204;Freigegeben	validierte Daten
Brienzwiler;2019;Abfluss;10-Min-Mittel;m3/s;Aare;2018-01-10 14:10:00;;20.642;Freigegeben	validierte Daten
Brienzwiler;2019;Abfluss;10-Min-Mittel;m3/s;Aare;2018-01-10 14:20:00;;24.747;Freigegeben	validierte Daten
Brienzwiler;2019;Abfluss;10-Min-Mittel;m3/s;Aare;2018-01-10 14:30:00;;30.394;Freigegeben	validierte Daten
Brienzwiler;2019;Abfluss;10-Min-Mittel;m3/s;Aare;2018-01-10 14:40:00;;33.002;Freigegeben	validierte Daten
Brienzwiler;2019;Abfluss;10-Min-Mittel;m3/s;Aare;2018-01-10 14:50:00;;34.023;Freigegeben	validierte Daten
Brienzwiler;2019;Abfluss;10-Min-Mittel;m3/s;Aare;2018-01-10 15:00:00;;34.651;Freigegeben	validierte Daten
Brienzwiler;2019;Abfluss;10-Min-Mittel;m3/s;Aare;2018-01-10 15:10:00;;35.233;Freigegeben	validierte Daten
Brienzwiler;2019;Abfluss;10-Min-Mittel;m3/s;Aare;2018-01-10 15:20:00;;35.744;Freigegeben	validierte Daten
Brienzwiler;2019;Abfluss;10-Min-Mittel;m3/s;Aare;2018-01-10 15:30:00;;35.237;Freigegeben	validierte Daten
Brienzwiler;2019;Abfluss;10-Min-Mittel;m3/s;Aare;2018-01-10 15:40:00;;33.563;Freigegeben	validierte Daten
Brienzwiler;2019;Abfluss;10-Min-Mittel;m3/s;Aare;2018-01-10 15:50:00;;31.866;Freigegeben	validierte Daten
Brienzwiler;2019;Abfluss;10-Min-Mittel;m3/s;Aare;2018-01-10 16:00:00;;30.494;Freigegeben	validierte Daten
Brienzwiler;2019;Abfluss;10-Min-Mittel;m3/s;Aare;2018-01-10 16:10:00;;28.948;Freigegeben	validierte Daten
Brienzwiler;2019;Abfluss;10-Min-Mittel;m3/s;Aare;2018-01-10 16:20:00;;26.546;Freigegeben	validierte Daten
Brienzwiler;2019;Abfluss;10-Min-Mittel;m3/s;Aare;2018-01-10 16:30:00;;23.722;Freigegeben	validierte Daten
Brienzwiler;2019;Abfluss;10-Min-Mittel;m3/s;Aare;2018-01-10 16:40:00;;21.448;Freigegeben	validierte Daten
Brienzwiler;2019;Abfluss;10-Min-Mittel;m3/s;Aare;2018-01-10 16:50:00;;20.391;Freigegeben	validierte Daten
Brienzwiler;2019;Abfluss;10-Min-Mittel;m3/s;Aare;2018-01-10 17:00:00;;20.762;Freigegeben	validierte Daten
Brienzwiler;2019;Abfluss;10-Min-Mittel;m3/s;Aare;2018-01-10 17:10:00;;21.708;Freigegeben	validierte Daten
Brienzwiler;2019;Abfluss;10-Min-Mittel;m3/s;Aare;2018-01-10 17:20:00;;22.411;Freigegeben	validierte Daten
Brienzwiler;2019;Abfluss;10-Min-Mittel;m3/s;Aare;2018-01-10 17:30:00;;23.098;Freigegeben	validierte Daten
Brienzwiler;2019;Abfluss;10-Min-Mittel;m3/s;Aare;2018-01-10 17:40:00;;24.741;Freigegeben	validierte Daten
Brienzwiler;2019;Abfluss;10-Min-Mittel;m3/s;Aare;2018-01-10 17:50:00;;28.139;Freigegeben	validierte Daten
Brienzwiler;2019;Abfluss;10-Min-Mittel;m3/s;Aare;2018-01-10 18:00:00;;30.464;Freigegeben	validierte Daten
Brienzwiler;2019;Abfluss;10-Min-Mittel;m3/s;Aare;2018-01-10 18:10:00;;31.771;Freigegeben	validierte Daten
Brienzwiler;2019;Abfluss;10-Min-Mittel;m3/s;Aare;2018-01-10 18:20:00;;32.673;Freigegeben	validierte Daten
Brienzwiler;2019;Abfluss;10-Min-Mittel;m3/s;Aare;2018-01-10 18:30:00;;33.053;Freigegeben	validierte Daten
Brienzwiler;2019;Abfluss;10-Min-Mittel;m3/s;Aare;2018-01-10 18:40:00;;32.520;Freigegeben	validierte Daten
Brienzwiler;2019;Abfluss;10-Min-Mittel;m3/s;Aare;2018-01-10 18:50:00;;31.695;Freigegeben	validierte Daten
Brienzwiler;2019;Abfluss;10-Min-Mittel;m3/s;Aare;2018-01-10 19:00:00;;31.521;Freigegeben	validierte Daten
Brienzwiler;2019;Abfluss;10-Min-Mittel;m3/s;Aare;2018-01-10 19:10:00;;32.135;Freigegeben	validierte Daten
Brienzwiler;2019;Abfluss;10-Min-Mittel;m3/s;Aare;2018-01-10 19:20:00;;32.421;Freigegeben	validierte Daten
Brienzwiler;2019;Abfluss;10-Min-Mittel;m3/s;Aare;2018-01-10 19:30:00;;31.862;Freigegeben	validierte Daten
Brienzwiler;2019;Abfluss;10-Min-Mittel;m3/s;Aare;2018-01-10 19:40:00;;31.623;Freigegeben	validierte Daten
Brienzwiler;2019;Abfluss;10-Min-Mittel;m3/s;Aare;2018-01-10 19:50:00;;32.444;Freigegeben	validierte Daten
Brienzwiler;2019;Abfluss;10-Min-Mittel;m3/s;Aare;2018-01-10 20:00:00;;33.620;Freigegeben	validierte Daten
Brienzwiler;2019;Abfluss;10-Min-Mittel;m3/s;Aare;2018-01-10 20:10:00;;35.227;Freigegeben	validierte Daten
Brienzwiler;2019;Abfluss;10-Min-Mittel;m3/s;Aare;2018-01-10 20:20:00;;38.279;Freigegeben	validierte Daten
Brienzwiler;2019;Abfluss;10-Min-Mittel;m3/s;Aare;2018-01-10 20:30:00;;39.873;Freigegeben	validierte Daten
Brienzwiler;2019;Abfluss;10-Min-Mittel;m3/s;Aare;2018-01-10 20:40:00;;39.133;Freigegeben	validierte Daten
Brienzwiler;2019;Abfluss;10-Min-Mittel;m3/s;Aare;2018-01-10 20:50:00;;38.007;Freigegeben	validierte Daten
Brienzwiler;2019;Abfluss;10-Min-Mittel;m3/s;Aare;2018-01-10 21:00:00;;36.894;Freigegeben	validierte Daten
Brienzwiler;2019;Abfluss;10-Min-Mittel;m3/s;Aare;2018-01-10 21:10:00;;36.570;Freigegeben	validierte Daten
Brienzwiler;2019;Abfluss;10-Min-Mittel;m3/s;Aare;2018-01-10 21:20:00;;37.837;Freigegeben	validierte Daten
Brienzwiler;2019;Abfluss;10-Min-Mittel;m3/s;Aare;2018-01-10 21:30:00;;37.680;Freigegeben	validierte Daten
Brienzwiler;2019;Abfluss;10-Min-Mittel;m3/s;Aare;2018-01-10 21:40:00;;35.095;Freigegeben	validierte Daten
Brienzwiler;2019;Abfluss;10-Min-Mittel;m3/s;Aare;2018-01-10 21:50:00;;32.142;Freigegeben	validierte Daten
Brienzwiler;2019;Abfluss;10-Min-Mittel;m3/s;Aare;2018-01-10 22:00:00;;29.841;Freigegeben	validierte Daten
Brienzwiler;2019;Abfluss;10-Min-Mittel;m3/s;Aare;2018-01-10 22:10:00;;28.173;Freigegeben	validierte Daten
Brienzwiler;2019;Abfluss;10-Min-Mittel;m3/s;Aare;2018-01-10 22:20:00;;27.169;Freigegeben	validierte Daten
Brienzwiler;2019;Abfluss;10-Min-Mittel;m3/s;Aare;2018-01-10 22:30:00;;27.209;Freigegeben	validierte Daten
Brienzwiler;2019;Abfluss;10-Min-Mittel;m3/s;Aare;2018-01-10 22:40:00;;27.555;Freigegeben	validierte Daten
Brienzwiler;2019;Abfluss;10-Min-Mittel;m3/s;Aare;2018-01-10 22:50:00;;27.581;Freigegeben	validierte Daten
Brienzwiler;2019;Abfluss;10-Min-Mittel;m3/s;Aare;2018-01-10 23:00:00;;27.252;Freigegeben	validierte Daten
Brienzwiler;2019;Abfluss;10-Min-Mittel;m3/s;Aare;2018-01-10 23:10:00;;26.725;Freigegeben	validierte Daten
Brienzwiler;2019;Abfluss;10-Min-Mittel;m3/s;Aare;2018-01-10 23:20:00;;27.938;Freigegeben	validierte Daten
Brienzwiler;2019;Abfluss;10-Min-Mittel;m3/s;Aare;2018-01-10 23:30:00;;31.265;Freigegeben	validierte Daten
Brienzwiler;2019;Abfluss;10-Min-Mittel;m3/s;Aare;2018-01-10 23:40:00;;32.978;Freigegeben	validierte Daten
Brienzwiler;2019;Abfluss;10-Min-Mittel;m3/s;Aare;2018-01-10 23:50:00;;33.336;Freigegeben	validierte Daten
Brienzwiler;2019;Abfluss;10-Min-Mittel;m3/s;Aare;2018-01-11 00:00:00;;33.176;Freigegeben	validierte Daten
Brienzwiler;2019;Abfluss;10-Min-Mittel;m3/s;Aare;2018-01-11 00:10:00;;32.849;Freigegeben	validierte Daten
Brienzwiler;2019;Abfluss;10-Min-Mittel;m3/s;Aare;2018-01-11 00:20:00;;33.296;Freigegeben	validierte Daten
Brienzwiler;2019;Abfluss;10-Min-Mittel;m3/s;Aare;2018-01-11 00:30:00;;34.362;Freigegeben	validierte Daten
Brienzwiler;2019;Abfluss;10-Min-Mittel;m3/s;Aare;2018-01-11 00:40:00;;34.981;Freigegeben	validierte Daten
Brienzwiler;2019;Abfluss;10-Min-Mittel;m3/s;Aare;2018-01-11 00:50:00;;35.201;Freigegeben	validierte Daten
Brienzwiler;2019;Abfluss;10-Min-Mittel;m3/s;Aare;2018-01-11 01:00:00;;34.730;Freigegeben	validierte Daten
Brienzwiler;2019;Abfluss;10-Min-Mittel;m3/s;Aare;2018-01-11 01:10:00;;33.271;Freigegeben	validierte Daten
Brienzwiler;2019;Abfluss;10-Min-Mittel;m3/s;Aare;2018-01-11 01:20:00;;30.929;Freigegeben	validierte Daten
Brienzwiler;2019;Abfluss;10-Min-Mittel;m3/s;Aare;2018-01-11 01:30:00;;29.002;Freigegeben	validierte Daten
Brienzwiler;2019;Abfluss;10-Min-Mittel;m3/s;Aare;2018-01-11 01:40:00;;28.237;Freigegeben	validierte Daten
Brienzwiler;2019;Abfluss;10-Min-Mittel;m3/s;Aare;2018-01-11 01:50:00;;28.076;Freigegeben	validierte Daten
Brienzwiler;2019;Abfluss;10-Min-Mittel;m3/s;Aare;2018-01-11 02:00:00;;28.145;Freigegeben	validierte Daten
Brienzwiler;2019;Abfluss;10-Min-Mittel;m3/s;Aare;2018-01-11 02:10:00;;28.199;Freigegeben	validierte Daten
Brienzwiler;2019;Abfluss;10-Min-Mittel;m3/s;Aare;2018-01-11 02:20:00;;28.157;Freigegeben	validierte Daten
Brienzwiler;2019;Abfluss;10-Min-Mittel;m3/s;Aare;2018-01-11 02:30:00;;28.302;Freigegeben	validierte Daten
Brienzwiler;2019;Abfluss;10-Min-Mittel;m3/s;Aare;2018-01-11 02:40:00;;28.650;Freigegeben	validierte Daten
Brienzwiler;2019;Abfluss;10-Min-Mittel;m3/s;Aare;2018-01-11 02:50:00;;29.001;Freigegeben	validierte Daten
Brienzwiler;2019;Abfluss;10-Min-Mittel;m3/s;Aare;2018-01-11 03:00:00;;29.162;Freigegeben	validierte Daten
Brienzwiler;2019;Abfluss;10-Min-Mittel;m3/s;Aare;2018-01-11 03:10:00;;29.132;Freigegeben	validierte Daten
Brienzwiler;2019;Abfluss;10-Min-Mittel;m3/s;Aare;2018-01-11 03:20:00;;29.103;Freigegeben	validierte Daten
Brienzwiler;2019;Abfluss;10-Min-Mittel;m3/s;Aare;2018-01-11 03:30:00;;29.147;Freigegeben	validierte Daten
Brienzwiler;2019;Abfluss;10-Min-Mittel;m3/s;Aare;2018-01-11 03:40:00;;29.223;Freigegeben	validierte Daten
Brienzwiler;2019;Abfluss;10-Min-Mittel;m3/s;Aare;2018-01-11 03:50:00;;29.051;Freigegeben	validierte Daten
Brienzwiler;2019;Abfluss;10-Min-Mittel;m3/s;Aare;2018-01-11 04:00:00;;28.838;Freigegeben	validierte Daten
Brienzwiler;2019;Abfluss;10-Min-Mittel;m3/s;Aare;2018-01-11 04:10:00;;28.625;Freigegeben	validierte Daten
Brienzwiler;2019;Abfluss;10-Min-Mittel;m3/s;Aare;2018-01-11 04:20:00;;28.585;Freigegeben	validierte Daten
Brienzwiler;2019;Abfluss;10-Min-Mittel;m3/s;Aare;2018-01-11 04:30:00;;28.884;Freigegeben	validierte Daten
Brienzwiler;2019;Abfluss;10-Min-Mittel;m3/s;Aare;2018-01-11 04:40:00;;29.266;Freigegeben	validierte Daten
Brienzwiler;2019;Abfluss;10-Min-Mittel;m3/s;Aare;2018-01-11 04:50:00;;29.085;Freigegeben	validierte Daten
Brienzwiler;2019;Abfluss;10-Min-Mittel;m3/s;Aare;2018-01-11 05:00:00;;28.537;Freigegeben	validierte Daten
Brienzwiler;2019;Abfluss;10-Min-Mittel;m3/s;Aare;2018-01-11 05:10:00;;27.946;Freigegeben	validierte Daten
Brienzwiler;2019;Abfluss;10-Min-Mittel;m3/s;Aare;2018-01-11 05:20:00;;27.658;Freigegeben	validierte Daten
Brienzwiler;2019;Abfluss;10-Min-Mittel;m3/s;Aare;2018-01-11 05:30:00;;28.204;Freigegeben	validierte Daten
Brienzwiler;2019;Abfluss;10-Min-Mittel;m3/s;Aare;2018-01-11 05:40:00;;29.437;Freigegeben	validierte Daten
Brienzwiler;2019;Abfluss;10-Min-Mittel;m3/s;Aare;2018-01-11 05:50:00;;32.037;Freigegeben	validierte Daten
Brienzwiler;2019;Abfluss;10-Min-Mittel;m3/s;Aare;2018-01-11 06:00:00;;34.390;Freigegeben	validierte Daten
Brienzwiler;2019;Abfluss;10-Min-Mittel;m3/s;Aare;2018-01-11 06:10:00;;35.036;Freigegeben	validierte Daten
Brienzwiler;2019;Abfluss;10-Min-Mittel;m3/s;Aare;2018-01-11 06:20:00;;34.981;Freigegeben	validierte Daten
Brienzwiler;2019;Abfluss;10-Min-Mittel;m3/s;Aare;2018-01-11 06:30:00;;34.839;Freigegeben	validierte Daten
Brienzwiler;2019;Abfluss;10-Min-Mittel;m3/s;Aare;2018-01-11 06:40:00;;34.792;Freigegeben	validierte Daten
Brienzwiler;2019;Abfluss;10-Min-Mittel;m3/s;Aare;2018-01-11 06:50:00;;34.636;Freigegeben	validierte Daten
Brienzwiler;2019;Abfluss;10-Min-Mittel;m3/s;Aare;2018-01-11 07:00:00;;34.612;Freigegeben	validierte Daten
Brienzwiler;2019;Abfluss;10-Min-Mittel;m3/s;Aare;2018-01-11 07:10:00;;34.906;Freigegeben	validierte Daten
Brienzwiler;2019;Abfluss;10-Min-Mittel;m3/s;Aare;2018-01-11 07:20:00;;34.659;Freigegeben	validierte Daten
Brienzwiler;2019;Abfluss;10-Min-Mittel;m3/s;Aare;2018-01-11 07:30:00;;34.249;Freigegeben	validierte Daten
Brienzwiler;2019;Abfluss;10-Min-Mittel;m3/s;Aare;2018-01-11 07:40:00;;34.859;Freigegeben	validierte Daten
Brienzwiler;2019;Abfluss;10-Min-Mittel;m3/s;Aare;2018-01-11 07:50:00;;36.104;Freigegeben	validierte Daten
Brienzwiler;2019;Abfluss;10-Min-Mittel;m3/s;Aare;2018-01-11 08:00:00;;37.377;Freigegeben	validierte Daten
Brienzwiler;2019;Abfluss;10-Min-Mittel;m3/s;Aare;2018-01-11 08:10:00;;37.667;Freigegeben	validierte Daten
Brienzwiler;2019;Abfluss;10-Min-Mittel;m3/s;Aare;2018-01-11 08:20:00;;35.915;Freigegeben	validierte Daten
Brienzwiler;2019;Abfluss;10-Min-Mittel;m3/s;Aare;2018-01-11 08:30:00;;33.380;Freigegeben	validierte Daten
Brienzwiler;2019;Abfluss;10-Min-Mittel;m3/s;Aare;2018-01-11 08:40:00;;31.153;Freigegeben	validierte Daten
Brienzwiler;2019;Abfluss;10-Min-Mittel;m3/s;Aare;2018-01-11 08:50:00;;29.367;Freigegeben	validierte Daten
Brienzwiler;2019;Abfluss;10-Min-Mittel;m3/s;Aare;2018-01-11 09:00:00;;27.908;Freigegeben	validierte Daten
Brienzwiler;2019;Abfluss;10-Min-Mittel;m3/s;Aare;2018-01-11 09:10:00;;26.541;Freigegeben	validierte Daten
Brienzwiler;2019;Abfluss;10-Min-Mittel;m3/s;Aare;2018-01-11 09:20:00;;25.642;Freigegeben	validierte Daten
Brienzwiler;2019;Abfluss;10-Min-Mittel;m3/s;Aare;2018-01-11 09:30:00;;24.980;Freigegeben	validierte Daten
Brienzwiler;2019;Abfluss;10-Min-Mittel;m3/s;Aare;2018-01-11 09:40:00;;24.514;Freigegeben	validierte Daten
Brienzwiler;2019;Abfluss;10-Min-Mittel;m3/s;Aare;2018-01-11 09:50:00;;24.061;Freigegeben	validierte Daten
Brienzwiler;2019;Abfluss;10-Min-Mittel;m3/s;Aare;2018-01-11 10:00:00;;23.403;Freigegeben	validierte Daten
Brienzwiler;2019;Abfluss;10-Min-Mittel;m3/s;Aare;2018-01-11 10:10:00;;22.313;Freigegeben	validierte Daten
Brienzwiler;2019;Abfluss;10-Min-Mittel;m3/s;Aare;2018-01-11 10:20:00;;21.174;Freigegeben	validierte Daten
Brienzwiler;2019;Abfluss;10-Min-Mittel;m3/s;Aare;2018-01-11 10:30:00;;20.138;Freigegeben	validierte Daten
Brienzwiler;2019;Abfluss;10-Min-Mittel;m3/s;Aare;2018-01-11 10:40:00;;20.077;Freigegeben	validierte Daten
Brienzwiler;2019;Abfluss;10-Min-Mittel;m3/s;Aare;2018-01-11 10:50:00;;22.989;Freigegeben	validierte Daten
Brienzwiler;2019;Abfluss;10-Min-Mittel;m3/s;Aare;2018-01-11 11:00:00;;28.204;Freigegeben	validierte Daten
Brienzwiler;2019;Abfluss;10-Min-Mittel;m3/s;Aare;2018-01-11 11:10:00;;30.788;Freigegeben	validierte Daten
Brienzwiler;2019;Abfluss;10-Min-Mittel;m3/s;Aare;2018-01-11 11:20:00;;31.182;Freigegeben	validierte Daten
Brienzwiler;2019;Abfluss;10-Min-Mittel;m3/s;Aare;2018-01-11 11:30:00;;30.687;Freigegeben	validierte Daten
Brienzwiler;2019;Abfluss;10-Min-Mittel;m3/s;Aare;2018-01-11 11:40:00;;29.707;Freigegeben	validierte Daten
Brienzwiler;2019;Abfluss;10-Min-Mittel;m3/s;Aare;2018-01-11 11:50:00;;28.668;Freigegeben	validierte Daten
Brienzwiler;2019;Abfluss;10-Min-Mittel;m3/s;Aare;2018-01-11 12:00:00;;27.748;Freigegeben	validierte Daten
Brienzwiler;2019;Abfluss;10-Min-Mittel;m3/s;Aare;2018-01-11 12:10:00;;26.882;Freigegeben	validierte Daten
Brienzwiler;2019;Abfluss;10-Min-Mittel;m3/s;Aare;2018-01-11 12:20:00;;26.324;Freigegeben	validierte Daten
Brienzwiler;2019;Abfluss;10-Min-Mittel;m3/s;Aare;2018-01-11 12:30:00;;26.086;Freigegeben	validierte Daten
Brienzwiler;2019;Abfluss;10-Min-Mittel;m3/s;Aare;2018-01-11 12:40:00;;26.435;Freigegeben	validierte Daten
Brienzwiler;2019;Abfluss;10-Min-Mittel;m3/s;Aare;2018-01-11 12:50:00;;27.213;Freigegeben	validierte Daten
Brienzwiler;2019;Abfluss;10-Min-Mittel;m3/s;Aare;2018-01-11 13:00:00;;28.139;Freigegeben	validierte Daten
Brienzwiler;2019;Abfluss;10-Min-Mittel;m3/s;Aare;2018-01-11 13:10:00;;28.957;Freigegeben	validierte Daten
Brienzwiler;2019;Abfluss;10-Min-Mittel;m3/s;Aare;2018-01-11 13:20:00;;29.463;Freigegeben	validierte Daten
Brienzwiler;2019;Abfluss;10-Min-Mittel;m3/s;Aare;2018-01-11 13:30:00;;29.419;Freigegeben	validierte Daten
Brienzwiler;2019;Abfluss;10-Min-Mittel;m3/s;Aare;2018-01-11 13:40:00;;28.815;Freigegeben	validierte Daten
Brienzwiler;2019;Abfluss;10-Min-Mittel;m3/s;Aare;2018-01-11 13:50:00;;28.009;Freigegeben	validierte Daten
Brienzwiler;2019;Abfluss;10-Min-Mittel;m3/s;Aare;2018-01-11 14:00:00;;27.380;Freigegeben	validierte Daten
Brienzwiler;2019;Abfluss;10-Min-Mittel;m3/s;Aare;2018-01-11 14:10:00;;26.885;Freigegeben	validierte Daten
Brienzwiler;2019;Abfluss;10-Min-Mittel;m3/s;Aare;2018-01-11 14:20:00;;25.726;Freigegeben	validierte Daten
Brienzwiler;2019;Abfluss;10-Min-Mittel;m3/s;Aare;2018-01-11 14:30:00;;23.907;Freigegeben	validierte Daten
Brienzwiler;2019;Abfluss;10-Min-Mittel;m3/s;Aare;2018-01-11 14:40:00;;23.055;Freigegeben	validierte Daten
Brienzwiler;2019;Abfluss;10-Min-Mittel;m3/s;Aare;2018-01-11 14:50:00;;23.393;Freigegeben	validierte Daten
Brienzwiler;2019;Abfluss;10-Min-Mittel;m3/s;Aare;2018-01-11 15:00:00;;23.803;Freigegeben	validierte Daten
Brienzwiler;2019;Abfluss;10-Min-Mittel;m3/s;Aare;2018-01-11 15:10:00;;23.956;Freigegeben	validierte Daten
Brienzwiler;2019;Abfluss;10-Min-Mittel;m3/s;Aare;2018-01-11 15:20:00;;23.742;Freigegeben	validierte Daten
Brienzwiler;2019;Abfluss;10-Min-Mittel;m3/s;Aare;2018-01-11 15:30:00;;23.081;Freigegeben	validierte Daten
Brienzwiler;2019;Abfluss;10-Min-Mittel;m3/s;Aare;2018-01-11 15:40:00;;21.911;Freigegeben	validierte Daten
Brienzwiler;2019;Abfluss;10-Min-Mittel;m3/s;Aare;2018-01-11 15:50:00;;20.428;Freigegeben	validierte Daten
Brienzwiler;2019;Abfluss;10-Min-Mittel;m3/s;Aare;2018-01-11 16:00:00;;18.807;Freigegeben	validierte Daten
Brienzwiler;2019;Abfluss;10-Min-Mittel;m3/s;Aare;2018-01-11 16:10:00;;17.180;Freigegeben	validierte Daten
Brienzwiler;2019;Abfluss;10-Min-Mittel;m3/s;Aare;2018-01-11 16:20:00;;16.429;Freigegeben	validierte Daten
Brienzwiler;2019;Abfluss;10-Min-Mittel;m3/s;Aare;2018-01-11 16:30:00;;17.286;Freigegeben	validierte Daten
Brienzwiler;2019;Abfluss;10-Min-Mittel;m3/s;Aare;2018-01-11 16:40:00;;20.037;Freigegeben	validierte Daten
Brienzwiler;2019;Abfluss;10-Min-Mittel;m3/s;Aare;2018-01-11 16:50:00;;22.372;Freigegeben	validierte Daten
Brienzwiler;2019;Abfluss;10-Min-Mittel;m3/s;Aare;2018-01-11 17:00:00;;22.990;Freigegeben	validierte Daten
Brienzwiler;2019;Abfluss;10-Min-Mittel;m3/s;Aare;2018-01-11 17:10:00;;23.494;Freigegeben	validierte Daten
Brienzwiler;2019;Abfluss;10-Min-Mittel;m3/s;Aare;2018-01-11 17:20:00;;24.027;Freigegeben	validierte Daten
Brienzwiler;2019;Abfluss;10-Min-Mittel;m3/s;Aare;2018-01-11 17:30:00;;23.786;Freigegeben	validierte Daten
Brienzwiler;2019;Abfluss;10-Min-Mittel;m3/s;Aare;2018-01-11 17:40:00;;23.131;Freigegeben	validierte Daten
Brienzwiler;2019;Abfluss;10-Min-Mittel;m3/s;Aare;2018-01-11 17:50:00;;22.524;Freigegeben	validierte Daten
Brienzwiler;2019;Abfluss;10-Min-Mittel;m3/s;Aare;2018-01-11 18:00:00;;22.484;Freigegeben	validierte Daten
Brienzwiler;2019;Abfluss;10-Min-Mittel;m3/s;Aare;2018-01-11 18:10:00;;22.252;Freigegeben	validierte Daten
Brienzwiler;2019;Abfluss;10-Min-Mittel;m3/s;Aare;2018-01-11 18:20:00;;21.325;Freigegeben	validierte Daten
Brienzwiler;2019;Abfluss;10-Min-Mittel;m3/s;Aare;2018-01-11 18:30:00;;19.601;Freigegeben	validierte Daten
Brienzwiler;2019;Abfluss;10-Min-Mittel;m3/s;Aare;2018-01-11 18:40:00;;17.449;Freigegeben	validierte Daten
Brienzwiler;2019;Abfluss;10-Min-Mittel;m3/s;Aare;2018-01-11 18:50:00;;15.611;Freigegeben	validierte Daten
Brienzwiler;2019;Abfluss;10-Min-Mittel;m3/s;Aare;2018-01-11 19:00:00;;15.847;Freigegeben	validierte Daten
Brienzwiler;2019;Abfluss;10-Min-Mittel;m3/s;Aare;2018-01-11 19:10:00;;19.347;Freigegeben	validierte Daten
Brienzwiler;2019;Abfluss;10-Min-Mittel;m3/s;Aare;2018-01-11 19:20:00;;26.607;Freigegeben	validierte Daten
Brienzwiler;2019;Abfluss;10-Min-Mittel;m3/s;Aare;2018-01-11 19:30:00;;30.766;Freigegeben	validierte Daten
Brienzwiler;2019;Abfluss;10-Min-Mittel;m3/s;Aare;2018-01-11 19:40:00;;28.909;Freigegeben	validierte Daten
Brienzwiler;2019;Abfluss;10-Min-Mittel;m3/s;Aare;2018-01-11 19:50:00;;25.081;Freigegeben	validierte Daten
Brienzwiler;2019;Abfluss;10-Min-Mittel;m3/s;Aare;2018-01-11 20:00:00;;21.959;Freigegeben	validierte Daten
Brienzwiler;2019;Abfluss;10-Min-Mittel;m3/s;Aare;2018-01-11 20:10:00;;20.680;Freigegeben	validierte Daten
Brienzwiler;2019;Abfluss;10-Min-Mittel;m3/s;Aare;2018-01-11 20:20:00;;20.786;Freigegeben	validierte Daten
Brienzwiler;2019;Abfluss;10-Min-Mittel;m3/s;Aare;2018-01-11 20:30:00;;21.387;Freigegeben	validierte Daten
Brienzwiler;2019;Abfluss;10-Min-Mittel;m3/s;Aare;2018-01-11 20:40:00;;21.739;Freigegeben	validierte Daten
Brienzwiler;2019;Abfluss;10-Min-Mittel;m3/s;Aare;2018-01-11 20:50:00;;20.851;Freigegeben	validierte Daten
Brienzwiler;2019;Abfluss;10-Min-Mittel;m3/s;Aare;2018-01-11 21:00:00;;19.087;Freigegeben	validierte Daten
Brienzwiler;2019;Abfluss;10-Min-Mittel;m3/s;Aare;2018-01-11 21:10:00;;17.300;Freigegeben	validierte Daten
Brienzwiler;2019;Abfluss;10-Min-Mittel;m3/s;Aare;2018-01-11 21:20:00;;15.779;Freigegeben	validierte Daten
Brienzwiler;2019;Abfluss;10-Min-Mittel;m3/s;Aare;2018-01-11 21:30:00;;14.570;Freigegeben	validierte Daten
Brienzwiler;2019;Abfluss;10-Min-Mittel;m3/s;Aare;2018-01-11 21:40:00;;14.668;Freigegeben	validierte Daten
Brienzwiler;2019;Abfluss;10-Min-Mittel;m3/s;Aare;2018-01-11 21:50:00;;17.819;Freigegeben	validierte Daten
Brienzwiler;2019;Abfluss;10-Min-Mittel;m3/s;Aare;2018-01-11 22:00:00;;20.644;Freigegeben	validierte Daten
Brienzwiler;2019;Abfluss;10-Min-Mittel;m3/s;Aare;2018-01-11 22:10:00;;21.680;Freigegeben	validierte Daten
Brienzwiler;2019;Abfluss;10-Min-Mittel;m3/s;Aare;2018-01-11 22:20:00;;21.134;Freigegeben	validierte Daten
Brienzwiler;2019;Abfluss;10-Min-Mittel;m3/s;Aare;2018-01-11 22:30:00;;21.101;Freigegeben	validierte Daten
Brienzwiler;2019;Abfluss;10-Min-Mittel;m3/s;Aare;2018-01-11 22:40:00;;22.897;Freigegeben	validierte Daten
Brienzwiler;2019;Abfluss;10-Min-Mittel;m3/s;Aare;2018-01-11 22:50:00;;24.064;Freigegeben	validierte Daten
Brienzwiler;2019;Abfluss;10-Min-Mittel;m3/s;Aare;2018-01-11 23:00:00;;25.334;Freigegeben	validierte Daten
Brienzwiler;2019;Abfluss;10-Min-Mittel;m3/s;Aare;2018-01-11 23:10:00;;27.580;Freigegeben	validierte Daten
Brienzwiler;2019;Abfluss;10-Min-Mittel;m3/s;Aare;2018-01-11 23:20:00;;29.798;Freigegeben	validierte Daten
Brienzwiler;2019;Abfluss;10-Min-Mittel;m3/s;Aare;2018-01-11 23:30:00;;31.737;Freigegeben	validierte Daten
Brienzwiler;2019;Abfluss;10-Min-Mittel;m3/s;Aare;2018-01-11 23:40:00;;32.700;Freigegeben	validierte Daten
Brienzwiler;2019;Abfluss;10-Min-Mittel;m3/s;Aare;2018-01-11 23:50:00;;33.216;Freigegeben	validierte Daten
Brienzwiler;2019;Abfluss;10-Min-Mittel;m3/s;Aare;2018-01-12 00:00:00;;33.301;Freigegeben	validierte Daten
Brienzwiler;2019;Abfluss;10-Min-Mittel;m3/s;Aare;2018-01-12 00:10:00;;33.191;Freigegeben	validierte Daten
Brienzwiler;2019;Abfluss;10-Min-Mittel;m3/s;Aare;2018-01-12 00:20:00;;33.655;Freigegeben	validierte Daten
Brienzwiler;2019;Abfluss;10-Min-Mittel;m3/s;Aare;2018-01-12 00:30:00;;34.378;Freigegeben	validierte Daten
Brienzwiler;2019;Abfluss;10-Min-Mittel;m3/s;Aare;2018-01-12 00:40:00;;33.694;Freigegeben	validierte Daten
Brienzwiler;2019;Abfluss;10-Min-Mittel;m3/s;Aare;2018-01-12 00:50:00;;31.886;Freigegeben	validierte Daten
Brienzwiler;2019;Abfluss;10-Min-Mittel;m3/s;Aare;2018-01-12 01:00:00;;30.060;Freigegeben	validierte Daten
Brienzwiler;2019;Abfluss;10-Min-Mittel;m3/s;Aare;2018-01-12 01:10:00;;28.782;Freigegeben	validierte Daten
Brienzwiler;2019;Abfluss;10-Min-Mittel;m3/s;Aare;2018-01-12 01:20:00;;28.193;Freigegeben	validierte Daten
Brienzwiler;2019;Abfluss;10-Min-Mittel;m3/s;Aare;2018-01-12 01:30:00;;28.150;Freigegeben	validierte Daten
Brienzwiler;2019;Abfluss;10-Min-Mittel;m3/s;Aare;2018-01-12 01:40:00;;28.020;Freigegeben	validierte Daten
Brienzwiler;2019;Abfluss;10-Min-Mittel;m3/s;Aare;2018-01-12 01:50:00;;27.631;Freigegeben	validierte Daten
Brienzwiler;2019;Abfluss;10-Min-Mittel;m3/s;Aare;2018-01-12 02:00:00;;27.137;Freigegeben	validierte Daten
Brienzwiler;2019;Abfluss;10-Min-Mittel;m3/s;Aare;2018-01-12 02:10:00;;26.541;Freigegeben	validierte Daten
Brienzwiler;2019;Abfluss;10-Min-Mittel;m3/s;Aare;2018-01-12 02:20:00;;25.991;Freigegeben	validierte Daten
Brienzwiler;2019;Abfluss;10-Min-Mittel;m3/s;Aare;2018-01-12 02:30:00;;25.939;Freigegeben	validierte Daten
Brienzwiler;2019;Abfluss;10-Min-Mittel;m3/s;Aare;2018-01-12 02:40:00;;26.171;Freigegeben	validierte Daten
Brienzwiler;2019;Abfluss;10-Min-Mittel;m3/s;Aare;2018-01-12 02:50:00;;26.223;Freigegeben	validierte Daten
Brienzwiler;2019;Abfluss;10-Min-Mittel;m3/s;Aare;2018-01-12 03:00:00;;25.928;Freigegeben	validierte Daten
Brienzwiler;2019;Abfluss;10-Min-Mittel;m3/s;Aare;2018-01-12 03:10:00;;25.363;Freigegeben	validierte Daten
Brienzwiler;2019;Abfluss;10-Min-Mittel;m3/s;Aare;2018-01-12 03:20:00;;24.965;Freigegeben	validierte Daten
Brienzwiler;2019;Abfluss;10-Min-Mittel;m3/s;Aare;2018-01-12 03:30:00;;25.335;Freigegeben	validierte Daten
Brienzwiler;2019;Abfluss;10-Min-Mittel;m3/s;Aare;2018-01-12 03:40:00;;25.551;Freigegeben	validierte Daten
Brienzwiler;2019;Abfluss;10-Min-Mittel;m3/s;Aare;2018-01-12 03:50:00;;24.928;Freigegeben	validierte Daten
Brienzwiler;2019;Abfluss;10-Min-Mittel;m3/s;Aare;2018-01-12 04:00:00;;23.894;Freigegeben	validierte Daten
Brienzwiler;2019;Abfluss;10-Min-Mittel;m3/s;Aare;2018-01-12 04:10:00;;22.867;Freigegeben	validierte Daten
Brienzwiler;2019;Abfluss;10-Min-Mittel;m3/s;Aare;2018-01-12 04:20:00;;23.910;Freigegeben	validierte Daten
Brienzwiler;2019;Abfluss;10-Min-Mittel;m3/s;Aare;2018-01-12 04:30:00;;30.122;Freigegeben	validierte Daten
Brienzwiler;2019;Abfluss;10-Min-Mittel;m3/s;Aare;2018-01-12 04:40:00;;34.214;Freigegeben	validierte Daten
Brienzwiler;2019;Abfluss;10-Min-Mittel;m3/s;Aare;2018-01-12 04:50:00;;33.298;Freigegeben	validierte Daten
Brienzwiler;2019;Abfluss;10-Min-Mittel;m3/s;Aare;2018-01-12 05:00:00;;30.557;Freigegeben	validierte Daten
Brienzwiler;2019;Abfluss;10-Min-Mittel;m3/s;Aare;2018-01-12 05:10:00;;28.249;Freigegeben	validierte Daten
Brienzwiler;2019;Abfluss;10-Min-Mittel;m3/s;Aare;2018-01-12 05:20:00;;27.426;Freigegeben	validierte Daten
Brienzwiler;2019;Abfluss;10-Min-Mittel;m3/s;Aare;2018-01-12 05:30:00;;27.847;Freigegeben	validierte Daten
Brienzwiler;2019;Abfluss;10-Min-Mittel;m3/s;Aare;2018-01-12 05:40:00;;28.128;Freigegeben	validierte Daten
Brienzwiler;2019;Abfluss;10-Min-Mittel;m3/s;Aare;2018-01-12 05:50:00;;28.324;Freigegeben	validierte Daten
Brienzwiler;2019;Abfluss;10-Min-Mittel;m3/s;Aare;2018-01-12 06:00:00;;29.023;Freigegeben	validierte Daten
Brienzwiler;2019;Abfluss;10-Min-Mittel;m3/s;Aare;2018-01-12 06:10:00;;29.717;Freigegeben	validierte Daten
Brienzwiler;2019;Abfluss;10-Min-Mittel;m3/s;Aare;2018-01-12 06:20:00;;30.184;Freigegeben	validierte Daten
Brienzwiler;2019;Abfluss;10-Min-Mittel;m3/s;Aare;2018-01-12 06:30:00;;30.440;Freigegeben	validierte Daten
Brienzwiler;2019;Abfluss;10-Min-Mittel;m3/s;Aare;2018-01-12 06:40:00;;30.151;Freigegeben	validierte Daten
Brienzwiler;2019;Abfluss;10-Min-Mittel;m3/s;Aare;2018-01-12 06:50:00;;29.861;Freigegeben	validierte Daten
Brienzwiler;2019;Abfluss;10-Min-Mittel;m3/s;Aare;2018-01-12 07:00:00;;30.006;Freigegeben	validierte Daten
Brienzwiler;2019;Abfluss;10-Min-Mittel;m3/s;Aare;2018-01-12 07:10:00;;30.385;Freigegeben	validierte Daten
Brienzwiler;2019;Abfluss;10-Min-Mittel;m3/s;Aare;2018-01-12 07:20:00;;31.047;Freigegeben	validierte Daten
Brienzwiler;2019;Abfluss;10-Min-Mittel;m3/s;Aare;2018-01-12 07:30:00;;33.056;Freigegeben	validierte Daten
Brienzwiler;2019;Abfluss;10-Min-Mittel;m3/s;Aare;2018-01-12 07:40:00;;34.848;Freigegeben	validierte Daten
Brienzwiler;2019;Abfluss;10-Min-Mittel;m3/s;Aare;2018-01-12 07:50:00;;34.959;Freigegeben	validierte Daten
Brienzwiler;2019;Abfluss;10-Min-Mittel;m3/s;Aare;2018-01-12 08:00:00;;34.274;Freigegeben	validierte Daten
Brienzwiler;2019;Abfluss;10-Min-Mittel;m3/s;Aare;2018-01-12 08:10:00;;33.903;Freigegeben	validierte Daten
Brienzwiler;2019;Abfluss;10-Min-Mittel;m3/s;Aare;2018-01-12 08:20:00;;33.261;Freigegeben	validierte Daten
Brienzwiler;2019;Abfluss;10-Min-Mittel;m3/s;Aare;2018-01-12 08:30:00;;32.295;Freigegeben	validierte Daten
Brienzwiler;2019;Abfluss;10-Min-Mittel;m3/s;Aare;2018-01-12 08:40:00;;31.408;Freigegeben	validierte Daten
Brienzwiler;2019;Abfluss;10-Min-Mittel;m3/s;Aare;2018-01-12 08:50:00;;30.631;Freigegeben	validierte Daten
Brienzwiler;2019;Abfluss;10-Min-Mittel;m3/s;Aare;2018-01-12 09:00:00;;30.299;Freigegeben	validierte Daten
Brienzwiler;2019;Abfluss;10-Min-Mittel;m3/s;Aare;2018-01-12 09:10:00;;30.169;Freigegeben	validierte Daten
Brienzwiler;2019;Abfluss;10-Min-Mittel;m3/s;Aare;2018-01-12 09:20:00;;29.244;Freigegeben	validierte Daten
Brienzwiler;2019;Abfluss;10-Min-Mittel;m3/s;Aare;2018-01-12 09:30:00;;27.423;Freigegeben	validierte Daten
Brienzwiler;2019;Abfluss;10-Min-Mittel;m3/s;Aare;2018-01-12 09:40:00;;25.441;Freigegeben	validierte Daten
Brienzwiler;2019;Abfluss;10-Min-Mittel;m3/s;Aare;2018-01-12 09:50:00;;23.596;Freigegeben	validierte Daten
Brienzwiler;2019;Abfluss;10-Min-Mittel;m3/s;Aare;2018-01-12 10:00:00;;22.362;Freigegeben	validierte Daten
Brienzwiler;2019;Abfluss;10-Min-Mittel;m3/s;Aare;2018-01-12 10:10:00;;21.705;Freigegeben	validierte Daten
Brienzwiler;2019;Abfluss;10-Min-Mittel;m3/s;Aare;2018-01-12 10:20:00;;20.825;Freigegeben	validierte Daten
Brienzwiler;2019;Abfluss;10-Min-Mittel;m3/s;Aare;2018-01-12 10:30:00;;19.962;Freigegeben	validierte Daten
Brienzwiler;2019;Abfluss;10-Min-Mittel;m3/s;Aare;2018-01-12 10:40:00;;19.905;Freigegeben	validierte Daten
Brienzwiler;2019;Abfluss;10-Min-Mittel;m3/s;Aare;2018-01-12 10:50:00;;21.179;Freigegeben	validierte Daten
Brienzwiler;2019;Abfluss;10-Min-Mittel;m3/s;Aare;2018-01-12 11:00:00;;23.221;Freigegeben	validierte Daten
Brienzwiler;2019;Abfluss;10-Min-Mittel;m3/s;Aare;2018-01-12 11:10:00;;25.136;Freigegeben	validierte Daten
Brienzwiler;2019;Abfluss;10-Min-Mittel;m3/s;Aare;2018-01-12 11:20:00;;25.970;Freigegeben	validierte Daten
Brienzwiler;2019;Abfluss;10-Min-Mittel;m3/s;Aare;2018-01-12 11:30:00;;25.489;Freigegeben	validierte Daten
Brienzwiler;2019;Abfluss;10-Min-Mittel;m3/s;Aare;2018-01-12 11:40:00;;25.051;Freigegeben	validierte Daten
Brienzwiler;2019;Abfluss;10-Min-Mittel;m3/s;Aare;2018-01-12 11:50:00;;25.080;Freigegeben	validierte Daten
Brienzwiler;2019;Abfluss;10-Min-Mittel;m3/s;Aare;2018-01-12 12:00:00;;25.263;Freigegeben	validierte Daten
Brienzwiler;2019;Abfluss;10-Min-Mittel;m3/s;Aare;2018-01-12 12:10:00;;25.403;Freigegeben	validierte Daten
Brienzwiler;2019;Abfluss;10-Min-Mittel;m3/s;Aare;2018-01-12 12:20:00;;25.217;Freigegeben	validierte Daten
Brienzwiler;2019;Abfluss;10-Min-Mittel;m3/s;Aare;2018-01-12 12:30:00;;24.378;Freigegeben	validierte Daten
Brienzwiler;2019;Abfluss;10-Min-Mittel;m3/s;Aare;2018-01-12 12:40:00;;23.252;Freigegeben	validierte Daten
Brienzwiler;2019;Abfluss;10-Min-Mittel;m3/s;Aare;2018-01-12 12:50:00;;22.148;Freigegeben	validierte Daten
Brienzwiler;2019;Abfluss;10-Min-Mittel;m3/s;Aare;2018-01-12 13:00:00;;21.445;Freigegeben	validierte Daten
Brienzwiler;2019;Abfluss;10-Min-Mittel;m3/s;Aare;2018-01-12 13:10:00;;21.759;Freigegeben	validierte Daten
Brienzwiler;2019;Abfluss;10-Min-Mittel;m3/s;Aare;2018-01-12 13:20:00;;22.391;Freigegeben	validierte Daten
Brienzwiler;2019;Abfluss;10-Min-Mittel;m3/s;Aare;2018-01-12 13:30:00;;22.830;Freigegeben	validierte Daten
Brienzwiler;2019;Abfluss;10-Min-Mittel;m3/s;Aare;2018-01-12 13:40:00;;22.683;Freigegeben	validierte Daten
Brienzwiler;2019;Abfluss;10-Min-Mittel;m3/s;Aare;2018-01-12 13:50:00;;21.825;Freigegeben	validierte Daten
Brienzwiler;2019;Abfluss;10-Min-Mittel;m3/s;Aare;2018-01-12 14:00:00;;21.134;Freigegeben	validierte Daten
Brienzwiler;2019;Abfluss;10-Min-Mittel;m3/s;Aare;2018-01-12 14:10:00;;21.426;Freigegeben	validierte Daten
Brienzwiler;2019;Abfluss;10-Min-Mittel;m3/s;Aare;2018-01-12 14:20:00;;21.798;Freigegeben	validierte Daten
Brienzwiler;2019;Abfluss;10-Min-Mittel;m3/s;Aare;2018-01-12 14:30:00;;20.677;Freigegeben	validierte Daten
Brienzwiler;2019;Abfluss;10-Min-Mittel;m3/s;Aare;2018-01-12 14:40:00;;18.776;Freigegeben	validierte Daten
Brienzwiler;2019;Abfluss;10-Min-Mittel;m3/s;Aare;2018-01-12 14:50:00;;18.762;Freigegeben	validierte Daten
Brienzwiler;2019;Abfluss;10-Min-Mittel;m3/s;Aare;2018-01-12 15:00:00;;19.124;Freigegeben	validierte Daten
Brienzwiler;2019;Abfluss;10-Min-Mittel;m3/s;Aare;2018-01-12 15:10:00;;17.607;Freigegeben	validierte Daten
Brienzwiler;2019;Abfluss;10-Min-Mittel;m3/s;Aare;2018-01-12 15:20:00;;15.481;Freigegeben	validierte Daten
Brienzwiler;2019;Abfluss;10-Min-Mittel;m3/s;Aare;2018-01-12 15:30:00;;17.427;Freigegeben	validierte Daten
Brienzwiler;2019;Abfluss;10-Min-Mittel;m3/s;Aare;2018-01-12 15:40:00;;27.545;Freigegeben	validierte Daten
Brienzwiler;2019;Abfluss;10-Min-Mittel;m3/s;Aare;2018-01-12 15:50:00;;31.737;Freigegeben	validierte Daten
Brienzwiler;2019;Abfluss;10-Min-Mittel;m3/s;Aare;2018-01-12 16:00:00;;31.378;Freigegeben	validierte Daten
Brienzwiler;2019;Abfluss;10-Min-Mittel;m3/s;Aare;2018-01-12 16:10:00;;30.258;Freigegeben	validierte Daten
Brienzwiler;2019;Abfluss;10-Min-Mittel;m3/s;Aare;2018-01-12 16:20:00;;30.307;Freigegeben	validierte Daten
Brienzwiler;2019;Abfluss;10-Min-Mittel;m3/s;Aare;2018-01-12 16:30:00;;30.687;Freigegeben	validierte Daten
Brienzwiler;2019;Abfluss;10-Min-Mittel;m3/s;Aare;2018-01-12 16:40:00;;29.923;Freigegeben	validierte Daten
Brienzwiler;2019;Abfluss;10-Min-Mittel;m3/s;Aare;2018-01-12 16:50:00;;28.493;Freigegeben	validierte Daten
Brienzwiler;2019;Abfluss;10-Min-Mittel;m3/s;Aare;2018-01-12 17:00:00;;27.481;Freigegeben	validierte Daten
Brienzwiler;2019;Abfluss;10-Min-Mittel;m3/s;Aare;2018-01-12 17:10:00;;27.096;Freigegeben	validierte Daten
Brienzwiler;2019;Abfluss;10-Min-Mittel;m3/s;Aare;2018-01-12 17:20:00;;27.069;Freigegeben	validierte Daten
Brienzwiler;2019;Abfluss;10-Min-Mittel;m3/s;Aare;2018-01-12 17:30:00;;27.086;Freigegeben	validierte Daten
Brienzwiler;2019;Abfluss;10-Min-Mittel;m3/s;Aare;2018-01-12 17:40:00;;26.796;Freigegeben	validierte Daten
Brienzwiler;2019;Abfluss;10-Min-Mittel;m3/s;Aare;2018-01-12 17:50:00;;25.761;Freigegeben	validierte Daten
Brienzwiler;2019;Abfluss;10-Min-Mittel;m3/s;Aare;2018-01-12 18:00:00;;24.673;Freigegeben	validierte Daten
Brienzwiler;2019;Abfluss;10-Min-Mittel;m3/s;Aare;2018-01-12 18:10:00;;23.861;Freigegeben	validierte Daten
Brienzwiler;2019;Abfluss;10-Min-Mittel;m3/s;Aare;2018-01-12 18:20:00;;23.383;Freigegeben	validierte Daten
Brienzwiler;2019;Abfluss;10-Min-Mittel;m3/s;Aare;2018-01-12 18:30:00;;22.640;Freigegeben	validierte Daten
Brienzwiler;2019;Abfluss;10-Min-Mittel;m3/s;Aare;2018-01-12 18:40:00;;21.715;Freigegeben	validierte Daten
Brienzwiler;2019;Abfluss;10-Min-Mittel;m3/s;Aare;2018-01-12 18:50:00;;21.309;Freigegeben	validierte Daten
Brienzwiler;2019;Abfluss;10-Min-Mittel;m3/s;Aare;2018-01-12 19:00:00;;22.126;Freigegeben	validierte Daten
Brienzwiler;2019;Abfluss;10-Min-Mittel;m3/s;Aare;2018-01-12 19:10:00;;23.984;Freigegeben	validierte Daten
Brienzwiler;2019;Abfluss;10-Min-Mittel;m3/s;Aare;2018-01-12 19:20:00;;25.134;Freigegeben	validierte Daten
Brienzwiler;2019;Abfluss;10-Min-Mittel;m3/s;Aare;2018-01-12 19:30:00;;25.051;Freigegeben	validierte Daten
Brienzwiler;2019;Abfluss;10-Min-Mittel;m3/s;Aare;2018-01-12 19:40:00;;25.187;Freigegeben	validierte Daten
Brienzwiler;2019;Abfluss;10-Min-Mittel;m3/s;Aare;2018-01-12 19:50:00;;26.361;Freigegeben	validierte Daten
Brienzwiler;2019;Abfluss;10-Min-Mittel;m3/s;Aare;2018-01-12 20:00:00;;26.977;Freigegeben	validierte Daten
Brienzwiler;2019;Abfluss;10-Min-Mittel;m3/s;Aare;2018-01-12 20:10:00;;26.854;Freigegeben	validierte Daten
Brienzwiler;2019;Abfluss;10-Min-Mittel;m3/s;Aare;2018-01-12 20:20:00;;27.078;Freigegeben	validierte Daten
Brienzwiler;2019;Abfluss;10-Min-Mittel;m3/s;Aare;2018-01-12 20:30:00;;28.144;Freigegeben	validierte Daten
Brienzwiler;2019;Abfluss;10-Min-Mittel;m3/s;Aare;2018-01-12 20:40:00;;29.548;Freigegeben	validierte Daten
Brienzwiler;2019;Abfluss;10-Min-Mittel;m3/s;Aare;2018-01-12 20:50:00;;29.613;Freigegeben	validierte Daten
Brienzwiler;2019;Abfluss;10-Min-Mittel;m3/s;Aare;2018-01-12 21:00:00;;28.216;Freigegeben	validierte Daten
Brienzwiler;2019;Abfluss;10-Min-Mittel;m3/s;Aare;2018-01-12 21:10:00;;26.749;Freigegeben	validierte Daten
Brienzwiler;2019;Abfluss;10-Min-Mittel;m3/s;Aare;2018-01-12 21:20:00;;25.897;Freigegeben	validierte Daten
Brienzwiler;2019;Abfluss;10-Min-Mittel;m3/s;Aare;2018-01-12 21:30:00;;26.181;Freigegeben	validierte Daten
Brienzwiler;2019;Abfluss;10-Min-Mittel;m3/s;Aare;2018-01-12 21:40:00;;26.533;Freigegeben	validierte Daten
Brienzwiler;2019;Abfluss;10-Min-Mittel;m3/s;Aare;2018-01-12 21:50:00;;26.522;Freigegeben	validierte Daten
Brienzwiler;2019;Abfluss;10-Min-Mittel;m3/s;Aare;2018-01-12 22:00:00;;26.462;Freigegeben	validierte Daten
Brienzwiler;2019;Abfluss;10-Min-Mittel;m3/s;Aare;2018-01-12 22:10:00;;26.401;Freigegeben	validierte Daten
Brienzwiler;2019;Abfluss;10-Min-Mittel;m3/s;Aare;2018-01-12 22:20:00;;26.823;Freigegeben	validierte Daten
Brienzwiler;2019;Abfluss;10-Min-Mittel;m3/s;Aare;2018-01-12 22:30:00;;28.026;Freigegeben	validierte Daten
Brienzwiler;2019;Abfluss;10-Min-Mittel;m3/s;Aare;2018-01-12 22:40:00;;28.683;Freigegeben	validierte Daten
Brienzwiler;2019;Abfluss;10-Min-Mittel;m3/s;Aare;2018-01-12 22:50:00;;28.687;Freigegeben	validierte Daten
Brienzwiler;2019;Abfluss;10-Min-Mittel;m3/s;Aare;2018-01-12 23:00:00;;28.331;Freigegeben	validierte Daten
Brienzwiler;2019;Abfluss;10-Min-Mittel;m3/s;Aare;2018-01-12 23:10:00;;27.796;Freigegeben	validierte Daten
Brienzwiler;2019;Abfluss;10-Min-Mittel;m3/s;Aare;2018-01-12 23:20:00;;27.230;Freigegeben	validierte Daten
Brienzwiler;2019;Abfluss;10-Min-Mittel;m3/s;Aare;2018-01-12 23:30:00;;27.416;Freigegeben	validierte Daten
Brienzwiler;2019;Abfluss;10-Min-Mittel;m3/s;Aare;2018-01-12 23:40:00;;27.652;Freigegeben	validierte Daten
Brienzwiler;2019;Abfluss;10-Min-Mittel;m3/s;Aare;2018-01-12 23:50:00;;27.604;Freigegeben	validierte Daten
Brienzwiler;2019;Abfluss;10-Min-Mittel;m3/s;Aare;2018-01-13 00:00:00;;27.218;Freigegeben	validierte Daten
Brienzwiler;2019;Abfluss;10-Min-Mittel;m3/s;Aare;2018-01-13 00:10:00;;26.562;Freigegeben	validierte Daten
Brienzwiler;2019;Abfluss;10-Min-Mittel;m3/s;Aare;2018-01-13 00:20:00;;26.674;Freigegeben	validierte Daten
Brienzwiler;2019;Abfluss;10-Min-Mittel;m3/s;Aare;2018-01-13 00:30:00;;27.669;Freigegeben	validierte Daten
Brienzwiler;2019;Abfluss;10-Min-Mittel;m3/s;Aare;2018-01-13 00:40:00;;28.041;Freigegeben	validierte Daten
Brienzwiler;2019;Abfluss;10-Min-Mittel;m3/s;Aare;2018-01-13 00:50:00;;28.015;Freigegeben	validierte Daten
Brienzwiler;2019;Abfluss;10-Min-Mittel;m3/s;Aare;2018-01-13 01:00:00;;27.834;Freigegeben	validierte Daten
Brienzwiler;2019;Abfluss;10-Min-Mittel;m3/s;Aare;2018-01-13 01:10:00;;27.627;Freigegeben	validierte Daten
Brienzwiler;2019;Abfluss;10-Min-Mittel;m3/s;Aare;2018-01-13 01:20:00;;27.685;Freigegeben	validierte Daten
Brienzwiler;2019;Abfluss;10-Min-Mittel;m3/s;Aare;2018-01-13 01:30:00;;28.009;Freigegeben	validierte Daten
Brienzwiler;2019;Abfluss;10-Min-Mittel;m3/s;Aare;2018-01-13 01:40:00;;27.955;Freigegeben	validierte Daten
Brienzwiler;2019;Abfluss;10-Min-Mittel;m3/s;Aare;2018-01-13 01:50:00;;27.523;Freigegeben	validierte Daten
Brienzwiler;2019;Abfluss;10-Min-Mittel;m3/s;Aare;2018-01-13 02:00:00;;27.071;Freigegeben	validierte Daten
Brienzwiler;2019;Abfluss;10-Min-Mittel;m3/s;Aare;2018-01-13 02:10:00;;26.484;Freigegeben	validierte Daten
Brienzwiler;2019;Abfluss;10-Min-Mittel;m3/s;Aare;2018-01-13 02:20:00;;25.880;Freigegeben	validierte Daten
Brienzwiler;2019;Abfluss;10-Min-Mittel;m3/s;Aare;2018-01-13 02:30:00;;25.313;Freigegeben	validierte Daten
Brienzwiler;2019;Abfluss;10-Min-Mittel;m3/s;Aare;2018-01-13 02:40:00;;25.249;Freigegeben	validierte Daten
Brienzwiler;2019;Abfluss;10-Min-Mittel;m3/s;Aare;2018-01-13 02:50:00;;26.161;Freigegeben	validierte Daten
Brienzwiler;2019;Abfluss;10-Min-Mittel;m3/s;Aare;2018-01-13 03:00:00;;27.084;Freigegeben	validierte Daten
Brienzwiler;2019;Abfluss;10-Min-Mittel;m3/s;Aare;2018-01-13 03:10:00;;27.116;Freigegeben	validierte Daten
Brienzwiler;2019;Abfluss;10-Min-Mittel;m3/s;Aare;2018-01-13 03:20:00;;26.998;Freigegeben	validierte Daten
Brienzwiler;2019;Abfluss;10-Min-Mittel;m3/s;Aare;2018-01-13 03:30:00;;27.491;Freigegeben	validierte Daten
Brienzwiler;2019;Abfluss;10-Min-Mittel;m3/s;Aare;2018-01-13 03:40:00;;27.588;Freigegeben	validierte Daten
Brienzwiler;2019;Abfluss;10-Min-Mittel;m3/s;Aare;2018-01-13 03:50:00;;27.266;Freigegeben	validierte Daten
Brienzwiler;2019;Abfluss;10-Min-Mittel;m3/s;Aare;2018-01-13 04:00:00;;26.838;Freigegeben	validierte Daten
Brienzwiler;2019;Abfluss;10-Min-Mittel;m3/s;Aare;2018-01-13 04:10:00;;26.343;Freigegeben	validierte Daten
Brienzwiler;2019;Abfluss;10-Min-Mittel;m3/s;Aare;2018-01-13 04:20:00;;25.820;Freigegeben	validierte Daten
Brienzwiler;2019;Abfluss;10-Min-Mittel;m3/s;Aare;2018-01-13 04:30:00;;26.002;Freigegeben	validierte Daten
Brienzwiler;2019;Abfluss;10-Min-Mittel;m3/s;Aare;2018-01-13 04:40:00;;27.818;Freigegeben	validierte Daten
Brienzwiler;2019;Abfluss;10-Min-Mittel;m3/s;Aare;2018-01-13 04:50:00;;30.477;Freigegeben	validierte Daten
Brienzwiler;2019;Abfluss;10-Min-Mittel;m3/s;Aare;2018-01-13 05:00:00;;31.919;Freigegeben	validierte Daten
Brienzwiler;2019;Abfluss;10-Min-Mittel;m3/s;Aare;2018-01-13 05:10:00;;32.412;Freigegeben	validierte Daten
Brienzwiler;2019;Abfluss;10-Min-Mittel;m3/s;Aare;2018-01-13 05:20:00;;32.569;Freigegeben	validierte Daten
Brienzwiler;2019;Abfluss;10-Min-Mittel;m3/s;Aare;2018-01-13 05:30:00;;32.632;Freigegeben	validierte Daten
Brienzwiler;2019;Abfluss;10-Min-Mittel;m3/s;Aare;2018-01-13 05:40:00;;32.379;Freigegeben	validierte Daten
Brienzwiler;2019;Abfluss;10-Min-Mittel;m3/s;Aare;2018-01-13 05:50:00;;31.720;Freigegeben	validierte Daten
Brienzwiler;2019;Abfluss;10-Min-Mittel;m3/s;Aare;2018-01-13 06:00:00;;30.208;Freigegeben	validierte Daten
Brienzwiler;2019;Abfluss;10-Min-Mittel;m3/s;Aare;2018-01-13 06:10:00;;28.488;Freigegeben	validierte Daten
Brienzwiler;2019;Abfluss;10-Min-Mittel;m3/s;Aare;2018-01-13 06:20:00;;27.172;Freigegeben	validierte Daten
Brienzwiler;2019;Abfluss;10-Min-Mittel;m3/s;Aare;2018-01-13 06:30:00;;26.386;Freigegeben	validierte Daten
Brienzwiler;2019;Abfluss;10-Min-Mittel;m3/s;Aare;2018-01-13 06:40:00;;25.684;Freigegeben	validierte Daten
Brienzwiler;2019;Abfluss;10-Min-Mittel;m3/s;Aare;2018-01-13 06:50:00;;25.055;Freigegeben	validierte Daten
Brienzwiler;2019;Abfluss;10-Min-Mittel;m3/s;Aare;2018-01-13 07:00:00;;25.044;Freigegeben	validierte Daten
Brienzwiler;2019;Abfluss;10-Min-Mittel;m3/s;Aare;2018-01-13 07:10:00;;25.349;Freigegeben	validierte Daten
Brienzwiler;2019;Abfluss;10-Min-Mittel;m3/s;Aare;2018-01-13 07:20:00;;25.824;Freigegeben	validierte Daten
Brienzwiler;2019;Abfluss;10-Min-Mittel;m3/s;Aare;2018-01-13 07:30:00;;26.290;Freigegeben	validierte Daten
Brienzwiler;2019;Abfluss;10-Min-Mittel;m3/s;Aare;2018-01-13 07:40:00;;26.527;Freigegeben	validierte Daten
Brienzwiler;2019;Abfluss;10-Min-Mittel;m3/s;Aare;2018-01-13 07:50:00;;26.950;Freigegeben	validierte Daten
Brienzwiler;2019;Abfluss;10-Min-Mittel;m3/s;Aare;2018-01-13 08:00:00;;27.601;Freigegeben	validierte Daten
Brienzwiler;2019;Abfluss;10-Min-Mittel;m3/s;Aare;2018-01-13 08:10:00;;28.154;Freigegeben	validierte Daten
Brienzwiler;2019;Abfluss;10-Min-Mittel;m3/s;Aare;2018-01-13 08:20:00;;27.750;Freigegeben	validierte Daten
Brienzwiler;2019;Abfluss;10-Min-Mittel;m3/s;Aare;2018-01-13 08:30:00;;26.584;Freigegeben	validierte Daten
Brienzwiler;2019;Abfluss;10-Min-Mittel;m3/s;Aare;2018-01-13 08:40:00;;25.891;Freigegeben	validierte Daten
Brienzwiler;2019;Abfluss;10-Min-Mittel;m3/s;Aare;2018-01-13 08:50:00;;25.960;Freigegeben	validierte Daten
Brienzwiler;2019;Abfluss;10-Min-Mittel;m3/s;Aare;2018-01-13 09:00:00;;26.717;Freigegeben	validierte Daten
Brienzwiler;2019;Abfluss;10-Min-Mittel;m3/s;Aare;2018-01-13 09:10:00;;27.782;Freigegeben	validierte Daten
Brienzwiler;2019;Abfluss;10-Min-Mittel;m3/s;Aare;2018-01-13 09:20:00;;27.944;Freigegeben	validierte Daten
Brienzwiler;2019;Abfluss;10-Min-Mittel;m3/s;Aare;2018-01-13 09:30:00;;27.383;Freigegeben	validierte Daten
Brienzwiler;2019;Abfluss;10-Min-Mittel;m3/s;Aare;2018-01-13 09:40:00;;27.394;Freigegeben	validierte Daten
Brienzwiler;2019;Abfluss;10-Min-Mittel;m3/s;Aare;2018-01-13 09:50:00;;29.391;Freigegeben	validierte Daten
Brienzwiler;2019;Abfluss;10-Min-Mittel;m3/s;Aare;2018-01-13 10:00:00;;32.770;Freigegeben	validierte Daten
Brienzwiler;2019;Abfluss;10-Min-Mittel;m3/s;Aare;2018-01-13 10:10:00;;34.919;Freigegeben	validierte Daten
Brienzwiler;2019;Abfluss;10-Min-Mittel;m3/s;Aare;2018-01-13 10:20:00;;35.707;Freigegeben	validierte Daten
Brienzwiler;2019;Abfluss;10-Min-Mittel;m3/s;Aare;2018-01-13 10:30:00;;36.185;Freigegeben	validierte Daten
Brienzwiler;2019;Abfluss;10-Min-Mittel;m3/s;Aare;2018-01-13 10:40:00;;36.816;Freigegeben	validierte Daten
Brienzwiler;2019;Abfluss;10-Min-Mittel;m3/s;Aare;2018-01-13 10:50:00;;37.159;Freigegeben	validierte Daten
Brienzwiler;2019;Abfluss;10-Min-Mittel;m3/s;Aare;2018-01-13 11:00:00;;37.385;Freigegeben	validierte Daten
Brienzwiler;2019;Abfluss;10-Min-Mittel;m3/s;Aare;2018-01-13 11:10:00;;37.231;Freigegeben	validierte Daten
Brienzwiler;2019;Abfluss;10-Min-Mittel;m3/s;Aare;2018-01-13 11:20:00;;36.981;Freigegeben	validierte Daten
Brienzwiler;2019;Abfluss;10-Min-Mittel;m3/s;Aare;2018-01-13 11:30:00;;36.176;Freigegeben	validierte Daten
Brienzwiler;2019;Abfluss;10-Min-Mittel;m3/s;Aare;2018-01-13 11:40:00;;34.015;Freigegeben	validierte Daten
Brienzwiler;2019;Abfluss;10-Min-Mittel;m3/s;Aare;2018-01-13 11:50:00;;30.887;Freigegeben	validierte Daten
Brienzwiler;2019;Abfluss;10-Min-Mittel;m3/s;Aare;2018-01-13 12:00:00;;28.169;Freigegeben	validierte Daten
Brienzwiler;2019;Abfluss;10-Min-Mittel;m3/s;Aare;2018-01-13 12:10:00;;26.399;Freigegeben	validierte Daten
Brienzwiler;2019;Abfluss;10-Min-Mittel;m3/s;Aare;2018-01-13 12:20:00;;25.218;Freigegeben	validierte Daten
Brienzwiler;2019;Abfluss;10-Min-Mittel;m3/s;Aare;2018-01-13 12:30:00;;24.554;Freigegeben	validierte Daten
Brienzwiler;2019;Abfluss;10-Min-Mittel;m3/s;Aare;2018-01-13 12:40:00;;24.316;Freigegeben	validierte Daten
Brienzwiler;2019;Abfluss;10-Min-Mittel;m3/s;Aare;2018-01-13 12:50:00;;24.138;Freigegeben	validierte Daten
Brienzwiler;2019;Abfluss;10-Min-Mittel;m3/s;Aare;2018-01-13 13:00:00;;24.003;Freigegeben	validierte Daten
Brienzwiler;2019;Abfluss;10-Min-Mittel;m3/s;Aare;2018-01-13 13:10:00;;24.124;Freigegeben	validierte Daten
Brienzwiler;2019;Abfluss;10-Min-Mittel;m3/s;Aare;2018-01-13 13:20:00;;24.269;Freigegeben	validierte Daten
Brienzwiler;2019;Abfluss;10-Min-Mittel;m3/s;Aare;2018-01-13 13:30:00;;24.302;Freigegeben	validierte Daten
Brienzwiler;2019;Abfluss;10-Min-Mittel;m3/s;Aare;2018-01-13 13:40:00;;24.315;Freigegeben	validierte Daten
Brienzwiler;2019;Abfluss;10-Min-Mittel;m3/s;Aare;2018-01-13 13:50:00;;24.358;Freigegeben	validierte Daten
Brienzwiler;2019;Abfluss;10-Min-Mittel;m3/s;Aare;2018-01-13 14:00:00;;24.621;Freigegeben	validierte Daten
Brienzwiler;2019;Abfluss;10-Min-Mittel;m3/s;Aare;2018-01-13 14:10:00;;25.183;Freigegeben	validierte Daten
Brienzwiler;2019;Abfluss;10-Min-Mittel;m3/s;Aare;2018-01-13 14:20:00;;25.614;Freigegeben	validierte Daten
Brienzwiler;2019;Abfluss;10-Min-Mittel;m3/s;Aare;2018-01-13 14:30:00;;25.488;Freigegeben	validierte Daten
Brienzwiler;2019;Abfluss;10-Min-Mittel;m3/s;Aare;2018-01-13 14:40:00;;25.155;Freigegeben	validierte Daten
Brienzwiler;2019;Abfluss;10-Min-Mittel;m3/s;Aare;2018-01-13 14:50:00;;25.030;Freigegeben	validierte Daten
Brienzwiler;2019;Abfluss;10-Min-Mittel;m3/s;Aare;2018-01-13 15:00:00;;26.836;Freigegeben	validierte Daten
Brienzwiler;2019;Abfluss;10-Min-Mittel;m3/s;Aare;2018-01-13 15:10:00;;31.600;Freigegeben	validierte Daten
Brienzwiler;2019;Abfluss;10-Min-Mittel;m3/s;Aare;2018-01-13 15:20:00;;34.296;Freigegeben	validierte Daten
Brienzwiler;2019;Abfluss;10-Min-Mittel;m3/s;Aare;2018-01-13 15:30:00;;33.702;Freigegeben	validierte Daten
Brienzwiler;2019;Abfluss;10-Min-Mittel;m3/s;Aare;2018-01-13 15:40:00;;32.330;Freigegeben	validierte Daten
Brienzwiler;2019;Abfluss;10-Min-Mittel;m3/s;Aare;2018-01-13 15:50:00;;30.510;Freigegeben	validierte Daten
Brienzwiler;2019;Abfluss;10-Min-Mittel;m3/s;Aare;2018-01-13 16:00:00;;28.707;Freigegeben	validierte Daten
Brienzwiler;2019;Abfluss;10-Min-Mittel;m3/s;Aare;2018-01-13 16:10:00;;27.331;Freigegeben	validierte Daten
Brienzwiler;2019;Abfluss;10-Min-Mittel;m3/s;Aare;2018-01-13 16:20:00;;26.732;Freigegeben	validierte Daten
Brienzwiler;2019;Abfluss;10-Min-Mittel;m3/s;Aare;2018-01-13 16:30:00;;26.867;Freigegeben	validierte Daten
Brienzwiler;2019;Abfluss;10-Min-Mittel;m3/s;Aare;2018-01-13 16:40:00;;27.301;Freigegeben	validierte Daten
Brienzwiler;2019;Abfluss;10-Min-Mittel;m3/s;Aare;2018-01-13 16:50:00;;27.437;Freigegeben	validierte Daten
Brienzwiler;2019;Abfluss;10-Min-Mittel;m3/s;Aare;2018-01-13 17:00:00;;27.556;Freigegeben	validierte Daten
Brienzwiler;2019;Abfluss;10-Min-Mittel;m3/s;Aare;2018-01-13 17:10:00;;27.825;Freigegeben	validierte Daten
Brienzwiler;2019;Abfluss;10-Min-Mittel;m3/s;Aare;2018-01-13 17:20:00;;27.631;Freigegeben	validierte Daten
Brienzwiler;2019;Abfluss;10-Min-Mittel;m3/s;Aare;2018-01-13 17:30:00;;27.159;Freigegeben	validierte Daten
Brienzwiler;2019;Abfluss;10-Min-Mittel;m3/s;Aare;2018-01-13 17:40:00;;26.953;Freigegeben	validierte Daten
Brienzwiler;2019;Abfluss;10-Min-Mittel;m3/s;Aare;2018-01-13 17:50:00;;27.013;Freigegeben	validierte Daten
Brienzwiler;2019;Abfluss;10-Min-Mittel;m3/s;Aare;2018-01-13 18:00:00;;27.078;Freigegeben	validierte Daten
Brienzwiler;2019;Abfluss;10-Min-Mittel;m3/s;Aare;2018-01-13 18:10:00;;27.173;Freigegeben	validierte Daten
Brienzwiler;2019;Abfluss;10-Min-Mittel;m3/s;Aare;2018-01-13 18:20:00;;26.924;Freigegeben	validierte Daten
Brienzwiler;2019;Abfluss;10-Min-Mittel;m3/s;Aare;2018-01-13 18:30:00;;26.182;Freigegeben	validierte Daten
Brienzwiler;2019;Abfluss;10-Min-Mittel;m3/s;Aare;2018-01-13 18:40:00;;25.593;Freigegeben	validierte Daten
Brienzwiler;2019;Abfluss;10-Min-Mittel;m3/s;Aare;2018-01-13 18:50:00;;25.761;Freigegeben	validierte Daten
Brienzwiler;2019;Abfluss;10-Min-Mittel;m3/s;Aare;2018-01-13 19:00:00;;27.011;Freigegeben	validierte Daten
Brienzwiler;2019;Abfluss;10-Min-Mittel;m3/s;Aare;2018-01-13 19:10:00;;28.542;Freigegeben	validierte Daten
Brienzwiler;2019;Abfluss;10-Min-Mittel;m3/s;Aare;2018-01-13 19:20:00;;29.382;Freigegeben	validierte Daten
Brienzwiler;2019;Abfluss;10-Min-Mittel;m3/s;Aare;2018-01-13 19:30:00;;29.765;Freigegeben	validierte Daten
Brienzwiler;2019;Abfluss;10-Min-Mittel;m3/s;Aare;2018-01-13 19:40:00;;29.883;Freigegeben	validierte Daten
Brienzwiler;2019;Abfluss;10-Min-Mittel;m3/s;Aare;2018-01-13 19:50:00;;29.618;Freigegeben	validierte Daten
Brienzwiler;2019;Abfluss;10-Min-Mittel;m3/s;Aare;2018-01-13 20:00:00;;28.935;Freigegeben	validierte Daten
Brienzwiler;2019;Abfluss;10-Min-Mittel;m3/s;Aare;2018-01-13 20:10:00;;28.237;Freigegeben	validierte Daten
Brienzwiler;2019;Abfluss;10-Min-Mittel;m3/s;Aare;2018-01-13 20:20:00;;28.063;Freigegeben	validierte Daten
Brienzwiler;2019;Abfluss;10-Min-Mittel;m3/s;Aare;2018-01-13 20:30:00;;28.520;Freigegeben	validierte Daten
Brienzwiler;2019;Abfluss;10-Min-Mittel;m3/s;Aare;2018-01-13 20:40:00;;28.752;Freigegeben	validierte Daten
Brienzwiler;2019;Abfluss;10-Min-Mittel;m3/s;Aare;2018-01-13 20:50:00;;28.639;Freigegeben	validierte Daten
Brienzwiler;2019;Abfluss;10-Min-Mittel;m3/s;Aare;2018-01-13 21:00:00;;28.200;Freigegeben	validierte Daten
Brienzwiler;2019;Abfluss;10-Min-Mittel;m3/s;Aare;2018-01-13 21:10:00;;28.477;Freigegeben	validierte Daten
Brienzwiler;2019;Abfluss;10-Min-Mittel;m3/s;Aare;2018-01-13 21:20:00;;32.286;Freigegeben	validierte Daten
Brienzwiler;2019;Abfluss;10-Min-Mittel;m3/s;Aare;2018-01-13 21:30:00;;36.887;Freigegeben	validierte Daten
Brienzwiler;2019;Abfluss;10-Min-Mittel;m3/s;Aare;2018-01-13 21:40:00;;38.531;Freigegeben	validierte Daten
Brienzwiler;2019;Abfluss;10-Min-Mittel;m3/s;Aare;2018-01-13 21:50:00;;37.611;Freigegeben	validierte Daten
Brienzwiler;2019;Abfluss;10-Min-Mittel;m3/s;Aare;2018-01-13 22:00:00;;35.708;Freigegeben	validierte Daten
Brienzwiler;2019;Abfluss;10-Min-Mittel;m3/s;Aare;2018-01-13 22:10:00;;33.870;Freigegeben	validierte Daten
Brienzwiler;2019;Abfluss;10-Min-Mittel;m3/s;Aare;2018-01-13 22:20:00;;32.173;Freigegeben	validierte Daten
Brienzwiler;2019;Abfluss;10-Min-Mittel;m3/s;Aare;2018-01-13 22:30:00;;30.580;Freigegeben	validierte Daten
Brienzwiler;2019;Abfluss;10-Min-Mittel;m3/s;Aare;2018-01-13 22:40:00;;29.494;Freigegeben	validierte Daten
Brienzwiler;2019;Abfluss;10-Min-Mittel;m3/s;Aare;2018-01-13 22:50:00;;28.808;Freigegeben	validierte Daten
Brienzwiler;2019;Abfluss;10-Min-Mittel;m3/s;Aare;2018-01-13 23:00:00;;28.180;Freigegeben	validierte Daten
Brienzwiler;2019;Abfluss;10-Min-Mittel;m3/s;Aare;2018-01-13 23:10:00;;27.409;Freigegeben	validierte Daten
Brienzwiler;2019;Abfluss;10-Min-Mittel;m3/s;Aare;2018-01-13 23:20:00;;26.527;Freigegeben	validierte Daten
Brienzwiler;2019;Abfluss;10-Min-Mittel;m3/s;Aare;2018-01-13 23:30:00;;25.646;Freigegeben	validierte Daten
Brienzwiler;2019;Abfluss;10-Min-Mittel;m3/s;Aare;2018-01-13 23:40:00;;24.628;Freigegeben	validierte Daten
Brienzwiler;2019;Abfluss;10-Min-Mittel;m3/s;Aare;2018-01-13 23:50:00;;23.758;Freigegeben	validierte Daten
Brienzwiler;2019;Abfluss;10-Min-Mittel;m3/s;Aare;2018-01-14 00:00:00;;23.186;Freigegeben	validierte Daten
Brienzwiler;2019;Abfluss;10-Min-Mittel;m3/s;Aare;2018-01-14 00:10:00;;22.750;Freigegeben	validierte Daten
Brienzwiler;2019;Abfluss;10-Min-Mittel;m3/s;Aare;2018-01-14 00:20:00;;22.346;Freigegeben	validierte Daten
Brienzwiler;2019;Abfluss;10-Min-Mittel;m3/s;Aare;2018-01-14 00:30:00;;22.203;Freigegeben	validierte Daten
Brienzwiler;2019;Abfluss;10-Min-Mittel;m3/s;Aare;2018-01-14 00:40:00;;22.391;Freigegeben	validierte Daten
Brienzwiler;2019;Abfluss;10-Min-Mittel;m3/s;Aare;2018-01-14 00:50:00;;22.655;Freigegeben	validierte Daten
Brienzwiler;2019;Abfluss;10-Min-Mittel;m3/s;Aare;2018-01-14 01:00:00;;23.071;Freigegeben	validierte Daten
Brienzwiler;2019;Abfluss;10-Min-Mittel;m3/s;Aare;2018-01-14 01:10:00;;23.423;Freigegeben	validierte Daten
Brienzwiler;2019;Abfluss;10-Min-Mittel;m3/s;Aare;2018-01-14 01:20:00;;23.200;Freigegeben	validierte Daten
Brienzwiler;2019;Abfluss;10-Min-Mittel;m3/s;Aare;2018-01-14 01:30:00;;22.697;Freigegeben	validierte Daten
Brienzwiler;2019;Abfluss;10-Min-Mittel;m3/s;Aare;2018-01-14 01:40:00;;22.238;Freigegeben	validierte Daten
Brienzwiler;2019;Abfluss;10-Min-Mittel;m3/s;Aare;2018-01-14 01:50:00;;21.855;Freigegeben	validierte Daten
Brienzwiler;2019;Abfluss;10-Min-Mittel;m3/s;Aare;2018-01-14 02:00:00;;21.474;Freigegeben	validierte Daten
Brienzwiler;2019;Abfluss;10-Min-Mittel;m3/s;Aare;2018-01-14 02:10:00;;21.045;Freigegeben	validierte Daten
Brienzwiler;2019;Abfluss;10-Min-Mittel;m3/s;Aare;2018-01-14 02:20:00;;20.325;Freigegeben	validierte Daten
Brienzwiler;2019;Abfluss;10-Min-Mittel;m3/s;Aare;2018-01-14 02:30:00;;19.895;Freigegeben	validierte Daten
Brienzwiler;2019;Abfluss;10-Min-Mittel;m3/s;Aare;2018-01-14 02:40:00;;20.267;Freigegeben	validierte Daten
Brienzwiler;2019;Abfluss;10-Min-Mittel;m3/s;Aare;2018-01-14 02:50:00;;20.573;Freigegeben	validierte Daten
Brienzwiler;2019;Abfluss;10-Min-Mittel;m3/s;Aare;2018-01-14 03:00:00;;20.286;Freigegeben	validierte Daten
Brienzwiler;2019;Abfluss;10-Min-Mittel;m3/s;Aare;2018-01-14 03:10:00;;20.000;Freigegeben	validierte Daten
Brienzwiler;2019;Abfluss;10-Min-Mittel;m3/s;Aare;2018-01-14 03:20:00;;20.560;Freigegeben	validierte Daten
Brienzwiler;2019;Abfluss;10-Min-Mittel;m3/s;Aare;2018-01-14 03:30:00;;21.662;Freigegeben	validierte Daten
Brienzwiler;2019;Abfluss;10-Min-Mittel;m3/s;Aare;2018-01-14 03:40:00;;22.410;Freigegeben	validierte Daten
Brienzwiler;2019;Abfluss;10-Min-Mittel;m3/s;Aare;2018-01-14 03:50:00;;22.742;Freigegeben	validierte Daten
Brienzwiler;2019;Abfluss;10-Min-Mittel;m3/s;Aare;2018-01-14 04:00:00;;23.014;Freigegeben	validierte Daten
Brienzwiler;2019;Abfluss;10-Min-Mittel;m3/s;Aare;2018-01-14 04:10:00;;23.133;Freigegeben	validierte Daten
Brienzwiler;2019;Abfluss;10-Min-Mittel;m3/s;Aare;2018-01-14 04:20:00;;23.099;Freigegeben	validierte Daten
Brienzwiler;2019;Abfluss;10-Min-Mittel;m3/s;Aare;2018-01-14 04:30:00;;23.064;Freigegeben	validierte Daten
Brienzwiler;2019;Abfluss;10-Min-Mittel;m3/s;Aare;2018-01-14 04:40:00;;23.080;Freigegeben	validierte Daten
Brienzwiler;2019;Abfluss;10-Min-Mittel;m3/s;Aare;2018-01-14 04:50:00;;23.428;Freigegeben	validierte Daten
Brienzwiler;2019;Abfluss;10-Min-Mittel;m3/s;Aare;2018-01-14 05:00:00;;23.996;Freigegeben	validierte Daten
Brienzwiler;2019;Abfluss;10-Min-Mittel;m3/s;Aare;2018-01-14 05:10:00;;24.321;Freigegeben	validierte Daten
Brienzwiler;2019;Abfluss;10-Min-Mittel;m3/s;Aare;2018-01-14 05:20:00;;24.600;Freigegeben	validierte Daten
Brienzwiler;2019;Abfluss;10-Min-Mittel;m3/s;Aare;2018-01-14 05:30:00;;25.010;Freigegeben	validierte Daten
Brienzwiler;2019;Abfluss;10-Min-Mittel;m3/s;Aare;2018-01-14 05:40:00;;25.160;Freigegeben	validierte Daten
Brienzwiler;2019;Abfluss;10-Min-Mittel;m3/s;Aare;2018-01-14 05:50:00;;24.736;Freigegeben	validierte Daten
Brienzwiler;2019;Abfluss;10-Min-Mittel;m3/s;Aare;2018-01-14 06:00:00;;23.992;Freigegeben	validierte Daten
Brienzwiler;2019;Abfluss;10-Min-Mittel;m3/s;Aare;2018-01-14 06:10:00;;23.668;Freigegeben	validierte Daten
Brienzwiler;2019;Abfluss;10-Min-Mittel;m3/s;Aare;2018-01-14 06:20:00;;24.016;Freigegeben	validierte Daten
Brienzwiler;2019;Abfluss;10-Min-Mittel;m3/s;Aare;2018-01-14 06:30:00;;24.439;Freigegeben	validierte Daten
Brienzwiler;2019;Abfluss;10-Min-Mittel;m3/s;Aare;2018-01-14 06:40:00;;24.832;Freigegeben	validierte Daten
Brienzwiler;2019;Abfluss;10-Min-Mittel;m3/s;Aare;2018-01-14 06:50:00;;25.469;Freigegeben	validierte Daten
Brienzwiler;2019;Abfluss;10-Min-Mittel;m3/s;Aare;2018-01-14 07:00:00;;27.787;Freigegeben	validierte Daten
Brienzwiler;2019;Abfluss;10-Min-Mittel;m3/s;Aare;2018-01-14 07:10:00;;29.985;Freigegeben	validierte Daten
Brienzwiler;2019;Abfluss;10-Min-Mittel;m3/s;Aare;2018-01-14 07:20:00;;30.862;Freigegeben	validierte Daten
Brienzwiler;2019;Abfluss;10-Min-Mittel;m3/s;Aare;2018-01-14 07:30:00;;31.393;Freigegeben	validierte Daten
Brienzwiler;2019;Abfluss;10-Min-Mittel;m3/s;Aare;2018-01-14 07:40:00;;31.927;Freigegeben	validierte Daten
Brienzwiler;2019;Abfluss;10-Min-Mittel;m3/s;Aare;2018-01-14 07:50:00;;32.465;Freigegeben	validierte Daten
Brienzwiler;2019;Abfluss;10-Min-Mittel;m3/s;Aare;2018-01-14 08:00:00;;32.962;Freigegeben	validierte Daten
Brienzwiler;2019;Abfluss;10-Min-Mittel;m3/s;Aare;2018-01-14 08:10:00;;33.120;Freigegeben	validierte Daten
Brienzwiler;2019;Abfluss;10-Min-Mittel;m3/s;Aare;2018-01-14 08:20:00;;32.807;Freigegeben	validierte Daten
Brienzwiler;2019;Abfluss;10-Min-Mittel;m3/s;Aare;2018-01-14 08:30:00;;32.425;Freigegeben	validierte Daten
Brienzwiler;2019;Abfluss;10-Min-Mittel;m3/s;Aare;2018-01-14 08:40:00;;32.074;Freigegeben	validierte Daten
Brienzwiler;2019;Abfluss;10-Min-Mittel;m3/s;Aare;2018-01-14 08:50:00;;31.952;Freigegeben	validierte Daten
Brienzwiler;2019;Abfluss;10-Min-Mittel;m3/s;Aare;2018-01-14 09:00:00;;32.072;Freigegeben	validierte Daten
Brienzwiler;2019;Abfluss;10-Min-Mittel;m3/s;Aare;2018-01-14 09:10:00;;31.414;Freigegeben	validierte Daten
Brienzwiler;2019;Abfluss;10-Min-Mittel;m3/s;Aare;2018-01-14 09:20:00;;29.769;Freigegeben	validierte Daten
Brienzwiler;2019;Abfluss;10-Min-Mittel;m3/s;Aare;2018-01-14 09:30:00;;27.848;Freigegeben	validierte Daten
Brienzwiler;2019;Abfluss;10-Min-Mittel;m3/s;Aare;2018-01-14 09:40:00;;26.472;Freigegeben	validierte Daten
Brienzwiler;2019;Abfluss;10-Min-Mittel;m3/s;Aare;2018-01-14 09:50:00;;26.107;Freigegeben	validierte Daten
Brienzwiler;2019;Abfluss;10-Min-Mittel;m3/s;Aare;2018-01-14 10:00:00;;26.541;Freigegeben	validierte Daten
Brienzwiler;2019;Abfluss;10-Min-Mittel;m3/s;Aare;2018-01-14 10:10:00;;27.046;Freigegeben	validierte Daten
Brienzwiler;2019;Abfluss;10-Min-Mittel;m3/s;Aare;2018-01-14 10:20:00;;26.924;Freigegeben	validierte Daten
Brienzwiler;2019;Abfluss;10-Min-Mittel;m3/s;Aare;2018-01-14 10:30:00;;26.343;Freigegeben	validierte Daten
Brienzwiler;2019;Abfluss;10-Min-Mittel;m3/s;Aare;2018-01-14 10:40:00;;25.773;Freigegeben	validierte Daten
Brienzwiler;2019;Abfluss;10-Min-Mittel;m3/s;Aare;2018-01-14 10:50:00;;25.703;Freigegeben	validierte Daten
Brienzwiler;2019;Abfluss;10-Min-Mittel;m3/s;Aare;2018-01-14 11:00:00;;26.036;Freigegeben	validierte Daten
Brienzwiler;2019;Abfluss;10-Min-Mittel;m3/s;Aare;2018-01-14 11:10:00;;26.690;Freigegeben	validierte Daten
Brienzwiler;2019;Abfluss;10-Min-Mittel;m3/s;Aare;2018-01-14 11:20:00;;27.311;Freigegeben	validierte Daten
Brienzwiler;2019;Abfluss;10-Min-Mittel;m3/s;Aare;2018-01-14 11:30:00;;27.357;Freigegeben	validierte Daten
Brienzwiler;2019;Abfluss;10-Min-Mittel;m3/s;Aare;2018-01-14 11:40:00;;26.748;Freigegeben	validierte Daten
Brienzwiler;2019;Abfluss;10-Min-Mittel;m3/s;Aare;2018-01-14 11:50:00;;25.453;Freigegeben	validierte Daten
Brienzwiler;2019;Abfluss;10-Min-Mittel;m3/s;Aare;2018-01-14 12:00:00;;23.457;Freigegeben	validierte Daten
Brienzwiler;2019;Abfluss;10-Min-Mittel;m3/s;Aare;2018-01-14 12:10:00;;21.486;Freigegeben	validierte Daten
Brienzwiler;2019;Abfluss;10-Min-Mittel;m3/s;Aare;2018-01-14 12:20:00;;21.419;Freigegeben	validierte Daten
Brienzwiler;2019;Abfluss;10-Min-Mittel;m3/s;Aare;2018-01-14 12:30:00;;24.316;Freigegeben	validierte Daten
Brienzwiler;2019;Abfluss;10-Min-Mittel;m3/s;Aare;2018-01-14 12:40:00;;26.573;Freigegeben	validierte Daten
Brienzwiler;2019;Abfluss;10-Min-Mittel;m3/s;Aare;2018-01-14 12:50:00;;27.158;Freigegeben	validierte Daten
Brienzwiler;2019;Abfluss;10-Min-Mittel;m3/s;Aare;2018-01-14 13:00:00;;27.545;Freigegeben	validierte Daten
Brienzwiler;2019;Abfluss;10-Min-Mittel;m3/s;Aare;2018-01-14 13:10:00;;28.106;Freigegeben	validierte Daten
Brienzwiler;2019;Abfluss;10-Min-Mittel;m3/s;Aare;2018-01-14 13:20:00;;28.389;Freigegeben	validierte Daten
Brienzwiler;2019;Abfluss;10-Min-Mittel;m3/s;Aare;2018-01-14 13:30:00;;28.314;Freigegeben	validierte Daten
Brienzwiler;2019;Abfluss;10-Min-Mittel;m3/s;Aare;2018-01-14 13:40:00;;28.165;Freigegeben	validierte Daten
Brienzwiler;2019;Abfluss;10-Min-Mittel;m3/s;Aare;2018-01-14 13:50:00;;28.017;Freigegeben	validierte Daten
Brienzwiler;2019;Abfluss;10-Min-Mittel;m3/s;Aare;2018-01-14 14:00:00;;27.790;Freigegeben	validierte Daten
Brienzwiler;2019;Abfluss;10-Min-Mittel;m3/s;Aare;2018-01-14 14:10:00;;27.095;Freigegeben	validierte Daten
Brienzwiler;2019;Abfluss;10-Min-Mittel;m3/s;Aare;2018-01-14 14:20:00;;26.406;Freigegeben	validierte Daten
Brienzwiler;2019;Abfluss;10-Min-Mittel;m3/s;Aare;2018-01-14 14:30:00;;26.181;Freigegeben	validierte Daten
Brienzwiler;2019;Abfluss;10-Min-Mittel;m3/s;Aare;2018-01-14 14:40:00;;25.999;Freigegeben	validierte Daten
Brienzwiler;2019;Abfluss;10-Min-Mittel;m3/s;Aare;2018-01-14 14:50:00;;25.614;Freigegeben	validierte Daten
Brienzwiler;2019;Abfluss;10-Min-Mittel;m3/s;Aare;2018-01-14 15:00:00;;25.093;Freigegeben	validierte Daten
Brienzwiler;2019;Abfluss;10-Min-Mittel;m3/s;Aare;2018-01-14 15:10:00;;24.473;Freigegeben	validierte Daten
Brienzwiler;2019;Abfluss;10-Min-Mittel;m3/s;Aare;2018-01-14 15:20:00;;24.104;Freigegeben	validierte Daten
Brienzwiler;2019;Abfluss;10-Min-Mittel;m3/s;Aare;2018-01-14 15:30:00;;24.247;Freigegeben	validierte Daten
Brienzwiler;2019;Abfluss;10-Min-Mittel;m3/s;Aare;2018-01-14 15:40:00;;24.555;Freigegeben	validierte Daten
Brienzwiler;2019;Abfluss;10-Min-Mittel;m3/s;Aare;2018-01-14 15:50:00;;24.213;Freigegeben	validierte Daten
Brienzwiler;2019;Abfluss;10-Min-Mittel;m3/s;Aare;2018-01-14 16:00:00;;23.568;Freigegeben	validierte Daten
Brienzwiler;2019;Abfluss;10-Min-Mittel;m3/s;Aare;2018-01-14 16:10:00;;23.080;Freigegeben	validierte Daten
Brienzwiler;2019;Abfluss;10-Min-Mittel;m3/s;Aare;2018-01-14 16:20:00;;23.771;Freigegeben	validierte Daten
Brienzwiler;2019;Abfluss;10-Min-Mittel;m3/s;Aare;2018-01-14 16:30:00;;26.964;Freigegeben	validierte Daten
Brienzwiler;2019;Abfluss;10-Min-Mittel;m3/s;Aare;2018-01-14 16:40:00;;29.508;Freigegeben	validierte Daten
Brienzwiler;2019;Abfluss;10-Min-Mittel;m3/s;Aare;2018-01-14 16:50:00;;29.778;Freigegeben	validierte Daten
Brienzwiler;2019;Abfluss;10-Min-Mittel;m3/s;Aare;2018-01-14 17:00:00;;29.061;Freigegeben	validierte Daten
Brienzwiler;2019;Abfluss;10-Min-Mittel;m3/s;Aare;2018-01-14 17:10:00;;28.085;Freigegeben	validierte Daten
Brienzwiler;2019;Abfluss;10-Min-Mittel;m3/s;Aare;2018-01-14 17:20:00;;26.497;Freigegeben	validierte Daten
Brienzwiler;2019;Abfluss;10-Min-Mittel;m3/s;Aare;2018-01-14 17:30:00;;24.346;Freigegeben	validierte Daten
Brienzwiler;2019;Abfluss;10-Min-Mittel;m3/s;Aare;2018-01-14 17:40:00;;22.403;Freigegeben	validierte Daten
Brienzwiler;2019;Abfluss;10-Min-Mittel;m3/s;Aare;2018-01-14 17:50:00;;21.202;Freigegeben	validierte Daten
Brienzwiler;2019;Abfluss;10-Min-Mittel;m3/s;Aare;2018-01-14 18:00:00;;21.134;Freigegeben	validierte Daten
Brienzwiler;2019;Abfluss;10-Min-Mittel;m3/s;Aare;2018-01-14 18:10:00;;22.274;Freigegeben	validierte Daten
Brienzwiler;2019;Abfluss;10-Min-Mittel;m3/s;Aare;2018-01-14 18:20:00;;23.555;Freigegeben	validierte Daten
Brienzwiler;2019;Abfluss;10-Min-Mittel;m3/s;Aare;2018-01-14 18:30:00;;23.676;Freigegeben	validierte Daten
Brienzwiler;2019;Abfluss;10-Min-Mittel;m3/s;Aare;2018-01-14 18:40:00;;23.215;Freigegeben	validierte Daten
Brienzwiler;2019;Abfluss;10-Min-Mittel;m3/s;Aare;2018-01-14 18:50:00;;22.622;Freigegeben	validierte Daten
Brienzwiler;2019;Abfluss;10-Min-Mittel;m3/s;Aare;2018-01-14 19:00:00;;22.137;Freigegeben	validierte Daten
Brienzwiler;2019;Abfluss;10-Min-Mittel;m3/s;Aare;2018-01-14 19:10:00;;22.691;Freigegeben	validierte Daten
Brienzwiler;2019;Abfluss;10-Min-Mittel;m3/s;Aare;2018-01-14 19:20:00;;23.494;Freigegeben	validierte Daten
Brienzwiler;2019;Abfluss;10-Min-Mittel;m3/s;Aare;2018-01-14 19:30:00;;23.534;Freigegeben	validierte Daten
Brienzwiler;2019;Abfluss;10-Min-Mittel;m3/s;Aare;2018-01-14 19:40:00;;23.332;Freigegeben	validierte Daten
[truncated: 313,657 more rows]
