# Supplementary material for: Direct observations of bedform migration driven by turbidity currents in a lacustrine channel
Source: Sci Rep. 2025 Oct 30;15:38026. doi: 10.1038/s41598-025-21833-6 (PMC12575640; doi:10.1038/s41598-025-21833-6)
Supplement: Supplementary file 1 — Supplementary Information 1. [file 41598_2025_21833_MOESM1_ESM.zip › Source_data/Aare_river/Brienzwiler_SSC_1964-2024.csv]

Stationsname	Stationsnummer	Datum/Uhrzeit	Parametertypname	Wert	Einheitensymbol
Brienzwiler	1962	22.05.1990 12:00:00	Schwebstoffe	67.40	mg/l
Brienzwiler	1962	25.05.1990 12:00:00	Schwebstoffe	382.00	mg/l
Brienzwiler	1962	30.05.1990 12:00:00	Schwebstoffe	60.70	mg/l
Brienzwiler	1962	01.06.1990 12:00:00	Schwebstoffe	53.90	mg/l
Brienzwiler	1962	05.06.1990 12:00:00	Schwebstoffe	47.00	mg/l
Brienzwiler	1962	08.06.1990 12:00:00	Schwebstoffe	88.60	mg/l
Brienzwiler	1962	12.06.1990 12:00:00	Schwebstoffe	108.00	mg/l
Brienzwiler	1962	15.06.1990 12:00:00	Schwebstoffe	48.10	mg/l
Brienzwiler	1962	19.06.1990 12:00:00	Schwebstoffe	34.00	mg/l
Brienzwiler	1962	22.06.1990 12:00:00	Schwebstoffe	54.00	mg/l
Brienzwiler	1962	26.06.1990 12:00:00	Schwebstoffe	104.00	mg/l
Brienzwiler	1962	29.06.1990 12:00:00	Schwebstoffe	52.30	mg/l
Brienzwiler	1962	03.07.1990 12:00:00	Schwebstoffe	104.00	mg/l
Brienzwiler	1962	06.07.1990 12:00:00	Schwebstoffe	250.00	mg/l
Brienzwiler	1962	10.07.1990 12:00:00	Schwebstoffe	469.00	mg/l
Brienzwiler	1962	13.07.1990 12:00:00	Schwebstoffe	79.80	mg/l
Brienzwiler	1962	17.07.1990 12:00:00	Schwebstoffe	97.00	mg/l
Brienzwiler	1962	20.07.1990 12:00:00	Schwebstoffe	51.80	mg/l
Brienzwiler	1962	24.07.1990 12:00:00	Schwebstoffe	79.50	mg/l
Brienzwiler	1962	26.07.1990 12:00:00	Schwebstoffe	75.90	mg/l
Brienzwiler	1962	31.07.1990 12:00:00	Schwebstoffe	125.00	mg/l
Brienzwiler	1962	03.08.1990 12:00:00	Schwebstoffe	111.00	mg/l
Brienzwiler	1962	07.08.1990 12:00:00	Schwebstoffe	174.00	mg/l
Brienzwiler	1962	02.02.1990 12:00:00	Schwebstoffe	36.50	mg/l
Brienzwiler	1962	06.02.1990 12:00:00	Schwebstoffe	49.70	mg/l
Brienzwiler	1962	09.02.1990 12:00:00	Schwebstoffe	31.70	mg/l
Brienzwiler	1962	15.02.1990 12:00:00	Schwebstoffe	444.00	mg/l
Brienzwiler	1962	16.02.1990 12:00:00	Schwebstoffe	156.00	mg/l
Brienzwiler	1962	20.02.1990 12:00:00	Schwebstoffe	37.60	mg/l
Brienzwiler	1962	23.02.1990 12:00:00	Schwebstoffe	17.80	mg/l
Brienzwiler	1962	27.02.1990 12:00:00	Schwebstoffe	7.70	mg/l
Brienzwiler	1962	02.03.1990 12:00:00	Schwebstoffe	18.10	mg/l
Brienzwiler	1962	06.03.1990 12:00:00	Schwebstoffe	43.70	mg/l
Brienzwiler	1962	09.03.1990 12:00:00	Schwebstoffe	30.80	mg/l
Brienzwiler	1962	13.03.1990 12:00:00	Schwebstoffe	29.70	mg/l
Brienzwiler	1962	16.03.1990 12:00:00	Schwebstoffe	38.90	mg/l
Brienzwiler	1962	20.03.1990 12:00:00	Schwebstoffe	44.00	mg/l
Brienzwiler	1962	23.03.1990 12:00:00	Schwebstoffe	128.00	mg/l
Brienzwiler	1962	27.03.1990 12:00:00	Schwebstoffe	313.00	mg/l
Brienzwiler	1962	30.03.1990 12:00:00	Schwebstoffe	48.10	mg/l
Brienzwiler	1962	03.04.1990 12:00:00	Schwebstoffe	64.30	mg/l
Brienzwiler	1962	06.04.1990 12:00:00	Schwebstoffe	54.50	mg/l
Brienzwiler	1962	10.04.1990 12:00:00	Schwebstoffe	46.20	mg/l
Brienzwiler	1962	13.04.1990 12:00:00	Schwebstoffe	4.40	mg/l
Brienzwiler	1962	17.04.1990 12:00:00	Schwebstoffe	24.90	mg/l
Brienzwiler	1962	20.04.1990 12:00:00	Schwebstoffe	17.10	mg/l
Brienzwiler	1962	24.04.1990 12:00:00	Schwebstoffe	16.30	mg/l
Brienzwiler	1962	27.04.1990 12:00:00	Schwebstoffe	7.90	mg/l
Brienzwiler	1962	01.05.1990 12:00:00	Schwebstoffe	4.40	mg/l
Brienzwiler	1962	04.05.1990 12:00:00	Schwebstoffe	15.10	mg/l
Brienzwiler	1962	24.10.1989 12:00:00	Schwebstoffe	28.40	mg/l
Brienzwiler	1962	27.10.1989 12:00:00	Schwebstoffe	17.60	mg/l
Brienzwiler	1962	31.10.1989 12:00:00	Schwebstoffe	9.90	mg/l
Brienzwiler	1962	03.11.1989 12:00:00	Schwebstoffe	36.20	mg/l
Brienzwiler	1962	07.11.1989 12:00:00	Schwebstoffe	22.30	mg/l
Brienzwiler	1962	10.11.1989 12:00:00	Schwebstoffe	13.70	mg/l
Brienzwiler	1962	14.11.1989 12:00:00	Schwebstoffe	45.30	mg/l
Brienzwiler	1962	17.11.1989 12:00:00	Schwebstoffe	25.60	mg/l
Brienzwiler	1962	15.06.1984 12:00:00	Schwebstoffe	77.40	mg/l
Brienzwiler	1962	20.06.1984 12:00:00	Schwebstoffe	51.40	mg/l
Brienzwiler	1962	21.06.1984 12:00:00	Schwebstoffe	142.00	mg/l
Brienzwiler	1962	27.06.1984 12:00:00	Schwebstoffe	25.90	mg/l
Brienzwiler	1962	29.06.1984 12:00:00	Schwebstoffe	30.10	mg/l
Brienzwiler	1962	03.07.1984 12:00:00	Schwebstoffe	31.20	mg/l
Brienzwiler	1962	23.12.1983 12:00:00	Schwebstoffe	34.60	mg/l
Brienzwiler	1962	03.01.1984 12:00:00	Schwebstoffe	32.30	mg/l
Brienzwiler	1962	06.01.1984 12:00:00	Schwebstoffe	30.60	mg/l
Brienzwiler	1962	10.01.1984 12:00:00	Schwebstoffe	44.80	mg/l
Brienzwiler	1962	13.01.1984 12:00:00	Schwebstoffe	51.10	mg/l
Brienzwiler	1962	17.01.1984 12:00:00	Schwebstoffe	43.50	mg/l
Brienzwiler	1962	20.01.1984 12:00:00	Schwebstoffe	38.70	mg/l
Brienzwiler	1962	24.01.1984 12:00:00	Schwebstoffe	41.60	mg/l
Brienzwiler	1962	27.01.1984 12:00:00	Schwebstoffe	39.70	mg/l
Brienzwiler	1962	31.01.1984 12:00:00	Schwebstoffe	39.20	mg/l
Brienzwiler	1962	03.02.1984 12:00:00	Schwebstoffe	34.80	mg/l
Brienzwiler	1962	07.02.1984 12:00:00	Schwebstoffe	58.10	mg/l
Brienzwiler	1962	10.02.1984 12:00:00	Schwebstoffe	53.70	mg/l
Brienzwiler	1962	14.02.1984 12:00:00	Schwebstoffe	38.20	mg/l
Brienzwiler	1962	17.02.1984 12:00:00	Schwebstoffe	50.20	mg/l
Brienzwiler	1962	21.02.1984 12:00:00	Schwebstoffe	51.90	mg/l
Brienzwiler	1962	24.02.1984 12:00:00	Schwebstoffe	41.60	mg/l
Brienzwiler	1962	29.02.1984 12:00:00	Schwebstoffe	53.70	mg/l
Brienzwiler	1962	02.03.1984 12:00:00	Schwebstoffe	39.50	mg/l
Brienzwiler	1962	06.03.1984 12:00:00	Schwebstoffe	42.00	mg/l
Brienzwiler	1962	09.03.1984 12:00:00	Schwebstoffe	52.90	mg/l
Brienzwiler	1962	13.03.1984 12:00:00	Schwebstoffe	25.90	mg/l
Brienzwiler	1962	16.03.1984 12:00:00	Schwebstoffe	32.50	mg/l
Brienzwiler	1962	20.03.1984 12:00:00	Schwebstoffe	26.50	mg/l
Brienzwiler	1962	23.03.1984 12:00:00	Schwebstoffe	27.10	mg/l
Brienzwiler	1962	27.03.1984 12:00:00	Schwebstoffe	21.50	mg/l
Brienzwiler	1962	30.03.1984 12:00:00	Schwebstoffe	27.80	mg/l
Brienzwiler	1962	20.09.1983 12:00:00	Schwebstoffe	55.80	mg/l
Brienzwiler	1962	23.09.1983 12:00:00	Schwebstoffe	31.90	mg/l
Brienzwiler	1962	27.09.1983 12:00:00	Schwebstoffe	26.20	mg/l
Brienzwiler	1962	30.09.1983 12:00:00	Schwebstoffe	19.10	mg/l
Brienzwiler	1962	03.10.1983 12:00:00	Schwebstoffe	145.00	mg/l
Brienzwiler	1962	07.10.1983 12:00:00	Schwebstoffe	33.10	mg/l
Brienzwiler	1962	11.10.1983 12:00:00	Schwebstoffe	56.60	mg/l
Brienzwiler	1962	14.10.1983 12:00:00	Schwebstoffe	41.30	mg/l
Brienzwiler	1962	18.10.1983 12:00:00	Schwebstoffe	71.00	mg/l
Brienzwiler	1962	21.10.1983 12:00:00	Schwebstoffe	37.20	mg/l
Brienzwiler	1962	25.10.1983 12:00:00	Schwebstoffe	54.80	mg/l
Brienzwiler	1962	28.10.1983 12:00:00	Schwebstoffe	44.20	mg/l
Brienzwiler	1962	01.11.1983 12:00:00	Schwebstoffe	22.80	mg/l
Brienzwiler	1962	04.11.1983 12:00:00	Schwebstoffe	38.90	mg/l
Brienzwiler	1962	08.11.1983 12:00:00	Schwebstoffe	30.20	mg/l
Brienzwiler	1962	11.11.1983 12:00:00	Schwebstoffe	33.00	mg/l
Brienzwiler	1962	15.11.1983 12:00:00	Schwebstoffe	39.20	mg/l
Brienzwiler	1962	18.11.1983 12:00:00	Schwebstoffe	54.40	mg/l
Brienzwiler	1962	22.11.1983 12:00:00	Schwebstoffe	40.00	mg/l
Brienzwiler	1962	25.11.1983 12:00:00	Schwebstoffe	46.30	mg/l
Brienzwiler	1962	29.11.1983 12:00:00	Schwebstoffe	37.10	mg/l
Brienzwiler	1962	02.12.1983 12:00:00	Schwebstoffe	44.20	mg/l
Brienzwiler	1962	06.12.1983 12:00:00	Schwebstoffe	34.40	mg/l
Brienzwiler	1962	09.12.1983 12:00:00	Schwebstoffe	49.90	mg/l
Brienzwiler	1962	14.12.1983 12:00:00	Schwebstoffe	53.70	mg/l
Brienzwiler	1962	07.06.1982 12:00:00	Schwebstoffe	56.60	mg/l
Brienzwiler	1962	11.06.1982 12:00:00	Schwebstoffe	41.40	mg/l
Brienzwiler	1962	16.06.1982 12:00:00	Schwebstoffe	20.10	mg/l
Brienzwiler	1962	18.06.1982 12:00:00	Schwebstoffe	26.80	mg/l
Brienzwiler	1962	22.06.1982 12:00:00	Schwebstoffe	26.30	mg/l
Brienzwiler	1962	25.06.1982 12:00:00	Schwebstoffe	27.20	mg/l
Brienzwiler	1962	01.07.1982 12:00:00	Schwebstoffe	14.60	mg/l
Brienzwiler	1962	02.07.1982 12:00:00	Schwebstoffe	28.20	mg/l
Brienzwiler	1962	07.07.1982 12:00:00	Schwebstoffe	76.20	mg/l
Brienzwiler	1962	09.07.1982 12:00:00	Schwebstoffe	42.10	mg/l
Brienzwiler	1962	13.07.1982 12:00:00	Schwebstoffe	38.70	mg/l
Brienzwiler	1962	16.07.1982 12:00:00	Schwebstoffe	52.60	mg/l
Brienzwiler	1962	20.07.1982 12:00:00	Schwebstoffe	30.80	mg/l
Brienzwiler	1962	23.07.1982 12:00:00	Schwebstoffe	33.60	mg/l
Brienzwiler	1962	27.07.1982 12:00:00	Schwebstoffe	35.30	mg/l
Brienzwiler	1962	30.07.1982 12:00:00	Schwebstoffe	42.20	mg/l
Brienzwiler	1962	02.08.1982 12:00:00	Schwebstoffe	72.70	mg/l
Brienzwiler	1962	06.08.1982 12:00:00	Schwebstoffe	118.00	mg/l
Brienzwiler	1962	10.08.1982 12:00:00	Schwebstoffe	86.90	mg/l
Brienzwiler	1962	13.08.1982 12:00:00	Schwebstoffe	95.50	mg/l
Brienzwiler	1962	17.08.1982 12:00:00	Schwebstoffe	400.00	mg/l
Brienzwiler	1962	05.02.1982 12:00:00	Schwebstoffe	33.10	mg/l
Brienzwiler	1962	07.02.1982 12:00:00	Schwebstoffe	40.80	mg/l
Brienzwiler	1962	12.02.1982 12:00:00	Schwebstoffe	25.00	mg/l
Brienzwiler	1962	15.02.1982 12:00:00	Schwebstoffe	44.40	mg/l
Brienzwiler	1962	19.02.1982 12:00:00	Schwebstoffe	31.30	mg/l
Brienzwiler	1962	26.02.1982 12:00:00	Schwebstoffe	35.40	mg/l
Brienzwiler	1962	02.03.1982 12:00:00	Schwebstoffe	28.60	mg/l
Brienzwiler	1962	05.03.1982 12:00:00	Schwebstoffe	33.40	mg/l
Brienzwiler	1962	09.03.1982 12:00:00	Schwebstoffe	36.00	mg/l
Brienzwiler	1962	12.03.1982 12:00:00	Schwebstoffe	28.20	mg/l
Brienzwiler	1962	16.03.1982 12:00:00	Schwebstoffe	26.00	mg/l
Brienzwiler	1962	19.03.1982 12:00:00	Schwebstoffe	19.40	mg/l
Brienzwiler	1962	23.03.1982 12:00:00	Schwebstoffe	31.90	mg/l
Brienzwiler	1962	26.03.1982 12:00:00	Schwebstoffe	28.70	mg/l
Brienzwiler	1962	31.03.1982 12:00:00	Schwebstoffe	28.50	mg/l
Brienzwiler	1962	02.04.1982 12:00:00	Schwebstoffe	20.80	mg/l
Brienzwiler	1962	06.04.1982 12:00:00	Schwebstoffe	15.20	mg/l
Brienzwiler	1962	10.04.1982 12:00:00	Schwebstoffe	6.70	mg/l
Brienzwiler	1962	13.04.1982 12:00:00	Schwebstoffe	17.60	mg/l
Brienzwiler	1962	16.04.1982 12:00:00	Schwebstoffe	17.10	mg/l
Brienzwiler	1962	23.04.1982 12:00:00	Schwebstoffe	17.20	mg/l
Brienzwiler	1962	28.04.1982 12:00:00	Schwebstoffe	23.10	mg/l
Brienzwiler	1962	30.04.1982 12:00:00	Schwebstoffe	14.00	mg/l
Brienzwiler	1962	04.05.1982 12:00:00	Schwebstoffe	15.50	mg/l
Brienzwiler	1962	07.05.1982 12:00:00	Schwebstoffe	3.40	mg/l
Brienzwiler	1962	11.05.1982 12:00:00	Schwebstoffe	17.60	mg/l
Brienzwiler	1962	14.05.1982 12:00:00	Schwebstoffe	17.90	mg/l
Brienzwiler	1962	23.10.1981 12:00:00	Schwebstoffe	39.30	mg/l
Brienzwiler	1962	27.10.1981 12:00:00	Schwebstoffe	45.40	mg/l
Brienzwiler	1962	30.10.1981 12:00:00	Schwebstoffe	57.60	mg/l
Brienzwiler	1962	05.11.1981 12:00:00	Schwebstoffe	31.50	mg/l
Brienzwiler	1962	07.11.1981 12:00:00	Schwebstoffe	32.00	mg/l
Brienzwiler	1962	13.11.1981 12:00:00	Schwebstoffe	49.80	mg/l
Brienzwiler	1962	17.11.1981 12:00:00	Schwebstoffe	39.20	mg/l
Brienzwiler	1962	20.11.1981 12:00:00	Schwebstoffe	53.20	mg/l
Brienzwiler	1962	24.11.1981 12:00:00	Schwebstoffe	38.20	mg/l
Brienzwiler	1962	27.11.1981 12:00:00	Schwebstoffe	43.20	mg/l
Brienzwiler	1962	16.12.1983 12:00:00	Schwebstoffe	56.30	mg/l
Brienzwiler	1962	20.12.1983 12:00:00	Schwebstoffe	44.00	mg/l
Brienzwiler	1962	10.06.1983 12:00:00	Schwebstoffe	78.10	mg/l
Brienzwiler	1962	14.06.1983 12:00:00	Schwebstoffe	29.80	mg/l
Brienzwiler	1962	17.06.1983 12:00:00	Schwebstoffe	19.70	mg/l
Brienzwiler	1962	21.06.1983 12:00:00	Schwebstoffe	26.00	mg/l
Brienzwiler	1962	24.06.1983 12:00:00	Schwebstoffe	30.00	mg/l
Brienzwiler	1962	28.06.1983 12:00:00	Schwebstoffe	47.60	mg/l
Brienzwiler	1962	05.07.1983 12:00:00	Schwebstoffe	37.70	mg/l
Brienzwiler	1962	08.07.1983 12:00:00	Schwebstoffe	26.10	mg/l
Brienzwiler	1962	12.07.1983 12:00:00	Schwebstoffe	19.60	mg/l
Brienzwiler	1962	15.07.1983 12:00:00	Schwebstoffe	31.60	mg/l
Brienzwiler	1962	22.07.1983 12:00:00	Schwebstoffe	97.50	mg/l
Brienzwiler	1962	27.07.1983 12:00:00	Schwebstoffe	46.80	mg/l
Brienzwiler	1962	29.07.1983 12:00:00	Schwebstoffe	46.00	mg/l
Brienzwiler	1962	02.08.1983 12:00:00	Schwebstoffe	250.00	mg/l
Brienzwiler	1962	05.08.1983 12:00:00	Schwebstoffe	69.30	mg/l
Brienzwiler	1962	09.08.1983 12:00:00	Schwebstoffe	72.70	mg/l
Brienzwiler	1962	12.08.1983 12:00:00	Schwebstoffe	60.80	mg/l
Brienzwiler	1962	16.08.1983 12:00:00	Schwebstoffe	76.00	mg/l
Brienzwiler	1962	19.08.1983 12:00:00	Schwebstoffe	55.40	mg/l
Brienzwiler	1962	23.08.1983 12:00:00	Schwebstoffe	63.20	mg/l
Brienzwiler	1962	26.08.1983 12:00:00	Schwebstoffe	58.20	mg/l
Brienzwiler	1962	30.08.1983 12:00:00	Schwebstoffe	63.90	mg/l
Brienzwiler	1962	02.09.1983 12:00:00	Schwebstoffe	210.00	mg/l
Brienzwiler	1962	06.09.1983 12:00:00	Schwebstoffe	106.00	mg/l
Brienzwiler	1962	09.09.1983 12:00:00	Schwebstoffe	58.60	mg/l
Brienzwiler	1962	13.09.1983 12:00:00	Schwebstoffe	60.80	mg/l
Brienzwiler	1962	16.09.1983 12:00:00	Schwebstoffe	70.60	mg/l
Brienzwiler	1962	04.03.1983 12:00:00	Schwebstoffe	44.20	mg/l
Brienzwiler	1962	08.03.1983 12:00:00	Schwebstoffe	48.10	mg/l
Brienzwiler	1962	11.03.1983 12:00:00	Schwebstoffe	35.00	mg/l
Brienzwiler	1962	15.03.1983 12:00:00	Schwebstoffe	36.40	mg/l
Brienzwiler	1962	18.03.1983 12:00:00	Schwebstoffe	33.80	mg/l
Brienzwiler	1962	22.03.1983 12:00:00	Schwebstoffe	42.60	mg/l
Brienzwiler	1962	25.03.1983 12:00:00	Schwebstoffe	34.10	mg/l
Brienzwiler	1962	29.03.1983 12:00:00	Schwebstoffe	50.70	mg/l
Brienzwiler	1962	05.04.1983 12:00:00	Schwebstoffe	6.20	mg/l
Brienzwiler	1962	08.04.1983 12:00:00	Schwebstoffe	29.80	mg/l
Brienzwiler	1962	13.04.1983 12:00:00	Schwebstoffe	28.20	mg/l
Brienzwiler	1962	15.04.1983 12:00:00	Schwebstoffe	39.80	mg/l
Brienzwiler	1962	19.04.1983 12:00:00	Schwebstoffe	39.90	mg/l
Brienzwiler	1962	22.04.1983 12:00:00	Schwebstoffe	54.00	mg/l
Brienzwiler	1962	26.04.1983 12:00:00	Schwebstoffe	88.60	mg/l
Brienzwiler	1962	29.04.1983 12:00:00	Schwebstoffe	12.30	mg/l
Brienzwiler	1962	03.05.1983 12:00:00	Schwebstoffe	14.50	mg/l
Brienzwiler	1962	06.05.1983 12:00:00	Schwebstoffe	12.10	mg/l
Brienzwiler	1962	11.05.1983 12:00:00	Schwebstoffe	32.70	mg/l
Brienzwiler	1962	13.05.1983 12:00:00	Schwebstoffe	8.80	mg/l
Brienzwiler	1962	17.05.1983 12:00:00	Schwebstoffe	69.80	mg/l
Brienzwiler	1962	20.05.1983 12:00:00	Schwebstoffe	6.90	mg/l
Brienzwiler	1962	24.05.1983 12:00:00	Schwebstoffe	87.60	mg/l
Brienzwiler	1962	27.05.1983 12:00:00	Schwebstoffe	48.60	mg/l
Brienzwiler	1962	31.05.1983 12:00:00	Schwebstoffe	48.40	mg/l
Brienzwiler	1962	03.06.1983 12:00:00	Schwebstoffe	13.90	mg/l
Brienzwiler	1962	07.06.1983 12:00:00	Schwebstoffe	53.70	mg/l
Brienzwiler	1962	26.11.1982 12:00:00	Schwebstoffe	45.40	mg/l
Brienzwiler	1962	30.11.1982 12:00:00	Schwebstoffe	57.60	mg/l
Brienzwiler	1962	03.12.1982 12:00:00	Schwebstoffe	46.40	mg/l
Brienzwiler	1962	07.12.1982 12:00:00	Schwebstoffe	41.10	mg/l
Brienzwiler	1962	10.12.1982 12:00:00	Schwebstoffe	21.90	mg/l
Brienzwiler	1962	14.12.1982 12:00:00	Schwebstoffe	47.20	mg/l
Brienzwiler	1962	17.12.1982 12:00:00	Schwebstoffe	15.30	mg/l
Brienzwiler	1962	21.12.1982 12:00:00	Schwebstoffe	31.60	mg/l
Brienzwiler	1962	24.12.1982 12:00:00	Schwebstoffe	32.90	mg/l
Brienzwiler	1962	01.01.1983 12:00:00	Schwebstoffe	26.20	mg/l
Brienzwiler	1962	04.01.1983 12:00:00	Schwebstoffe	35.80	mg/l
Brienzwiler	1962	07.01.1983 12:00:00	Schwebstoffe	15.70	mg/l
Brienzwiler	1962	11.01.1983 12:00:00	Schwebstoffe	41.30	mg/l
Brienzwiler	1962	14.01.1983 12:00:00	Schwebstoffe	32.60	mg/l
Brienzwiler	1962	19.01.1983 12:00:00	Schwebstoffe	51.20	mg/l
Brienzwiler	1962	21.01.1983 12:00:00	Schwebstoffe	47.90	mg/l
Brienzwiler	1962	25.01.1983 12:00:00	Schwebstoffe	45.00	mg/l
Brienzwiler	1962	28.01.1983 12:00:00	Schwebstoffe	27.00	mg/l
Brienzwiler	1962	02.02.1983 12:00:00	Schwebstoffe	50.70	mg/l
Brienzwiler	1962	04.02.1983 12:00:00	Schwebstoffe	52.30	mg/l
Brienzwiler	1962	08.02.1983 12:00:00	Schwebstoffe	32.50	mg/l
Brienzwiler	1962	11.02.1983 12:00:00	Schwebstoffe	35.20	mg/l
Brienzwiler	1962	15.02.1983 12:00:00	Schwebstoffe	46.70	mg/l
Brienzwiler	1962	18.02.1983 12:00:00	Schwebstoffe	45.20	mg/l
Brienzwiler	1962	22.02.1983 12:00:00	Schwebstoffe	30.70	mg/l
Brienzwiler	1962	25.02.1983 12:00:00	Schwebstoffe	38.90	mg/l
Brienzwiler	1962	01.03.1983 12:00:00	Schwebstoffe	41.80	mg/l
Brienzwiler	1962	20.08.1982 12:00:00	Schwebstoffe	81.80	mg/l
Brienzwiler	1962	24.08.1982 12:00:00	Schwebstoffe	92.70	mg/l
Brienzwiler	1962	27.08.1982 12:00:00	Schwebstoffe	56.80	mg/l
Brienzwiler	1962	31.08.1982 12:00:00	Schwebstoffe	103.00	mg/l
Brienzwiler	1962	03.09.1982 12:00:00	Schwebstoffe	56.40	mg/l
Brienzwiler	1962	07.09.1982 12:00:00	Schwebstoffe	81.90	mg/l
Brienzwiler	1962	10.09.1982 12:00:00	Schwebstoffe	91.20	mg/l
Brienzwiler	1962	14.09.1982 12:00:00	Schwebstoffe	73.20	mg/l
Brienzwiler	1962	17.09.1982 12:00:00	Schwebstoffe	81.80	mg/l
Brienzwiler	1962	21.09.1982 12:00:00	Schwebstoffe	80.90	mg/l
Brienzwiler	1962	28.09.1982 12:00:00	Schwebstoffe	26.20	mg/l
Brienzwiler	1962	01.10.1982 12:00:00	Schwebstoffe	90.50	mg/l
Brienzwiler	1962	02.10.1982 12:00:00	Schwebstoffe	169.00	mg/l
Brienzwiler	1962	05.10.1982 12:00:00	Schwebstoffe	66.70	mg/l
Brienzwiler	1962	08.10.1982 12:00:00	Schwebstoffe	62.90	mg/l
Brienzwiler	1962	12.10.1982 12:00:00	Schwebstoffe	85.90	mg/l
Brienzwiler	1962	15.10.1982 12:00:00	Schwebstoffe	26.80	mg/l
Brienzwiler	1962	19.10.1982 12:00:00	Schwebstoffe	48.90	mg/l
Brienzwiler	1962	22.10.1982 12:00:00	Schwebstoffe	20.20	mg/l
Brienzwiler	1962	27.10.1982 12:00:00	Schwebstoffe	42.10	mg/l
Brienzwiler	1962	29.10.1982 12:00:00	Schwebstoffe	41.20	mg/l
Brienzwiler	1962	05.11.1982 12:00:00	Schwebstoffe	33.40	mg/l
Brienzwiler	1962	09.11.1982 12:00:00	Schwebstoffe	43.00	mg/l
Brienzwiler	1962	12.11.1982 12:00:00	Schwebstoffe	17.30	mg/l
Brienzwiler	1962	16.11.1982 12:00:00	Schwebstoffe	59.90	mg/l
Brienzwiler	1962	19.11.1982 12:00:00	Schwebstoffe	47.20	mg/l
Brienzwiler	1962	23.11.1982 12:00:00	Schwebstoffe	46.10	mg/l
Brienzwiler	1962	18.05.1982 12:00:00	Schwebstoffe	25.80	mg/l
Brienzwiler	1962	21.05.1982 12:00:00	Schwebstoffe	43.30	mg/l
Brienzwiler	1962	25.05.1982 12:00:00	Schwebstoffe	77.00	mg/l
Brienzwiler	1962	28.05.1982 12:00:00	Schwebstoffe	39.10	mg/l
Brienzwiler	1962	01.06.1982 12:00:00	Schwebstoffe	39.30	mg/l
Brienzwiler	1962	04.06.1982 12:00:00	Schwebstoffe	162.00	mg/l
Brienzwiler	1962	01.12.1981 12:00:00	Schwebstoffe	20.20	mg/l
Brienzwiler	1962	04.12.1981 12:00:00	Schwebstoffe	39.60	mg/l
Brienzwiler	1962	08.12.1981 12:00:00	Schwebstoffe	51.80	mg/l
Brienzwiler	1962	11.12.1981 12:00:00	Schwebstoffe	46.50	mg/l
Brienzwiler	1962	15.12.1981 12:00:00	Schwebstoffe	57.50	mg/l
Brienzwiler	1962	18.12.1981 12:00:00	Schwebstoffe	26.30	mg/l
Brienzwiler	1962	22.12.1981 12:00:00	Schwebstoffe	38.50	mg/l
Brienzwiler	1962	25.12.1981 12:00:00	Schwebstoffe	10.30	mg/l
Brienzwiler	1962	01.01.1982 12:00:00	Schwebstoffe	2.80	mg/l
Brienzwiler	1962	08.01.1982 12:00:00	Schwebstoffe	44.00	mg/l
Brienzwiler	1962	12.01.1982 12:00:00	Schwebstoffe	41.30	mg/l
Brienzwiler	1962	15.01.1982 12:00:00	Schwebstoffe	40.00	mg/l
Brienzwiler	1962	19.01.1982 12:00:00	Schwebstoffe	33.50	mg/l
Brienzwiler	1962	22.01.1982 12:00:00	Schwebstoffe	46.20	mg/l
Brienzwiler	1962	26.01.1982 12:00:00	Schwebstoffe	43.60	mg/l
Brienzwiler	1962	29.01.1982 12:00:00	Schwebstoffe	41.80	mg/l
Brienzwiler	1962	02.02.1982 12:00:00	Schwebstoffe	26.80	mg/l
Brienzwiler	1962	21.07.1981 12:00:00	Schwebstoffe	58.40	mg/l
Brienzwiler	1962	24.07.1981 12:00:00	Schwebstoffe	23.20	mg/l
Brienzwiler	1962	28.07.1981 12:00:00	Schwebstoffe	10.90	mg/l
Brienzwiler	1962	31.07.1981 12:00:00	Schwebstoffe	14.20	mg/l
Brienzwiler	1962	04.08.1981 12:00:00	Schwebstoffe	674.00	mg/l
Brienzwiler	1962	07.08.1981 12:00:00	Schwebstoffe	179.00	mg/l
Brienzwiler	1962	12.08.1981 12:00:00	Schwebstoffe	118.00	mg/l
Brienzwiler	1962	14.08.1981 12:00:00	Schwebstoffe	146.00	mg/l
Brienzwiler	1962	18.08.1981 12:00:00	Schwebstoffe	139.00	mg/l
Brienzwiler	1962	21.08.1981 12:00:00	Schwebstoffe	195.00	mg/l
Brienzwiler	1962	25.08.1981 12:00:00	Schwebstoffe	68.00	mg/l
Brienzwiler	1962	28.08.1981 12:00:00	Schwebstoffe	76.10	mg/l
Brienzwiler	1962	01.09.1981 12:00:00	Schwebstoffe	51.80	mg/l
Brienzwiler	1962	04.09.1981 12:00:00	Schwebstoffe	40.70	mg/l
Brienzwiler	1962	09.09.1981 12:00:00	Schwebstoffe	34.00	mg/l
Brienzwiler	1962	11.09.1981 12:00:00	Schwebstoffe	36.30	mg/l
Brienzwiler	1962	15.09.1981 12:00:00	Schwebstoffe	31.40	mg/l
Brienzwiler	1962	18.09.1981 12:00:00	Schwebstoffe	67.10	mg/l
Brienzwiler	1962	22.09.1981 12:00:00	Schwebstoffe	72.10	mg/l
Brienzwiler	1962	25.09.1981 12:00:00	Schwebstoffe	80.40	mg/l
Brienzwiler	1962	29.09.1981 12:00:00	Schwebstoffe	134.00	mg/l
Brienzwiler	1962	02.10.1981 12:00:00	Schwebstoffe	122.00	mg/l
Brienzwiler	1962	06.10.1981 12:00:00	Schwebstoffe	65.40	mg/l
Brienzwiler	1962	09.10.1981 12:00:00	Schwebstoffe	37.10	mg/l
Brienzwiler	1962	13.10.1981 12:00:00	Schwebstoffe	79.00	mg/l
Brienzwiler	1962	16.10.1981 12:00:00	Schwebstoffe	42.40	mg/l
Brienzwiler	1962	21.10.1981 12:00:00	Schwebstoffe	31.70	mg/l
Brienzwiler	1962	14.04.1981 12:00:00	Schwebstoffe	12.70	mg/l
Brienzwiler	1962	17.04.1981 12:00:00	Schwebstoffe	3.70	mg/l
Brienzwiler	1962	24.04.1981 12:00:00	Schwebstoffe	28.20	mg/l
Brienzwiler	1962	28.04.1981 12:00:00	Schwebstoffe	25.90	mg/l
Brienzwiler	1962	01.05.1981 12:00:00	Schwebstoffe	13.10	mg/l
Brienzwiler	1962	05.05.1981 12:00:00	Schwebstoffe	29.80	mg/l
Brienzwiler	1962	08.05.1981 12:00:00	Schwebstoffe	22.40	mg/l
Brienzwiler	1962	12.05.1981 12:00:00	Schwebstoffe	18.30	mg/l
Brienzwiler	1962	15.05.1981 12:00:00	Schwebstoffe	14.30	mg/l
Brienzwiler	1962	20.05.1981 12:00:00	Schwebstoffe	12.90	mg/l
Brienzwiler	1962	22.05.1981 12:00:00	Schwebstoffe	63.80	mg/l
Brienzwiler	1962	26.05.1981 12:00:00	Schwebstoffe	23.40	mg/l
Brienzwiler	1962	29.05.1981 12:00:00	Schwebstoffe	24.10	mg/l
Brienzwiler	1962	02.06.1981 12:00:00	Schwebstoffe	21.00	mg/l
Brienzwiler	1962	05.06.1981 12:00:00	Schwebstoffe	19.80	mg/l
Brienzwiler	1962	09.06.1981 12:00:00	Schwebstoffe	27.30	mg/l
Brienzwiler	1962	12.06.1981 12:00:00	Schwebstoffe	39.30	mg/l
Brienzwiler	1962	16.06.1981 12:00:00	Schwebstoffe	39.60	mg/l
Brienzwiler	1962	19.06.1981 12:00:00	Schwebstoffe	17.20	mg/l
Brienzwiler	1962	23.06.1981 12:00:00	Schwebstoffe	15.40	mg/l
Brienzwiler	1962	26.06.1981 12:00:00	Schwebstoffe	23.30	mg/l
Brienzwiler	1962	01.07.1981 12:00:00	Schwebstoffe	16.40	mg/l
Brienzwiler	1962	03.07.1981 12:00:00	Schwebstoffe	99.30	mg/l
Brienzwiler	1962	07.07.1981 12:00:00	Schwebstoffe	31.50	mg/l
Brienzwiler	1962	10.07.1981 12:00:00	Schwebstoffe	35.90	mg/l
Brienzwiler	1962	14.07.1981 12:00:00	Schwebstoffe	39.50	mg/l
Brienzwiler	1962	17.07.1981 12:00:00	Schwebstoffe	28.80	mg/l
Brienzwiler	1962	09.01.1981 12:00:00	Schwebstoffe	37.10	mg/l
Brienzwiler	1962	13.01.1981 12:00:00	Schwebstoffe	26.40	mg/l
Brienzwiler	1962	16.01.1981 12:00:00	Schwebstoffe	26.00	mg/l
Brienzwiler	1962	20.01.1981 12:00:00	Schwebstoffe	32.20	mg/l
Brienzwiler	1962	23.01.1981 12:00:00	Schwebstoffe	37.40	mg/l
Brienzwiler	1962	28.01.1981 12:00:00	Schwebstoffe	29.70	mg/l
Brienzwiler	1962	30.01.1981 12:00:00	Schwebstoffe	37.40	mg/l
Brienzwiler	1962	03.02.1981 12:00:00	Schwebstoffe	30.80	mg/l
Brienzwiler	1962	06.02.1981 12:00:00	Schwebstoffe	34.60	mg/l
Brienzwiler	1962	11.02.1981 12:00:00	Schwebstoffe	35.50	mg/l
Brienzwiler	1962	13.02.1981 12:00:00	Schwebstoffe	32.20	mg/l
Brienzwiler	1962	17.02.1981 12:00:00	Schwebstoffe	31.90	mg/l
Brienzwiler	1962	20.02.1981 12:00:00	Schwebstoffe	35.10	mg/l
Brienzwiler	1962	24.02.1981 12:00:00	Schwebstoffe	28.40	mg/l
Brienzwiler	1962	27.02.1981 12:00:00	Schwebstoffe	31.40	mg/l
Brienzwiler	1962	03.03.1981 12:00:00	Schwebstoffe	29.00	mg/l
Brienzwiler	1962	06.03.1981 12:00:00	Schwebstoffe	20.30	mg/l
Brienzwiler	1962	10.03.1981 12:00:00	Schwebstoffe	24.70	mg/l
Brienzwiler	1962	13.03.1981 12:00:00	Schwebstoffe	27.70	mg/l
Brienzwiler	1962	18.03.1981 12:00:00	Schwebstoffe	18.80	mg/l
Brienzwiler	1962	20.03.1981 12:00:00	Schwebstoffe	15.40	mg/l
Brienzwiler	1962	24.03.1981 12:00:00	Schwebstoffe	20.60	mg/l
Brienzwiler	1962	27.03.1981 12:00:00	Schwebstoffe	12.00	mg/l
Brienzwiler	1962	30.03.1981 12:00:00	Schwebstoffe	203.00	mg/l
Brienzwiler	1962	03.04.1981 12:00:00	Schwebstoffe	20.00	mg/l
Brienzwiler	1962	08.04.1981 12:00:00	Schwebstoffe	22.10	mg/l
Brienzwiler	1962	10.04.1981 12:00:00	Schwebstoffe	18.10	mg/l
Brienzwiler	1962	26.09.1980 12:00:00	Schwebstoffe	34.90	mg/l
Brienzwiler	1962	03.10.1980 12:00:00	Schwebstoffe	18.60	mg/l
Brienzwiler	1962	07.10.1980 12:00:00	Schwebstoffe	32.00	mg/l
Brienzwiler	1962	10.10.1980 12:00:00	Schwebstoffe	7.50	mg/l
Brienzwiler	1962	15.10.1980 12:00:00	Schwebstoffe	29.70	mg/l
Brienzwiler	1962	17.10.1980 12:00:00	Schwebstoffe	338.00	mg/l
Brienzwiler	1962	21.10.1980 12:00:00	Schwebstoffe	28.70	mg/l
Brienzwiler	1962	24.10.1980 12:00:00	Schwebstoffe	32.40	mg/l
Brienzwiler	1962	28.10.1980 12:00:00	Schwebstoffe	17.80	mg/l
Brienzwiler	1962	31.10.1980 12:00:00	Schwebstoffe	26.20	mg/l
Brienzwiler	1962	04.11.1980 12:00:00	Schwebstoffe	11.40	mg/l
Brienzwiler	1962	07.11.1980 12:00:00	Schwebstoffe	13.20	mg/l
Brienzwiler	1962	11.11.1980 12:00:00	Schwebstoffe	7.20	mg/l
Brienzwiler	1962	14.11.1980 12:00:00	Schwebstoffe	23.00	mg/l
Brienzwiler	1962	21.11.1980 12:00:00	Schwebstoffe	7.60	mg/l
Brienzwiler	1962	25.11.1980 12:00:00	Schwebstoffe	22.90	mg/l
Brienzwiler	1962	28.11.1980 12:00:00	Schwebstoffe	19.60	mg/l
Brienzwiler	1962	03.12.1980 12:00:00	Schwebstoffe	24.20	mg/l
Brienzwiler	1962	05.12.1980 12:00:00	Schwebstoffe	25.10	mg/l
Brienzwiler	1962	12.12.1980 12:00:00	Schwebstoffe	35.30	mg/l
Brienzwiler	1962	16.12.1980 12:00:00	Schwebstoffe	18.20	mg/l
Brienzwiler	1962	19.12.1980 12:00:00	Schwebstoffe	25.20	mg/l
Brienzwiler	1962	23.12.1980 12:00:00	Schwebstoffe	23.80	mg/l
Brienzwiler	1962	26.12.1980 12:00:00	Schwebstoffe	3.90	mg/l
Brienzwiler	1962	30.12.1980 12:00:00	Schwebstoffe	21.10	mg/l
Brienzwiler	1962	02.01.1981 12:00:00	Schwebstoffe	3.90	mg/l
Brienzwiler	1962	06.01.1981 12:00:00	Schwebstoffe	12.10	mg/l
Brienzwiler	1962	24.06.1980 12:00:00	Schwebstoffe	17.00	mg/l
Brienzwiler	1962	27.06.1980 12:00:00	Schwebstoffe	28.80	mg/l
Brienzwiler	1962	01.07.1980 12:00:00	Schwebstoffe	16.20	mg/l
Brienzwiler	1962	04.07.1980 12:00:00	Schwebstoffe	11.80	mg/l
Brienzwiler	1962	08.07.1980 12:00:00	Schwebstoffe	162.00	mg/l
Brienzwiler	1962	11.07.1980 12:00:00	Schwebstoffe	15.50	mg/l
Brienzwiler	1962	15.07.1980 12:00:00	Schwebstoffe	13.50	mg/l
Brienzwiler	1962	18.07.1980 12:00:00	Schwebstoffe	18.70	mg/l
Brienzwiler	1962	22.07.1980 12:00:00	Schwebstoffe	16.00	mg/l
Brienzwiler	1962	25.07.1980 12:00:00	Schwebstoffe	18.60	mg/l
Brienzwiler	1962	30.07.1980 12:00:00	Schwebstoffe	73.30	mg/l
Brienzwiler	1962	01.08.1980 12:00:00	Schwebstoffe	26.90	mg/l
Brienzwiler	1962	05.08.1980 12:00:00	Schwebstoffe	56.60	mg/l
Brienzwiler	1962	08.08.1980 12:00:00	Schwebstoffe	122.00	mg/l
Brienzwiler	1962	12.08.1980 12:00:00	Schwebstoffe	36.40	mg/l
Brienzwiler	1962	15.08.1980 12:00:00	Schwebstoffe	47.30	mg/l
Brienzwiler	1962	19.08.1980 12:00:00	Schwebstoffe	71.60	mg/l
Brienzwiler	1962	22.08.1980 12:00:00	Schwebstoffe	53.40	mg/l
Brienzwiler	1962	26.08.1980 12:00:00	Schwebstoffe	45.60	mg/l
Brienzwiler	1962	29.08.1980 12:00:00	Schwebstoffe	41.20	mg/l
Brienzwiler	1962	02.09.1980 12:00:00	Schwebstoffe	55.60	mg/l
Brienzwiler	1962	05.09.1980 12:00:00	Schwebstoffe	64.50	mg/l
Brienzwiler	1962	09.09.1980 12:00:00	Schwebstoffe	90.70	mg/l
Brienzwiler	1962	12.09.1980 12:00:00	Schwebstoffe	10.90	mg/l
Brienzwiler	1962	16.09.1980 12:00:00	Schwebstoffe	42.80	mg/l
Brienzwiler	1962	19.09.1980 12:00:00	Schwebstoffe	37.30	mg/l
Brienzwiler	1962	23.09.1980 12:00:00	Schwebstoffe	36.90	mg/l
Brienzwiler	1962	21.03.1980 12:00:00	Schwebstoffe	33.90	mg/l
Brienzwiler	1962	25.03.1980 12:00:00	Schwebstoffe	28.10	mg/l
Brienzwiler	1962	28.03.1980 12:00:00	Schwebstoffe	19.40	mg/l
Brienzwiler	1962	31.03.1980 12:00:00	Schwebstoffe	22.30	mg/l
Brienzwiler	1962	04.04.1980 12:00:00	Schwebstoffe	10.30	mg/l
Brienzwiler	1962	08.04.1980 12:00:00	Schwebstoffe	17.50	mg/l
Brienzwiler	1962	11.04.1980 12:00:00	Schwebstoffe	11.90	mg/l
Brienzwiler	1962	15.04.1980 12:00:00	Schwebstoffe	8.60	mg/l
Brienzwiler	1962	18.04.1980 12:00:00	Schwebstoffe	12.80	mg/l
Brienzwiler	1962	22.04.1980 12:00:00	Schwebstoffe	12.70	mg/l
Brienzwiler	1962	25.04.1980 12:00:00	Schwebstoffe	15.80	mg/l
Brienzwiler	1962	29.04.1980 12:00:00	Schwebstoffe	25.10	mg/l
Brienzwiler	1962	02.05.1980 12:00:00	Schwebstoffe	10.50	mg/l
Brienzwiler	1962	06.05.1980 12:00:00	Schwebstoffe	11.40	mg/l
Brienzwiler	1962	09.05.1980 12:00:00	Schwebstoffe	17.10	mg/l
Brienzwiler	1962	13.05.1980 12:00:00	Schwebstoffe	21.70	mg/l
Brienzwiler	1962	16.05.1980 12:00:00	Schwebstoffe	2.90	mg/l
Brienzwiler	1962	20.05.1980 12:00:00	Schwebstoffe	33.90	mg/l
Brienzwiler	1962	23.05.1980 12:00:00	Schwebstoffe	27.50	mg/l
Brienzwiler	1962	27.05.1980 12:00:00	Schwebstoffe	27.10	mg/l
Brienzwiler	1962	30.05.1980 12:00:00	Schwebstoffe	31.00	mg/l
Brienzwiler	1962	03.06.1980 12:00:00	Schwebstoffe	33.00	mg/l
Brienzwiler	1962	06.06.1980 12:00:00	Schwebstoffe	37.50	mg/l
Brienzwiler	1962	10.06.1980 12:00:00	Schwebstoffe	64.20	mg/l
Brienzwiler	1962	13.06.1980 12:00:00	Schwebstoffe	44.40	mg/l
Brienzwiler	1962	18.06.1980 12:00:00	Schwebstoffe	90.90	mg/l
Brienzwiler	1962	20.06.1980 12:00:00	Schwebstoffe	29.50	mg/l
Brienzwiler	1962	04.12.1979 12:00:00	Schwebstoffe	32.70	mg/l
Brienzwiler	1962	07.12.1979 12:00:00	Schwebstoffe	19.90	mg/l
Brienzwiler	1962	11.12.1979 12:00:00	Schwebstoffe	70.70	mg/l
Brienzwiler	1962	14.12.1979 12:00:00	Schwebstoffe	15.50	mg/l
Brienzwiler	1962	18.12.1979 12:00:00	Schwebstoffe	16.60	mg/l
Brienzwiler	1962	21.12.1979 12:00:00	Schwebstoffe	9.40	mg/l
Brienzwiler	1962	04.01.1980 12:00:00	Schwebstoffe	28.20	mg/l
Brienzwiler	1962	08.01.1980 12:00:00	Schwebstoffe	54.40	mg/l
Brienzwiler	1962	11.01.1980 12:00:00	Schwebstoffe	47.80	mg/l
Brienzwiler	1962	16.01.1980 12:00:00	Schwebstoffe	55.10	mg/l
Brienzwiler	1962	18.01.1980 12:00:00	Schwebstoffe	41.20	mg/l
Brienzwiler	1962	23.01.1980 12:00:00	Schwebstoffe	39.90	mg/l
Brienzwiler	1962	25.01.1980 12:00:00	Schwebstoffe	34.30	mg/l
Brienzwiler	1962	29.01.1980 12:00:00	Schwebstoffe	61.30	mg/l
Brienzwiler	1962	01.02.1980 12:00:00	Schwebstoffe	48.90	mg/l
Brienzwiler	1962	05.02.1980 12:00:00	Schwebstoffe	56.10	mg/l
Brienzwiler	1962	08.02.1980 12:00:00	Schwebstoffe	28.80	mg/l
Brienzwiler	1962	12.02.1980 12:00:00	Schwebstoffe	39.40	mg/l
Brienzwiler	1962	15.02.1980 12:00:00	Schwebstoffe	36.70	mg/l
Brienzwiler	1962	19.02.1980 12:00:00	Schwebstoffe	43.30	mg/l
Brienzwiler	1962	22.02.1980 12:00:00	Schwebstoffe	51.70	mg/l
Brienzwiler	1962	26.02.1980 12:00:00	Schwebstoffe	38.70	mg/l
Brienzwiler	1962	29.02.1980 12:00:00	Schwebstoffe	41.70	mg/l
Brienzwiler	1962	07.03.1980 12:00:00	Schwebstoffe	44.70	mg/l
Brienzwiler	1962	11.03.1980 12:00:00	Schwebstoffe	41.80	mg/l
Brienzwiler	1962	14.03.1980 12:00:00	Schwebstoffe	41.00	mg/l
Brienzwiler	1962	18.03.1980 12:00:00	Schwebstoffe	37.30	mg/l
Brienzwiler	1962	28.08.1979 12:00:00	Schwebstoffe	32.00	mg/l
Brienzwiler	1962	31.08.1979 12:00:00	Schwebstoffe	38.30	mg/l
Brienzwiler	1962	04.09.1979 12:00:00	Schwebstoffe	11.60	mg/l
Brienzwiler	1962	07.09.1979 12:00:00	Schwebstoffe	21.50	mg/l
Brienzwiler	1962	11.09.1979 12:00:00	Schwebstoffe	18.00	mg/l
Brienzwiler	1962	14.09.1979 12:00:00	Schwebstoffe	9.00	mg/l
Brienzwiler	1962	18.09.1979 12:00:00	Schwebstoffe	13.20	mg/l
Brienzwiler	1962	21.09.1979 12:00:00	Schwebstoffe	37.20	mg/l
Brienzwiler	1962	25.09.1979 12:00:00	Schwebstoffe	6.20	mg/l
Brienzwiler	1962	28.09.1979 12:00:00	Schwebstoffe	12.50	mg/l
Brienzwiler	1962	02.10.1979 12:00:00	Schwebstoffe	246.00	mg/l
Brienzwiler	1962	05.10.1979 12:00:00	Schwebstoffe	41.20	mg/l
Brienzwiler	1962	10.10.1979 12:00:00	Schwebstoffe	41.20	mg/l
Brienzwiler	1962	12.10.1979 12:00:00	Schwebstoffe	63.00	mg/l
Brienzwiler	1962	19.10.1979 12:00:00	Schwebstoffe	53.60	mg/l
Brienzwiler	1962	24.10.1979 12:00:00	Schwebstoffe	23.30	mg/l
Brienzwiler	1962	26.10.1979 12:00:00	Schwebstoffe	26.80	mg/l
Brienzwiler	1962	30.10.1979 12:00:00	Schwebstoffe	36.60	mg/l
Brienzwiler	1962	02.11.1979 12:00:00	Schwebstoffe	26.90	mg/l
Brienzwiler	1962	06.11.1979 12:00:00	Schwebstoffe	39.90	mg/l
Brienzwiler	1962	09.11.1979 12:00:00	Schwebstoffe	14.10	mg/l
Brienzwiler	1962	13.11.1979 12:00:00	Schwebstoffe	15.60	mg/l
Brienzwiler	1962	16.11.1979 12:00:00	Schwebstoffe	17.50	mg/l
Brienzwiler	1962	20.11.1979 12:00:00	Schwebstoffe	55.30	mg/l
Brienzwiler	1962	23.11.1979 12:00:00	Schwebstoffe	18.90	mg/l
Brienzwiler	1962	27.11.1979 12:00:00	Schwebstoffe	40.70	mg/l
Brienzwiler	1962	30.11.1979 12:00:00	Schwebstoffe	44.80	mg/l
Brienzwiler	1962	25.05.1979 12:00:00	Schwebstoffe	28.60	mg/l
Brienzwiler	1962	29.05.1979 12:00:00	Schwebstoffe	46.10	mg/l
Brienzwiler	1962	01.06.1979 12:00:00	Schwebstoffe	43.00	mg/l
Brienzwiler	1962	05.06.1979 12:00:00	Schwebstoffe	40.40	mg/l
Brienzwiler	1962	08.06.1979 12:00:00	Schwebstoffe	35.90	mg/l
Brienzwiler	1962	12.06.1979 12:00:00	Schwebstoffe	53.20	mg/l
Brienzwiler	1962	15.06.1979 12:00:00	Schwebstoffe	30.10	mg/l
Brienzwiler	1962	19.06.1979 12:00:00	Schwebstoffe	16.30	mg/l
Brienzwiler	1962	22.06.1979 12:00:00	Schwebstoffe	15.70	mg/l
Brienzwiler	1962	26.06.1979 12:00:00	Schwebstoffe	37.30	mg/l
Brienzwiler	1962	29.06.1979 12:00:00	Schwebstoffe	20.60	mg/l
Brienzwiler	1962	03.07.1979 12:00:00	Schwebstoffe	15.20	mg/l
Brienzwiler	1962	06.07.1979 12:00:00	Schwebstoffe	27.00	mg/l
Brienzwiler	1962	10.07.1979 12:00:00	Schwebstoffe	41.30	mg/l
Brienzwiler	1962	13.07.1979 12:00:00	Schwebstoffe	70.60	mg/l
Brienzwiler	1962	17.07.1979 12:00:00	Schwebstoffe	56.50	mg/l
Brienzwiler	1962	20.07.1979 12:00:00	Schwebstoffe	55.10	mg/l
Brienzwiler	1962	24.07.1979 12:00:00	Schwebstoffe	49.70	mg/l
Brienzwiler	1962	27.07.1979 12:00:00	Schwebstoffe	49.10	mg/l
Brienzwiler	1962	31.07.1979 12:00:00	Schwebstoffe	88.60	mg/l
Brienzwiler	1962	03.08.1979 12:00:00	Schwebstoffe	77.50	mg/l
Brienzwiler	1962	06.08.1979 12:00:00	Schwebstoffe	67.80	mg/l
Brienzwiler	1962	10.08.1979 12:00:00	Schwebstoffe	97.90	mg/l
Brienzwiler	1962	15.08.1979 12:00:00	Schwebstoffe	45.40	mg/l
Brienzwiler	1962	17.08.1979 12:00:00	Schwebstoffe	68.70	mg/l
Brienzwiler	1962	21.08.1979 12:00:00	Schwebstoffe	62.20	mg/l
Brienzwiler	1962	24.08.1979 12:00:00	Schwebstoffe	122.00	mg/l
Brienzwiler	1962	13.02.1979 12:00:00	Schwebstoffe	15.30	mg/l
Brienzwiler	1962	16.02.1979 12:00:00	Schwebstoffe	37.70	mg/l
Brienzwiler	1962	20.02.1979 12:00:00	Schwebstoffe	49.10	mg/l
Brienzwiler	1962	23.02.1979 12:00:00	Schwebstoffe	29.10	mg/l
Brienzwiler	1962	27.02.1979 12:00:00	Schwebstoffe	45.20	mg/l
Brienzwiler	1962	02.03.1979 12:00:00	Schwebstoffe	58.20	mg/l
Brienzwiler	1962	06.03.1979 12:00:00	Schwebstoffe	48.50	mg/l
Brienzwiler	1962	09.03.1979 12:00:00	Schwebstoffe	43.80	mg/l
Brienzwiler	1962	13.03.1979 12:00:00	Schwebstoffe	20.40	mg/l
Brienzwiler	1962	16.03.1979 12:00:00	Schwebstoffe	28.30	mg/l
Brienzwiler	1962	20.03.1979 12:00:00	Schwebstoffe	40.70	mg/l
Brienzwiler	1962	23.03.1979 12:00:00	Schwebstoffe	19.40	mg/l
Brienzwiler	1962	27.03.1979 12:00:00	Schwebstoffe	23.90	mg/l
Brienzwiler	1962	30.03.1979 12:00:00	Schwebstoffe	28.50	mg/l
Brienzwiler	1962	03.04.1979 12:00:00	Schwebstoffe	19.10	mg/l
Brienzwiler	1962	06.04.1979 12:00:00	Schwebstoffe	28.10	mg/l
Brienzwiler	1962	11.04.1979 12:00:00	Schwebstoffe	10.90	mg/l
Brienzwiler	1962	17.04.1979 12:00:00	Schwebstoffe	17.20	mg/l
Brienzwiler	1962	20.04.1979 12:00:00	Schwebstoffe	24.60	mg/l
Brienzwiler	1962	24.04.1979 12:00:00	Schwebstoffe	31.50	mg/l
Brienzwiler	1962	27.04.1979 12:00:00	Schwebstoffe	20.00	mg/l
Brienzwiler	1962	02.05.1979 12:00:00	Schwebstoffe	43.10	mg/l
Brienzwiler	1962	04.05.1979 12:00:00	Schwebstoffe	27.40	mg/l
Brienzwiler	1962	08.05.1979 12:00:00	Schwebstoffe	24.90	mg/l
Brienzwiler	1962	15.05.1979 12:00:00	Schwebstoffe	30.80	mg/l
Brienzwiler	1962	18.05.1979 12:00:00	Schwebstoffe	44.50	mg/l
Brienzwiler	1962	22.05.1979 12:00:00	Schwebstoffe	44.20	mg/l
Brienzwiler	1962	03.11.1978 12:00:00	Schwebstoffe	34.50	mg/l
Brienzwiler	1962	08.11.1978 12:00:00	Schwebstoffe	43.30	mg/l
Brienzwiler	1962	10.11.1978 12:00:00	Schwebstoffe	39.40	mg/l
Brienzwiler	1962	14.11.1978 12:00:00	Schwebstoffe	30.80	mg/l
Brienzwiler	1962	17.11.1978 12:00:00	Schwebstoffe	41.80	mg/l
Brienzwiler	1962	21.11.1978 12:00:00	Schwebstoffe	46.60	mg/l
Brienzwiler	1962	24.11.1978 12:00:00	Schwebstoffe	49.70	mg/l
Brienzwiler	1962	29.11.1978 12:00:00	Schwebstoffe	41.20	mg/l
Brienzwiler	1962	01.12.1978 12:00:00	Schwebstoffe	35.60	mg/l
Brienzwiler	1962	05.12.1978 12:00:00	Schwebstoffe	51.00	mg/l
Brienzwiler	1962	08.12.1978 12:00:00	Schwebstoffe	37.70	mg/l
Brienzwiler	1962	12.12.1978 12:00:00	Schwebstoffe	44.30	mg/l
Brienzwiler	1962	15.12.1978 12:00:00	Schwebstoffe	32.40	mg/l
Brienzwiler	1962	19.12.1978 12:00:00	Schwebstoffe	31.10	mg/l
Brienzwiler	1962	22.12.1978 12:00:00	Schwebstoffe	25.00	mg/l
Brienzwiler	1962	02.01.1979 12:00:00	Schwebstoffe	35.40	mg/l
Brienzwiler	1962	05.01.1979 12:00:00	Schwebstoffe	34.80	mg/l
Brienzwiler	1962	09.01.1979 12:00:00	Schwebstoffe	39.00	mg/l
Brienzwiler	1962	12.01.1979 12:00:00	Schwebstoffe	35.10	mg/l
Brienzwiler	1962	16.01.1979 12:00:00	Schwebstoffe	39.30	mg/l
Brienzwiler	1962	19.01.1979 12:00:00	Schwebstoffe	45.10	mg/l
Brienzwiler	1962	23.01.1979 12:00:00	Schwebstoffe	41.10	mg/l
Brienzwiler	1962	26.01.1979 12:00:00	Schwebstoffe	46.30	mg/l
Brienzwiler	1962	30.01.1979 12:00:00	Schwebstoffe	40.30	mg/l
Brienzwiler	1962	02.02.1979 12:00:00	Schwebstoffe	36.70	mg/l
Brienzwiler	1962	06.02.1979 12:00:00	Schwebstoffe	40.10	mg/l
Brienzwiler	1962	09.02.1979 12:00:00	Schwebstoffe	28.30	mg/l
Brienzwiler	1962	28.07.1978 12:00:00	Schwebstoffe	28.60	mg/l
Brienzwiler	1962	01.08.1978 12:00:00	Schwebstoffe	40.80	mg/l
Brienzwiler	1962	04.08.1978 12:00:00	Schwebstoffe	40.00	mg/l
Brienzwiler	1962	08.08.1978 12:00:00	Schwebstoffe	200.00	mg/l
Brienzwiler	1962	11.08.1978 12:00:00	Schwebstoffe	60.40	mg/l
Brienzwiler	1962	15.08.1978 12:00:00	Schwebstoffe	23.20	mg/l
Brienzwiler	1962	18.08.1978 12:00:00	Schwebstoffe	15.30	mg/l
Brienzwiler	1962	22.08.1978 12:00:00	Schwebstoffe	11.00	mg/l
Brienzwiler	1962	25.08.1978 12:00:00	Schwebstoffe	24.20	mg/l
Brienzwiler	1962	29.08.1978 12:00:00	Schwebstoffe	22.40	mg/l
Brienzwiler	1962	01.09.1978 12:00:00	Schwebstoffe	21.10	mg/l
Brienzwiler	1962	05.09.1978 12:00:00	Schwebstoffe	29.70	mg/l
Brienzwiler	1962	12.09.1978 12:00:00	Schwebstoffe	37.80	mg/l
Brienzwiler	1962	15.09.1978 12:00:00	Schwebstoffe	30.80	mg/l
Brienzwiler	1962	19.09.1978 12:00:00	Schwebstoffe	43.60	mg/l
Brienzwiler	1962	22.09.1978 12:00:00	Schwebstoffe	40.30	mg/l
Brienzwiler	1962	27.09.1978 12:00:00	Schwebstoffe	35.00	mg/l
Brienzwiler	1962	29.09.1978 12:00:00	Schwebstoffe	24.10	mg/l
Brienzwiler	1962	03.10.1978 12:00:00	Schwebstoffe	61.00	mg/l
Brienzwiler	1962	06.10.1978 12:00:00	Schwebstoffe	23.40	mg/l
Brienzwiler	1962	10.10.1978 12:00:00	Schwebstoffe	53.10	mg/l
Brienzwiler	1962	13.10.1978 12:00:00	Schwebstoffe	21.10	mg/l
Brienzwiler	1962	17.10.1978 12:00:00	Schwebstoffe	24.60	mg/l
Brienzwiler	1962	20.10.1978 12:00:00	Schwebstoffe	36.40	mg/l
Brienzwiler	1962	24.10.1978 12:00:00	Schwebstoffe	32.20	mg/l
Brienzwiler	1962	27.10.1978 12:00:00	Schwebstoffe	25.10	mg/l
Brienzwiler	1962	01.11.1978 12:00:00	Schwebstoffe	26.10	mg/l
Brienzwiler	1962	21.04.1978 12:00:00	Schwebstoffe	104.00	mg/l
Brienzwiler	1962	25.04.1978 12:00:00	Schwebstoffe	44.20	mg/l
Brienzwiler	1962	28.04.1978 12:00:00	Schwebstoffe	57.50	mg/l
Brienzwiler	1962	02.05.1978 12:00:00	Schwebstoffe	37.00	mg/l
Brienzwiler	1962	05.05.1978 12:00:00	Schwebstoffe	65.80	mg/l
Brienzwiler	1962	09.05.1978 12:00:00	Schwebstoffe	175.00	mg/l
Brienzwiler	1962	12.05.1978 12:00:00	Schwebstoffe	23.20	mg/l
Brienzwiler	1962	16.05.1978 12:00:00	Schwebstoffe	111.00	mg/l
Brienzwiler	1962	19.05.1978 12:00:00	Schwebstoffe	187.00	mg/l
Brienzwiler	1962	24.05.1978 12:00:00	Schwebstoffe	141.00	mg/l
Brienzwiler	1962	26.05.1978 12:00:00	Schwebstoffe	100.00	mg/l
Brienzwiler	1962	30.05.1978 12:00:00	Schwebstoffe	199.00	mg/l
Brienzwiler	1962	02.06.1978 12:00:00	Schwebstoffe	116.00	mg/l
Brienzwiler	1962	06.06.1978 12:00:00	Schwebstoffe	85.40	mg/l
Brienzwiler	1962	09.06.1978 12:00:00	Schwebstoffe	143.00	mg/l
Brienzwiler	1962	13.06.1978 12:00:00	Schwebstoffe	61.50	mg/l
Brienzwiler	1962	16.06.1978 12:00:00	Schwebstoffe	49.30	mg/l
Brienzwiler	1962	20.06.1978 12:00:00	Schwebstoffe	43.00	mg/l
Brienzwiler	1962	23.06.1978 12:00:00	Schwebstoffe	25.90	mg/l
Brienzwiler	1962	27.06.1978 12:00:00	Schwebstoffe	22.70	mg/l
Brienzwiler	1962	30.06.1978 12:00:00	Schwebstoffe	24.10	mg/l
Brienzwiler	1962	04.07.1978 12:00:00	Schwebstoffe	32.60	mg/l
Brienzwiler	1962	07.07.1978 12:00:00	Schwebstoffe	33.00	mg/l
Brienzwiler	1962	12.07.1978 12:00:00	Schwebstoffe	28.90	mg/l
Brienzwiler	1962	18.07.1978 12:00:00	Schwebstoffe	52.50	mg/l
Brienzwiler	1962	21.07.1978 12:00:00	Schwebstoffe	34.50	mg/l
Brienzwiler	1962	25.07.1978 12:00:00	Schwebstoffe	23.40	mg/l
Brienzwiler	1962	13.01.1978 12:00:00	Schwebstoffe	51.50	mg/l
Brienzwiler	1962	17.01.1978 12:00:00	Schwebstoffe	37.20	mg/l
Brienzwiler	1962	20.01.1978 12:00:00	Schwebstoffe	12.50	mg/l
Brienzwiler	1962	26.01.1978 12:00:00	Schwebstoffe	43.00	mg/l
Brienzwiler	1962	27.01.1978 12:00:00	Schwebstoffe	43.60	mg/l
Brienzwiler	1962	03.02.1978 12:00:00	Schwebstoffe	81.10	mg/l
Brienzwiler	1962	07.02.1978 12:00:00	Schwebstoffe	54.50	mg/l
Brienzwiler	1962	10.02.1978 12:00:00	Schwebstoffe	56.50	mg/l
Brienzwiler	1962	15.02.1978 12:00:00	Schwebstoffe	47.70	mg/l
Brienzwiler	1962	17.02.1978 12:00:00	Schwebstoffe	32.50	mg/l
Brienzwiler	1962	21.02.1978 12:00:00	Schwebstoffe	36.90	mg/l
Brienzwiler	1962	24.02.1978 12:00:00	Schwebstoffe	35.00	mg/l
Brienzwiler	1962	28.02.1978 12:00:00	Schwebstoffe	36.10	mg/l
Brienzwiler	1962	03.03.1978 12:00:00	Schwebstoffe	35.70	mg/l
Brienzwiler	1962	07.03.1978 12:00:00	Schwebstoffe	35.70	mg/l
Brienzwiler	1962	10.03.1978 12:00:00	Schwebstoffe	48.90	mg/l
Brienzwiler	1962	14.03.1978 12:00:00	Schwebstoffe	37.10	mg/l
Brienzwiler	1962	17.03.1978 12:00:00	Schwebstoffe	38.00	mg/l
Brienzwiler	1962	21.03.1978 12:00:00	Schwebstoffe	41.90	mg/l
Brienzwiler	1962	24.03.1978 12:00:00	Schwebstoffe	10.90	mg/l
Brienzwiler	1962	28.03.1978 12:00:00	Schwebstoffe	35.30	mg/l
Brienzwiler	1962	31.03.1978 12:00:00	Schwebstoffe	38.10	mg/l
Brienzwiler	1962	04.04.1978 12:00:00	Schwebstoffe	231.00	mg/l
Brienzwiler	1962	07.04.1978 12:00:00	Schwebstoffe	84.50	mg/l
Brienzwiler	1962	11.04.1978 12:00:00	Schwebstoffe	78.00	mg/l
Brienzwiler	1962	14.04.1978 12:00:00	Schwebstoffe	79.40	mg/l
Brienzwiler	1962	18.04.1978 12:00:00	Schwebstoffe	82.60	mg/l
Brienzwiler	1962	07.10.1977 12:00:00	Schwebstoffe	62.10	mg/l
Brienzwiler	1962	11.10.1977 12:00:00	Schwebstoffe	30.40	mg/l
Brienzwiler	1962	14.10.1977 12:00:00	Schwebstoffe	36.00	mg/l
Brienzwiler	1962	18.10.1977 12:00:00	Schwebstoffe	63.40	mg/l
Brienzwiler	1962	21.10.1977 12:00:00	Schwebstoffe	76.10	mg/l
Brienzwiler	1962	24.10.1977 12:00:00	Schwebstoffe	65.30	mg/l
Brienzwiler	1962	28.10.1977 12:00:00	Schwebstoffe	92.70	mg/l
Brienzwiler	1962	01.11.1977 12:00:00	Schwebstoffe	66.60	mg/l
Brienzwiler	1962	04.11.1977 12:00:00	Schwebstoffe	102.00	mg/l
Brienzwiler	1962	08.11.1977 12:00:00	Schwebstoffe	114.00	mg/l
Brienzwiler	1962	11.11.1977 12:00:00	Schwebstoffe	85.00	mg/l
Brienzwiler	1962	15.11.1977 12:00:00	Schwebstoffe	91.10	mg/l
Brienzwiler	1962	18.11.1977 12:00:00	Schwebstoffe	70.30	mg/l
Brienzwiler	1962	22.11.1977 12:00:00	Schwebstoffe	84.30	mg/l
Brienzwiler	1962	25.11.1977 12:00:00	Schwebstoffe	92.30	mg/l
Brienzwiler	1962	30.11.1977 12:00:00	Schwebstoffe	93.10	mg/l
Brienzwiler	1962	02.12.1977 12:00:00	Schwebstoffe	57.20	mg/l
Brienzwiler	1962	06.12.1977 12:00:00	Schwebstoffe	81.80	mg/l
Brienzwiler	1962	09.12.1977 12:00:00	Schwebstoffe	44.80	mg/l
Brienzwiler	1962	13.12.1977 12:00:00	Schwebstoffe	56.50	mg/l
Brienzwiler	1962	16.12.1977 12:00:00	Schwebstoffe	57.70	mg/l
Brienzwiler	1962	20.12.1977 12:00:00	Schwebstoffe	54.10	mg/l
Brienzwiler	1962	23.12.1977 12:00:00	Schwebstoffe	41.80	mg/l
Brienzwiler	1962	27.12.1977 12:00:00	Schwebstoffe	87.40	mg/l
Brienzwiler	1962	30.12.1977 12:00:00	Schwebstoffe	73.70	mg/l
Brienzwiler	1962	03.01.1978 12:00:00	Schwebstoffe	42.70	mg/l
Brienzwiler	1962	06.01.1978 12:00:00	Schwebstoffe	44.20	mg/l
Brienzwiler	1962	05.07.1977 12:00:00	Schwebstoffe	44.70	mg/l
Brienzwiler	1962	08.07.1977 12:00:00	Schwebstoffe	49.20	mg/l
Brienzwiler	1962	12.07.1977 12:00:00	Schwebstoffe	49.90	mg/l
Brienzwiler	1962	15.07.1977 12:00:00	Schwebstoffe	71.00	mg/l
Brienzwiler	1962	20.07.1977 12:00:00	Schwebstoffe	39.90	mg/l
Brienzwiler	1962	22.07.1977 12:00:00	Schwebstoffe	36.70	mg/l
Brienzwiler	1962	26.07.1977 12:00:00	Schwebstoffe	44.60	mg/l
Brienzwiler	1962	29.07.1977 12:00:00	Schwebstoffe	41.70	mg/l
Brienzwiler	1962	02.08.1977 12:00:00	Schwebstoffe	74.20	mg/l
Brienzwiler	1962	05.08.1977 12:00:00	Schwebstoffe	55.90	mg/l
Brienzwiler	1962	09.08.1977 12:00:00	Schwebstoffe	56.70	mg/l
Brienzwiler	1962	12.08.1977 12:00:00	Schwebstoffe	48.50	mg/l
Brienzwiler	1962	16.08.1977 12:00:00	Schwebstoffe	45.80	mg/l
Brienzwiler	1962	19.08.1977 12:00:00	Schwebstoffe	110.00	mg/l
Brienzwiler	1962	24.08.1977 12:00:00	Schwebstoffe	30.00	mg/l
Brienzwiler	1962	26.08.1977 12:00:00	Schwebstoffe	40.10	mg/l
Brienzwiler	1962	30.08.1977 12:00:00	Schwebstoffe	120.00	mg/l
Brienzwiler	1962	02.09.1977 12:00:00	Schwebstoffe	48.60	mg/l
Brienzwiler	1962	06.09.1977 12:00:00	Schwebstoffe	42.70	mg/l
Brienzwiler	1962	09.09.1977 12:00:00	Schwebstoffe	105.00	mg/l
Brienzwiler	1962	13.09.1977 12:00:00	Schwebstoffe	19.20	mg/l
Brienzwiler	1962	16.09.1977 12:00:00	Schwebstoffe	18.90	mg/l
Brienzwiler	1962	20.09.1977 12:00:00	Schwebstoffe	18.30	mg/l
Brienzwiler	1962	23.09.1977 12:00:00	Schwebstoffe	19.50	mg/l
Brienzwiler	1962	27.09.1977 12:00:00	Schwebstoffe	17.40	mg/l
Brienzwiler	1962	30.09.1977 12:00:00	Schwebstoffe	18.90	mg/l
Brienzwiler	1962	04.10.1977 12:00:00	Schwebstoffe	23.50	mg/l
Brienzwiler	1962	29.03.1977 12:00:00	Schwebstoffe	67.90	mg/l
Brienzwiler	1962	01.04.1977 12:00:00	Schwebstoffe	22.50	mg/l
Brienzwiler	1962	05.04.1977 12:00:00	Schwebstoffe	63.40	mg/l
Brienzwiler	1962	08.04.1977 12:00:00	Schwebstoffe	88.50	mg/l
Brienzwiler	1962	12.04.1977 12:00:00	Schwebstoffe	81.40	mg/l
Brienzwiler	1962	15.04.1977 12:00:00	Schwebstoffe	154.00	mg/l
Brienzwiler	1962	19.04.1977 12:00:00	Schwebstoffe	44.00	mg/l
Brienzwiler	1962	22.04.1977 12:00:00	Schwebstoffe	76.30	mg/l
Brienzwiler	1962	26.04.1977 12:00:00	Schwebstoffe	38.20	mg/l
Brienzwiler	1962	29.04.1977 12:00:00	Schwebstoffe	165.00	mg/l
Brienzwiler	1962	02.05.1977 12:00:00	Schwebstoffe	202.00	mg/l
Brienzwiler	1962	10.05.1977 12:00:00	Schwebstoffe	296.00	mg/l
Brienzwiler	1962	13.05.1977 12:00:00	Schwebstoffe	41.10	mg/l
Brienzwiler	1962	17.05.1977 12:00:00	Schwebstoffe	145.00	mg/l
Brienzwiler	1962	20.05.1977 12:00:00	Schwebstoffe	96.10	mg/l
Brienzwiler	1962	24.05.1977 12:00:00	Schwebstoffe	200.00	mg/l
Brienzwiler	1962	27.05.1977 12:00:00	Schwebstoffe	189.00	mg/l
Brienzwiler	1962	31.05.1977 12:00:00	Schwebstoffe	354.00	mg/l
Brienzwiler	1962	03.06.1977 12:00:00	Schwebstoffe	259.00	mg/l
Brienzwiler	1962	07.06.1977 12:00:00	Schwebstoffe	218.00	mg/l
Brienzwiler	1962	10.06.1977 12:00:00	Schwebstoffe	160.00	mg/l
Brienzwiler	1962	14.06.1977 12:00:00	Schwebstoffe	135.00	mg/l
Brienzwiler	1962	17.06.1977 12:00:00	Schwebstoffe	117.00	mg/l
Brienzwiler	1962	21.06.1977 12:00:00	Schwebstoffe	66.90	mg/l
Brienzwiler	1962	24.06.1977 12:00:00	Schwebstoffe	55.10	mg/l
Brienzwiler	1962	28.06.1977 12:00:00	Schwebstoffe	57.10	mg/l
Brienzwiler	1962	01.07.1977 12:00:00	Schwebstoffe	49.60	mg/l
Brienzwiler	1962	24.12.1976 12:00:00	Schwebstoffe	46.90	mg/l
Brienzwiler	1962	28.12.1976 12:00:00	Schwebstoffe	49.40	mg/l
Brienzwiler	1962	31.12.1976 12:00:00	Schwebstoffe	49.30	mg/l
Brienzwiler	1962	04.01.1977 12:00:00	Schwebstoffe	41.30	mg/l
Brienzwiler	1962	07.01.1977 12:00:00	Schwebstoffe	47.80	mg/l
Brienzwiler	1962	11.01.1977 12:00:00	Schwebstoffe	52.90	mg/l
Brienzwiler	1962	14.01.1977 12:00:00	Schwebstoffe	38.70	mg/l
Brienzwiler	1962	18.01.1977 12:00:00	Schwebstoffe	32.50	mg/l
Brienzwiler	1962	21.01.1977 12:00:00	Schwebstoffe	35.80	mg/l
Brienzwiler	1962	25.01.1977 12:00:00	Schwebstoffe	41.80	mg/l
Brienzwiler	1962	28.01.1977 12:00:00	Schwebstoffe	39.50	mg/l
Brienzwiler	1962	01.02.1977 12:00:00	Schwebstoffe	38.70	mg/l
Brienzwiler	1962	04.02.1977 12:00:00	Schwebstoffe	33.30	mg/l
Brienzwiler	1962	08.02.1977 12:00:00	Schwebstoffe	38.80	mg/l
Brienzwiler	1962	11.02.1977 12:00:00	Schwebstoffe	26.80	mg/l
Brienzwiler	1962	15.02.1977 12:00:00	Schwebstoffe	30.80	mg/l
Brienzwiler	1962	18.02.1977 12:00:00	Schwebstoffe	25.50	mg/l
Brienzwiler	1962	22.02.1977 12:00:00	Schwebstoffe	37.40	mg/l
Brienzwiler	1962	25.02.1977 12:00:00	Schwebstoffe	36.50	mg/l
Brienzwiler	1962	01.03.1977 12:00:00	Schwebstoffe	256.00	mg/l
Brienzwiler	1962	04.03.1977 12:00:00	Schwebstoffe	24.30	mg/l
Brienzwiler	1962	08.03.1977 12:00:00	Schwebstoffe	4.00	mg/l
Brienzwiler	1962	11.03.1977 12:00:00	Schwebstoffe	6.20	mg/l
Brienzwiler	1962	15.03.1977 12:00:00	Schwebstoffe	86.40	mg/l
Brienzwiler	1962	18.03.1977 12:00:00	Schwebstoffe	110.00	mg/l
Brienzwiler	1962	22.03.1977 12:00:00	Schwebstoffe	213.00	mg/l
Brienzwiler	1962	25.03.1977 12:00:00	Schwebstoffe	116.00	mg/l
Brienzwiler	1962	17.09.1976 12:00:00	Schwebstoffe	18.30	mg/l
Brienzwiler	1962	21.09.1976 12:00:00	Schwebstoffe	34.80	mg/l
Brienzwiler	1962	24.09.1976 12:00:00	Schwebstoffe	32.50	mg/l
Brienzwiler	1962	28.09.1976 12:00:00	Schwebstoffe	101.00	mg/l
Brienzwiler	1962	01.10.1976 12:00:00	Schwebstoffe	32.30	mg/l
Brienzwiler	1962	05.10.1976 12:00:00	Schwebstoffe	14.30	mg/l
Brienzwiler	1962	08.10.1976 12:00:00	Schwebstoffe	26.00	mg/l
Brienzwiler	1962	12.10.1976 12:00:00	Schwebstoffe	33.00	mg/l
Brienzwiler	1962	15.10.1976 12:00:00	Schwebstoffe	16.30	mg/l
Brienzwiler	1962	19.10.1976 12:00:00	Schwebstoffe	64.50	mg/l
Brienzwiler	1962	26.10.1976 12:00:00	Schwebstoffe	39.90	mg/l
Brienzwiler	1962	29.10.1976 12:00:00	Schwebstoffe	40.20	mg/l
Brienzwiler	1962	02.11.1976 12:00:00	Schwebstoffe	57.90	mg/l
Brienzwiler	1962	05.11.1976 12:00:00	Schwebstoffe	36.40	mg/l
Brienzwiler	1962	09.11.1976 12:00:00	Schwebstoffe	33.30	mg/l
Brienzwiler	1962	12.11.1976 12:00:00	Schwebstoffe	39.00	mg/l
Brienzwiler	1962	16.11.1976 12:00:00	Schwebstoffe	56.90	mg/l
Brienzwiler	1962	19.11.1976 12:00:00	Schwebstoffe	62.80	mg/l
Brienzwiler	1962	23.11.1976 12:00:00	Schwebstoffe	54.40	mg/l
Brienzwiler	1962	26.11.1976 12:00:00	Schwebstoffe	56.50	mg/l
Brienzwiler	1962	30.11.1976 12:00:00	Schwebstoffe	46.80	mg/l
Brienzwiler	1962	03.12.1976 12:00:00	Schwebstoffe	34.90	mg/l
Brienzwiler	1962	07.12.1976 12:00:00	Schwebstoffe	47.60	mg/l
Brienzwiler	1962	14.12.1976 12:00:00	Schwebstoffe	47.30	mg/l
Brienzwiler	1962	16.12.1976 12:00:00	Schwebstoffe	45.10	mg/l
Brienzwiler	1962	17.12.1976 12:00:00	Schwebstoffe	44.00	mg/l
Brienzwiler	1962	21.12.1976 12:00:00	Schwebstoffe	57.20	mg/l
Brienzwiler	1962	04.06.1976 12:00:00	Schwebstoffe	160.00	mg/l
Brienzwiler	1962	08.06.1976 12:00:00	Schwebstoffe	260.00	mg/l
Brienzwiler	1962	15.06.1976 12:00:00	Schwebstoffe	293.00	mg/l
Brienzwiler	1962	18.06.1976 12:00:00	Schwebstoffe	130.00	mg/l
Brienzwiler	1962	22.06.1976 12:00:00	Schwebstoffe	152.00	mg/l
Brienzwiler	1962	25.06.1976 12:00:00	Schwebstoffe	85.00	mg/l
Brienzwiler	1962	29.06.1976 12:00:00	Schwebstoffe	109.00	mg/l
Brienzwiler	1962	02.07.1976 12:00:00	Schwebstoffe	79.50	mg/l
Brienzwiler	1962	06.07.1976 12:00:00	Schwebstoffe	72.20	mg/l
Brienzwiler	1962	09.07.1976 12:00:00	Schwebstoffe	63.80	mg/l
Brienzwiler	1962	14.07.1976 12:00:00	Schwebstoffe	54.60	mg/l
Brienzwiler	1962	16.07.1976 12:00:00	Schwebstoffe	63.00	mg/l
Brienzwiler	1962	20.07.1976 12:00:00	Schwebstoffe	74.60	mg/l
Brienzwiler	1962	23.07.1976 12:00:00	Schwebstoffe	41.50	mg/l
Brienzwiler	1962	27.07.1976 12:00:00	Schwebstoffe	43.40	mg/l
Brienzwiler	1962	30.07.1976 12:00:00	Schwebstoffe	26.70	mg/l
Brienzwiler	1962	03.08.1976 12:00:00	Schwebstoffe	31.10	mg/l
Brienzwiler	1962	06.08.1976 12:00:00	Schwebstoffe	35.80	mg/l
Brienzwiler	1962	11.08.1976 12:00:00	Schwebstoffe	46.60	mg/l
Brienzwiler	1962	13.08.1976 12:00:00	Schwebstoffe	19.30	mg/l
Brienzwiler	1962	17.08.1976 12:00:00	Schwebstoffe	29.50	mg/l
Brienzwiler	1962	20.08.1976 12:00:00	Schwebstoffe	17.80	mg/l
Brienzwiler	1962	24.08.1976 12:00:00	Schwebstoffe	26.20	mg/l
Brienzwiler	1962	27.08.1976 12:00:00	Schwebstoffe	19.80	mg/l
Brienzwiler	1962	03.09.1976 12:00:00	Schwebstoffe	39.20	mg/l
Brienzwiler	1962	07.09.1976 12:00:00	Schwebstoffe	40.30	mg/l
Brienzwiler	1962	10.09.1976 12:00:00	Schwebstoffe	41.60	mg/l
Brienzwiler	1962	27.02.1976 12:00:00	Schwebstoffe	50.10	mg/l
Brienzwiler	1962	02.03.1976 12:00:00	Schwebstoffe	435.00	mg/l
Brienzwiler	1962	05.03.1976 12:00:00	Schwebstoffe	227.00	mg/l
Brienzwiler	1962	09.03.1976 12:00:00	Schwebstoffe	225.00	mg/l
Brienzwiler	1962	12.03.1976 12:00:00	Schwebstoffe	82.80	mg/l
Brienzwiler	1962	17.03.1976 12:00:00	Schwebstoffe	106.00	mg/l
Brienzwiler	1962	19.03.1976 12:00:00	Schwebstoffe	52.40	mg/l
Brienzwiler	1962	23.03.1976 12:00:00	Schwebstoffe	107.00	mg/l
Brienzwiler	1962	26.03.1976 12:00:00	Schwebstoffe	72.10	mg/l
Brienzwiler	1962	31.03.1976 12:00:00	Schwebstoffe	159.00	mg/l
Brienzwiler	1962	02.04.1976 12:00:00	Schwebstoffe	33.50	mg/l
Brienzwiler	1962	06.04.1976 12:00:00	Schwebstoffe	73.50	mg/l
Brienzwiler	1962	09.04.1976 12:00:00	Schwebstoffe	146.00	mg/l
Brienzwiler	1962	13.04.1976 12:00:00	Schwebstoffe	130.00	mg/l
Brienzwiler	1962	16.04.1976 12:00:00	Schwebstoffe	34.20	mg/l
Brienzwiler	1962	21.04.1976 12:00:00	Schwebstoffe	83.90	mg/l
Brienzwiler	1962	23.04.1976 12:00:00	Schwebstoffe	129.00	mg/l
Brienzwiler	1962	27.04.1976 12:00:00	Schwebstoffe	102.00	mg/l
Brienzwiler	1962	30.04.1976 12:00:00	Schwebstoffe	48.50	mg/l
Brienzwiler	1962	07.05.1976 12:00:00	Schwebstoffe	232.00	mg/l
Brienzwiler	1962	11.05.1976 12:00:00	Schwebstoffe	309.00	mg/l
Brienzwiler	1962	14.05.1976 12:00:00	Schwebstoffe	15.50	mg/l
Brienzwiler	1962	19.05.1976 12:00:00	Schwebstoffe	11.40	mg/l
Brienzwiler	1962	16.05.1975 12:00:00	Schwebstoffe	381.00	mg/l
Brienzwiler	1962	20.05.1975 12:00:00	Schwebstoffe	571.00	mg/l
Brienzwiler	1962	23.05.1975 12:00:00	Schwebstoffe	421.00	mg/l
Brienzwiler	1962	27.05.1975 12:00:00	Schwebstoffe	345.00	mg/l
Brienzwiler	1962	30.05.1975 12:00:00	Schwebstoffe	236.00	mg/l
Brienzwiler	1962	03.06.1975 12:00:00	Schwebstoffe	115.00	mg/l
Brienzwiler	1962	06.06.1975 12:00:00	Schwebstoffe	71.90	mg/l
Brienzwiler	1962	10.06.1975 12:00:00	Schwebstoffe	230.00	mg/l
Brienzwiler	1962	13.06.1975 12:00:00	Schwebstoffe	361.00	mg/l
Brienzwiler	1962	17.06.1975 12:00:00	Schwebstoffe	287.00	mg/l
Brienzwiler	1962	20.06.1975 12:00:00	Schwebstoffe	222.00	mg/l
Brienzwiler	1962	24.06.1975 12:00:00	Schwebstoffe	259.00	mg/l
Brienzwiler	1962	27.06.1975 12:00:00	Schwebstoffe	486.00	mg/l
Brienzwiler	1962	01.07.1975 12:00:00	Schwebstoffe	301.00	mg/l
Brienzwiler	1962	04.07.1975 12:00:00	Schwebstoffe	265.00	mg/l
Brienzwiler	1962	08.07.1975 12:00:00	Schwebstoffe	58.30	mg/l
Brienzwiler	1962	11.07.1975 12:00:00	Schwebstoffe	67.30	mg/l
Brienzwiler	1962	15.07.1975 12:00:00	Schwebstoffe	110.00	mg/l
Brienzwiler	1962	18.07.1975 12:00:00	Schwebstoffe	188.00	mg/l
Brienzwiler	1962	22.07.1975 12:00:00	Schwebstoffe	46.70	mg/l
Brienzwiler	1962	25.07.1975 12:00:00	Schwebstoffe	47.20	mg/l
Brienzwiler	1962	29.07.1975 12:00:00	Schwebstoffe	50.40	mg/l
Brienzwiler	1962	01.08.1975 12:00:00	Schwebstoffe	30.90	mg/l
Brienzwiler	1962	05.08.1975 12:00:00	Schwebstoffe	32.80	mg/l
Brienzwiler	1962	08.08.1975 12:00:00	Schwebstoffe	31.10	mg/l
Brienzwiler	1962	13.08.1975 12:00:00	Schwebstoffe	36.80	mg/l
Brienzwiler	1962	07.02.1975 12:00:00	Schwebstoffe	32.10	mg/l
Brienzwiler	1962	11.02.1975 12:00:00	Schwebstoffe	36.90	mg/l
Brienzwiler	1962	14.02.1975 12:00:00	Schwebstoffe	39.80	mg/l
Brienzwiler	1962	18.02.1975 12:00:00	Schwebstoffe	32.70	mg/l
Brienzwiler	1962	21.02.1975 12:00:00	Schwebstoffe	42.60	mg/l
Brienzwiler	1962	25.02.1975 12:00:00	Schwebstoffe	44.00	mg/l
Brienzwiler	1962	28.02.1975 12:00:00	Schwebstoffe	38.20	mg/l
Brienzwiler	1962	05.03.1975 12:00:00	Schwebstoffe	38.10	mg/l
Brienzwiler	1962	07.03.1975 12:00:00	Schwebstoffe	29.40	mg/l
Brienzwiler	1962	11.03.1975 12:00:00	Schwebstoffe	35.40	mg/l
Brienzwiler	1962	14.03.1975 12:00:00	Schwebstoffe	35.80	mg/l
Brienzwiler	1962	18.03.1975 12:00:00	Schwebstoffe	32.50	mg/l
Brienzwiler	1962	21.03.1975 12:00:00	Schwebstoffe	36.30	mg/l
Brienzwiler	1962	25.03.1975 12:00:00	Schwebstoffe	23.70	mg/l
Brienzwiler	1962	28.03.1975 12:00:00	Schwebstoffe	11.40	mg/l
Brienzwiler	1962	01.04.1975 12:00:00	Schwebstoffe	43.20	mg/l
Brienzwiler	1962	04.04.1975 12:00:00	Schwebstoffe	54.70	mg/l
Brienzwiler	1962	08.04.1975 12:00:00	Schwebstoffe	42.50	mg/l
Brienzwiler	1962	11.04.1975 12:00:00	Schwebstoffe	35.20	mg/l
Brienzwiler	1962	15.04.1975 12:00:00	Schwebstoffe	237.00	mg/l
Brienzwiler	1962	18.04.1975 12:00:00	Schwebstoffe	72.30	mg/l
Brienzwiler	1962	22.04.1975 12:00:00	Schwebstoffe	363.00	mg/l
Brienzwiler	1962	25.04.1975 12:00:00	Schwebstoffe	189.00	mg/l
Brienzwiler	1962	29.04.1975 12:00:00	Schwebstoffe	242.00	mg/l
Brienzwiler	1962	02.05.1975 12:00:00	Schwebstoffe	164.00	mg/l
Brienzwiler	1962	06.05.1975 12:00:00	Schwebstoffe	61.30	mg/l
Brienzwiler	1962	09.05.1975 12:00:00	Schwebstoffe	96.20	mg/l
Brienzwiler	1962	01.11.1974 12:00:00	Schwebstoffe	11.70	mg/l
Brienzwiler	1962	05.11.1974 12:00:00	Schwebstoffe	33.00	mg/l
Brienzwiler	1962	08.11.1974 12:00:00	Schwebstoffe	38.20	mg/l
Brienzwiler	1962	12.11.1974 12:00:00	Schwebstoffe	25.80	mg/l
Brienzwiler	1962	15.11.1974 12:00:00	Schwebstoffe	194.00	mg/l
Brienzwiler	1962	19.11.1974 12:00:00	Schwebstoffe	37.60	mg/l
Brienzwiler	1962	22.11.1974 12:00:00	Schwebstoffe	28.90	mg/l
Brienzwiler	1962	26.11.1974 12:00:00	Schwebstoffe	13.70	mg/l
Brienzwiler	1962	29.11.1974 12:00:00	Schwebstoffe	21.70	mg/l
Brienzwiler	1962	03.12.1974 12:00:00	Schwebstoffe	16.00	mg/l
Brienzwiler	1962	06.12.1974 12:00:00	Schwebstoffe	45.10	mg/l
Brienzwiler	1962	11.12.1974 12:00:00	Schwebstoffe	27.30	mg/l
Brienzwiler	1962	13.12.1974 12:00:00	Schwebstoffe	16.70	mg/l
Brienzwiler	1962	17.12.1974 12:00:00	Schwebstoffe	51.70	mg/l
Brienzwiler	1962	20.12.1974 12:00:00	Schwebstoffe	18.60	mg/l
Brienzwiler	1962	27.12.1974 12:00:00	Schwebstoffe	12.90	mg/l
Brienzwiler	1962	31.12.1974 12:00:00	Schwebstoffe	20.20	mg/l
Brienzwiler	1962	03.01.1975 12:00:00	Schwebstoffe	15.60	mg/l
Brienzwiler	1962	07.01.1975 12:00:00	Schwebstoffe	36.30	mg/l
Brienzwiler	1962	10.01.1975 12:00:00	Schwebstoffe	31.80	mg/l
Brienzwiler	1962	14.01.1975 12:00:00	Schwebstoffe	42.90	mg/l
Brienzwiler	1962	17.01.1975 12:00:00	Schwebstoffe	30.90	mg/l
Brienzwiler	1962	21.01.1975 12:00:00	Schwebstoffe	34.20	mg/l
Brienzwiler	1962	24.01.1975 12:00:00	Schwebstoffe	42.00	mg/l
Brienzwiler	1962	28.01.1975 12:00:00	Schwebstoffe	32.50	mg/l
Brienzwiler	1962	31.01.1975 12:00:00	Schwebstoffe	37.70	mg/l
Brienzwiler	1962	04.02.1975 12:00:00	Schwebstoffe	32.10	mg/l
Brienzwiler	1962	30.07.1974 12:00:00	Schwebstoffe	99.40	mg/l
Brienzwiler	1962	02.08.1974 12:00:00	Schwebstoffe	93.30	mg/l
Brienzwiler	1962	06.08.1974 12:00:00	Schwebstoffe	231.00	mg/l
Brienzwiler	1962	08.08.1974 12:00:00	Schwebstoffe	198.00	mg/l
Brienzwiler	1962	13.08.1974 12:00:00	Schwebstoffe	104.00	mg/l
Brienzwiler	1962	16.08.1974 12:00:00	Schwebstoffe	176.00	mg/l
Brienzwiler	1962	20.08.1974 12:00:00	Schwebstoffe	96.30	mg/l
Brienzwiler	1962	23.08.1974 12:00:00	Schwebstoffe	76.60	mg/l
Brienzwiler	1962	27.08.1974 12:00:00	Schwebstoffe	73.60	mg/l
Brienzwiler	1962	30.08.1974 12:00:00	Schwebstoffe	82.80	mg/l
Brienzwiler	1962	04.09.1974 12:00:00	Schwebstoffe	54.70	mg/l
Brienzwiler	1962	06.09.1974 12:00:00	Schwebstoffe	52.70	mg/l
Brienzwiler	1962	10.09.1974 12:00:00	Schwebstoffe	65.50	mg/l
Brienzwiler	1962	13.09.1974 12:00:00	Schwebstoffe	111.00	mg/l
Brienzwiler	1962	17.09.1974 12:00:00	Schwebstoffe	40.30	mg/l
Brienzwiler	1962	20.09.1974 12:00:00	Schwebstoffe	75.70	mg/l
Brienzwiler	1962	24.09.1974 12:00:00	Schwebstoffe	49.90	mg/l
Brienzwiler	1962	27.09.1974 12:00:00	Schwebstoffe	31.30	mg/l
Brienzwiler	1962	01.10.1974 12:00:00	Schwebstoffe	26.30	mg/l
Brienzwiler	1962	04.10.1974 12:00:00	Schwebstoffe	11.10	mg/l
Brienzwiler	1962	08.10.1974 12:00:00	Schwebstoffe	26.50	mg/l
Brienzwiler	1962	11.10.1974 12:00:00	Schwebstoffe	35.80	mg/l
Brienzwiler	1962	16.10.1974 12:00:00	Schwebstoffe	10.20	mg/l
Brienzwiler	1962	18.10.1974 12:00:00	Schwebstoffe	17.30	mg/l
Brienzwiler	1962	22.10.1974 12:00:00	Schwebstoffe	20.90	mg/l
Brienzwiler	1962	25.10.1974 12:00:00	Schwebstoffe	17.50	mg/l
Brienzwiler	1962	29.10.1974 12:00:00	Schwebstoffe	18.60	mg/l
Brienzwiler	1962	23.04.1974 12:00:00	Schwebstoffe	36.30	mg/l
Brienzwiler	1962	26.04.1974 12:00:00	Schwebstoffe	27.80	mg/l
Brienzwiler	1962	30.04.1974 12:00:00	Schwebstoffe	98.40	mg/l
Brienzwiler	1962	03.05.1974 12:00:00	Schwebstoffe	75.20	mg/l
Brienzwiler	1962	07.05.1974 12:00:00	Schwebstoffe	167.00	mg/l
Brienzwiler	1962	10.05.1974 12:00:00	Schwebstoffe	42.60	mg/l
Brienzwiler	1962	14.05.1974 12:00:00	Schwebstoffe	53.30	mg/l
Brienzwiler	1962	17.05.1974 12:00:00	Schwebstoffe	234.00	mg/l
Brienzwiler	1962	22.05.1974 12:00:00	Schwebstoffe	112.00	mg/l
Brienzwiler	1962	24.05.1974 12:00:00	Schwebstoffe	286.00	mg/l
Brienzwiler	1962	31.05.1974 12:00:00	Schwebstoffe	4129.00	mg/l
Brienzwiler	1962	04.06.1974 12:00:00	Schwebstoffe	1654.00	mg/l
Brienzwiler	1962	07.06.1974 12:00:00	Schwebstoffe	1028.00	mg/l
Brienzwiler	1962	21.05.1976 12:00:00	Schwebstoffe	17.50	mg/l
Brienzwiler	1962	25.05.1976 12:00:00	Schwebstoffe	290.00	mg/l
Brienzwiler	1962	28.05.1976 12:00:00	Schwebstoffe	198.00	mg/l
Brienzwiler	1962	01.06.1976 12:00:00	Schwebstoffe	481.00	mg/l
Brienzwiler	1962	21.11.1975 12:00:00	Schwebstoffe	28.80	mg/l
Brienzwiler	1962	25.11.1975 12:00:00	Schwebstoffe	41.20	mg/l
Brienzwiler	1962	28.11.1975 12:00:00	Schwebstoffe	31.40	mg/l
Brienzwiler	1962	02.12.1975 12:00:00	Schwebstoffe	42.20	mg/l
Brienzwiler	1962	05.12.1975 12:00:00	Schwebstoffe	40.90	mg/l
Brienzwiler	1962	09.12.1975 12:00:00	Schwebstoffe	43.30	mg/l
Brienzwiler	1962	12.12.1975 12:00:00	Schwebstoffe	37.90	mg/l
Brienzwiler	1962	16.12.1975 12:00:00	Schwebstoffe	47.90	mg/l
Brienzwiler	1962	19.12.1975 12:00:00	Schwebstoffe	24.70	mg/l
Brienzwiler	1962	23.12.1975 12:00:00	Schwebstoffe	28.90	mg/l
Brienzwiler	1962	26.12.1975 12:00:00	Schwebstoffe	37.00	mg/l
Brienzwiler	1962	30.12.1975 12:00:00	Schwebstoffe	49.20	mg/l
Brienzwiler	1962	02.01.1976 12:00:00	Schwebstoffe	16.60	mg/l
Brienzwiler	1962	06.01.1976 12:00:00	Schwebstoffe	35.20	mg/l
Brienzwiler	1962	09.01.1976 12:00:00	Schwebstoffe	39.70	mg/l
Brienzwiler	1962	13.01.1976 12:00:00	Schwebstoffe	38.10	mg/l
Brienzwiler	1962	16.01.1976 12:00:00	Schwebstoffe	42.80	mg/l
Brienzwiler	1962	20.01.1976 12:00:00	Schwebstoffe	42.80	mg/l
Brienzwiler	1962	23.01.1976 12:00:00	Schwebstoffe	43.20	mg/l
Brienzwiler	1962	30.01.1976 12:00:00	Schwebstoffe	38.00	mg/l
Brienzwiler	1962	03.02.1976 12:00:00	Schwebstoffe	48.40	mg/l
Brienzwiler	1962	06.02.1976 12:00:00	Schwebstoffe	53.20	mg/l
Brienzwiler	1962	10.02.1976 12:00:00	Schwebstoffe	46.60	mg/l
Brienzwiler	1962	13.02.1976 12:00:00	Schwebstoffe	45.60	mg/l
Brienzwiler	1962	18.02.1976 12:00:00	Schwebstoffe	59.10	mg/l
Brienzwiler	1962	20.02.1976 12:00:00	Schwebstoffe	43.20	mg/l
Brienzwiler	1962	24.02.1976 12:00:00	Schwebstoffe	42.90	mg/l
Brienzwiler	1962	15.08.1975 12:00:00	Schwebstoffe	34.00	mg/l
Brienzwiler	1962	19.08.1975 12:00:00	Schwebstoffe	57.00	mg/l
Brienzwiler	1962	22.08.1975 12:00:00	Schwebstoffe	41.30	mg/l
Brienzwiler	1962	26.08.1975 12:00:00	Schwebstoffe	28.50	mg/l
Brienzwiler	1962	29.08.1975 12:00:00	Schwebstoffe	20.60	mg/l
Brienzwiler	1962	02.09.1975 12:00:00	Schwebstoffe	23.00	mg/l
Brienzwiler	1962	05.09.1975 12:00:00	Schwebstoffe	21.10	mg/l
Brienzwiler	1962	09.09.1975 12:00:00	Schwebstoffe	36.40	mg/l
Brienzwiler	1962	12.09.1975 12:00:00	Schwebstoffe	41.80	mg/l
Brienzwiler	1962	16.09.1975 12:00:00	Schwebstoffe	77.60	mg/l
Brienzwiler	1962	19.09.1975 12:00:00	Schwebstoffe	810.00	mg/l
Brienzwiler	1962	23.09.1975 12:00:00	Schwebstoffe	102.00	mg/l
Brienzwiler	1962	26.09.1975 12:00:00	Schwebstoffe	102.00	mg/l
Brienzwiler	1962	30.09.1975 12:00:00	Schwebstoffe	119.00	mg/l
Brienzwiler	1962	03.10.1975 12:00:00	Schwebstoffe	68.30	mg/l
Brienzwiler	1962	07.10.1975 12:00:00	Schwebstoffe	58.00	mg/l
Brienzwiler	1962	10.10.1975 12:00:00	Schwebstoffe	74.10	mg/l
Brienzwiler	1962	15.10.1975 12:00:00	Schwebstoffe	130.00	mg/l
Brienzwiler	1962	17.10.1975 12:00:00	Schwebstoffe	66.70	mg/l
Brienzwiler	1962	24.10.1975 12:00:00	Schwebstoffe	67.50	mg/l
Brienzwiler	1962	28.10.1975 12:00:00	Schwebstoffe	68.20	mg/l
Brienzwiler	1962	31.10.1975 12:00:00	Schwebstoffe	65.30	mg/l
Brienzwiler	1962	04.11.1975 12:00:00	Schwebstoffe	50.60	mg/l
Brienzwiler	1962	07.11.1975 12:00:00	Schwebstoffe	63.30	mg/l
Brienzwiler	1962	11.11.1975 12:00:00	Schwebstoffe	52.80	mg/l
Brienzwiler	1962	14.11.1975 12:00:00	Schwebstoffe	45.40	mg/l
Brienzwiler	1962	18.11.1975 12:00:00	Schwebstoffe	38.00	mg/l
Brienzwiler	1962	13.05.1975 12:00:00	Schwebstoffe	230.00	mg/l
Brienzwiler	1962	21.11.1989 12:00:00	Schwebstoffe	21.90	mg/l
Brienzwiler	1962	24.11.1989 12:00:00	Schwebstoffe	4.20	mg/l
Brienzwiler	1962	28.11.1989 12:00:00	Schwebstoffe	45.70	mg/l
Brienzwiler	1962	01.12.1989 12:00:00	Schwebstoffe	33.40	mg/l
Brienzwiler	1962	05.12.1989 12:00:00	Schwebstoffe	63.40	mg/l
Brienzwiler	1962	08.12.1989 12:00:00	Schwebstoffe	46.80	mg/l
Brienzwiler	1962	12.12.1989 12:00:00	Schwebstoffe	49.70	mg/l
Brienzwiler	1962	15.12.1989 12:00:00	Schwebstoffe	33.60	mg/l
Brienzwiler	1962	20.12.1989 12:00:00	Schwebstoffe	15.00	mg/l
Brienzwiler	1962	22.12.1989 12:00:00	Schwebstoffe	3.20	mg/l
Brienzwiler	1962	29.12.1989 12:00:00	Schwebstoffe	17.70	mg/l
Brienzwiler	1962	02.01.1990 12:00:00	Schwebstoffe	15.30	mg/l
Brienzwiler	1962	05.01.1990 12:00:00	Schwebstoffe	22.60	mg/l
Brienzwiler	1962	09.01.1990 12:00:00	Schwebstoffe	32.20	mg/l
Brienzwiler	1962	16.01.1990 12:00:00	Schwebstoffe	110.00	mg/l
Brienzwiler	1962	19.01.1990 12:00:00	Schwebstoffe	38.40	mg/l
Brienzwiler	1962	23.01.1990 12:00:00	Schwebstoffe	53.10	mg/l
Brienzwiler	1962	26.01.1990 12:00:00	Schwebstoffe	26.20	mg/l
Brienzwiler	1962	30.01.1990 12:00:00	Schwebstoffe	51.80	mg/l
Brienzwiler	1962	21.07.1989 12:00:00	Schwebstoffe	103.00	mg/l
Brienzwiler	1962	25.07.1989 12:00:00	Schwebstoffe	788.00	mg/l
Brienzwiler	1962	28.07.1989 12:00:00	Schwebstoffe	2082.00	mg/l
Brienzwiler	1962	01.08.1989 12:00:00	Schwebstoffe	752.00	mg/l
Brienzwiler	1962	04.08.1989 12:00:00	Schwebstoffe	351.00	mg/l
Brienzwiler	1962	08.08.1989 12:00:00	Schwebstoffe	518.00	mg/l
Brienzwiler	1962	11.08.1989 12:00:00	Schwebstoffe	519.00	mg/l
Brienzwiler	1962	15.08.1989 12:00:00	Schwebstoffe	419.00	mg/l
Brienzwiler	1962	18.08.1989 12:00:00	Schwebstoffe	278.00	mg/l
Brienzwiler	1962	23.08.1989 12:00:00	Schwebstoffe	116.00	mg/l
Brienzwiler	1962	25.08.1989 12:00:00	Schwebstoffe	103.00	mg/l
Brienzwiler	1962	29.08.1989 12:00:00	Schwebstoffe	219.00	mg/l
Brienzwiler	1962	01.09.1989 12:00:00	Schwebstoffe	190.00	mg/l
Brienzwiler	1962	05.09.1989 12:00:00	Schwebstoffe	154.00	mg/l
Brienzwiler	1962	08.09.1989 12:00:00	Schwebstoffe	196.00	mg/l
Brienzwiler	1962	12.09.1989 12:00:00	Schwebstoffe	151.00	mg/l
Brienzwiler	1962	15.09.1989 12:00:00	Schwebstoffe	4.60	mg/l
Brienzwiler	1962	19.09.1989 12:00:00	Schwebstoffe	39.90	mg/l
Brienzwiler	1962	22.09.1989 12:00:00	Schwebstoffe	35.00	mg/l
Brienzwiler	1962	26.09.1989 12:00:00	Schwebstoffe	33.70	mg/l
Brienzwiler	1962	29.09.1989 12:00:00	Schwebstoffe	80.60	mg/l
Brienzwiler	1962	03.10.1989 12:00:00	Schwebstoffe	40.60	mg/l
Brienzwiler	1962	06.10.1989 12:00:00	Schwebstoffe	9.90	mg/l
Brienzwiler	1962	10.10.1989 12:00:00	Schwebstoffe	23.80	mg/l
Brienzwiler	1962	13.10.1989 12:00:00	Schwebstoffe	12.70	mg/l
Brienzwiler	1962	17.10.1989 12:00:00	Schwebstoffe	9.00	mg/l
Brienzwiler	1962	20.10.1989 12:00:00	Schwebstoffe	12.70	mg/l
Brienzwiler	1962	18.04.1989 12:00:00	Schwebstoffe	18.60	mg/l
Brienzwiler	1962	21.04.1989 12:00:00	Schwebstoffe	6.80	mg/l
Brienzwiler	1962	25.04.1989 12:00:00	Schwebstoffe	8.30	mg/l
Brienzwiler	1962	28.04.1989 12:00:00	Schwebstoffe	8.50	mg/l
Brienzwiler	1962	02.05.1989 12:00:00	Schwebstoffe	10.40	mg/l
Brienzwiler	1962	05.05.1989 12:00:00	Schwebstoffe	0.60	mg/l
Brienzwiler	1962	09.05.1989 12:00:00	Schwebstoffe	65.00	mg/l
Brienzwiler	1962	12.05.1989 12:00:00	Schwebstoffe	23.70	mg/l
Brienzwiler	1962	16.05.1989 12:00:00	Schwebstoffe	31.00	mg/l
Brienzwiler	1962	19.05.1989 12:00:00	Schwebstoffe	36.10	mg/l
Brienzwiler	1962	23.05.1989 12:00:00	Schwebstoffe	44.60	mg/l
Brienzwiler	1962	26.05.1989 12:00:00	Schwebstoffe	84.50	mg/l
Brienzwiler	1962	30.05.1989 12:00:00	Schwebstoffe	124.00	mg/l
Brienzwiler	1962	02.06.1989 12:00:00	Schwebstoffe	106.00	mg/l
Brienzwiler	1962	06.06.1989 12:00:00	Schwebstoffe	72.40	mg/l
Brienzwiler	1962	09.06.1989 12:00:00	Schwebstoffe	54.30	mg/l
Brienzwiler	1962	13.06.1989 12:00:00	Schwebstoffe	80.90	mg/l
Brienzwiler	1962	16.06.1989 12:00:00	Schwebstoffe	64.00	mg/l
Brienzwiler	1962	20.06.1989 12:00:00	Schwebstoffe	76.10	mg/l
Brienzwiler	1962	23.06.1989 12:00:00	Schwebstoffe	132.00	mg/l
Brienzwiler	1962	27.06.1989 12:00:00	Schwebstoffe	86.70	mg/l
Brienzwiler	1962	30.06.1989 12:00:00	Schwebstoffe	53.80	mg/l
Brienzwiler	1962	04.07.1989 12:00:00	Schwebstoffe	134.00	mg/l
Brienzwiler	1962	07.07.1989 12:00:00	Schwebstoffe	221.00	mg/l
Brienzwiler	1962	11.07.1989 12:00:00	Schwebstoffe	94.70	mg/l
Brienzwiler	1962	14.07.1989 12:00:00	Schwebstoffe	62.30	mg/l
Brienzwiler	1962	18.07.1989 12:00:00	Schwebstoffe	82.20	mg/l
Brienzwiler	1962	06.01.1989 12:00:00	Schwebstoffe	23.10	mg/l
Brienzwiler	1962	17.01.1989 12:00:00	Schwebstoffe	32.10	mg/l
Brienzwiler	1962	20.01.1989 12:00:00	Schwebstoffe	36.50	mg/l
Brienzwiler	1962	24.01.1989 12:00:00	Schwebstoffe	23.80	mg/l
Brienzwiler	1962	27.01.1989 12:00:00	Schwebstoffe	26.50	mg/l
Brienzwiler	1962	31.01.1989 12:00:00	Schwebstoffe	34.00	mg/l
Brienzwiler	1962	03.02.1989 12:00:00	Schwebstoffe	40.30	mg/l
Brienzwiler	1962	07.02.1989 12:00:00	Schwebstoffe	22.70	mg/l
Brienzwiler	1962	10.02.1989 12:00:00	Schwebstoffe	17.80	mg/l
Brienzwiler	1962	14.02.1989 12:00:00	Schwebstoffe	20.10	mg/l
Brienzwiler	1962	17.02.1989 12:00:00	Schwebstoffe	36.70	mg/l
Brienzwiler	1962	21.02.1989 12:00:00	Schwebstoffe	9.70	mg/l
Brienzwiler	1962	24.02.1989 12:00:00	Schwebstoffe	18.10	mg/l
Brienzwiler	1962	28.02.1989 12:00:00	Schwebstoffe	22.40	mg/l
Brienzwiler	1962	03.03.1989 12:00:00	Schwebstoffe	27.10	mg/l
Brienzwiler	1962	07.03.1989 12:00:00	Schwebstoffe	26.90	mg/l
Brienzwiler	1962	10.03.1989 12:00:00	Schwebstoffe	11.40	mg/l
Brienzwiler	1962	14.03.1989 12:00:00	Schwebstoffe	32.60	mg/l
Brienzwiler	1962	17.03.1989 12:00:00	Schwebstoffe	8.70	mg/l
Brienzwiler	1962	21.03.1989 12:00:00	Schwebstoffe	14.40	mg/l
Brienzwiler	1962	24.03.1989 12:00:00	Schwebstoffe	8.20	mg/l
Brienzwiler	1962	28.03.1989 12:00:00	Schwebstoffe	4.60	mg/l
Brienzwiler	1962	31.03.1989 12:00:00	Schwebstoffe	13.90	mg/l
Brienzwiler	1962	05.04.1989 12:00:00	Schwebstoffe	97.50	mg/l
Brienzwiler	1962	07.04.1989 12:00:00	Schwebstoffe	19.70	mg/l
Brienzwiler	1962	11.04.1989 12:00:00	Schwebstoffe	28.30	mg/l
Brienzwiler	1962	14.04.1989 12:00:00	Schwebstoffe	33.30	mg/l
Brienzwiler	1962	30.09.1988 12:00:00	Schwebstoffe	24.90	mg/l
Brienzwiler	1962	04.10.1988 12:00:00	Schwebstoffe	16.60	mg/l
Brienzwiler	1962	07.10.1988 12:00:00	Schwebstoffe	6.70	mg/l
Brienzwiler	1962	11.10.1988 12:00:00	Schwebstoffe	33.10	mg/l
Brienzwiler	1962	14.10.1988 12:00:00	Schwebstoffe	61.80	mg/l
Brienzwiler	1962	18.10.1988 12:00:00	Schwebstoffe	256.00	mg/l
Brienzwiler	1962	21.10.1988 12:00:00	Schwebstoffe	39.60	mg/l
Brienzwiler	1962	28.10.1988 12:00:00	Schwebstoffe	296.00	mg/l
Brienzwiler	1962	01.11.1988 12:00:00	Schwebstoffe	11.80	mg/l
Brienzwiler	1962	04.11.1988 12:00:00	Schwebstoffe	33.80	mg/l
Brienzwiler	1962	08.11.1988 12:00:00	Schwebstoffe	54.90	mg/l
Brienzwiler	1962	11.11.1988 12:00:00	Schwebstoffe	14.60	mg/l
Brienzwiler	1962	15.11.1988 12:00:00	Schwebstoffe	55.70	mg/l
Brienzwiler	1962	18.11.1988 12:00:00	Schwebstoffe	14.50	mg/l
Brienzwiler	1962	22.11.1988 12:00:00	Schwebstoffe	34.80	mg/l
Brienzwiler	1962	25.11.1988 12:00:00	Schwebstoffe	25.70	mg/l
Brienzwiler	1962	29.11.1988 12:00:00	Schwebstoffe	45.00	mg/l
Brienzwiler	1962	02.12.1988 12:00:00	Schwebstoffe	20.20	mg/l
Brienzwiler	1962	06.12.1988 12:00:00	Schwebstoffe	17.20	mg/l
Brienzwiler	1962	09.12.1988 12:00:00	Schwebstoffe	14.00	mg/l
Brienzwiler	1962	13.12.1988 12:00:00	Schwebstoffe	11.80	mg/l
Brienzwiler	1962	17.12.1988 12:00:00	Schwebstoffe	24.70	mg/l
Brienzwiler	1962	20.12.1988 12:00:00	Schwebstoffe	29.50	mg/l
Brienzwiler	1962	23.12.1988 12:00:00	Schwebstoffe	11.60	mg/l
Brienzwiler	1962	27.12.1988 12:00:00	Schwebstoffe	22.00	mg/l
Brienzwiler	1962	30.12.1988 12:00:00	Schwebstoffe	15.50	mg/l
Brienzwiler	1962	03.01.1989 12:00:00	Schwebstoffe	14.30	mg/l
Brienzwiler	1962	28.06.1988 12:00:00	Schwebstoffe	39.50	mg/l
Brienzwiler	1962	01.07.1988 12:00:00	Schwebstoffe	122.00	mg/l
Brienzwiler	1962	05.07.1988 12:00:00	Schwebstoffe	138.00	mg/l
Brienzwiler	1962	08.07.1988 12:00:00	Schwebstoffe	219.00	mg/l
Brienzwiler	1962	12.07.1988 12:00:00	Schwebstoffe	98.20	mg/l
Brienzwiler	1962	15.07.1988 12:00:00	Schwebstoffe	153.00	mg/l
Brienzwiler	1962	19.07.1988 12:00:00	Schwebstoffe	60.70	mg/l
Brienzwiler	1962	22.07.1988 12:00:00	Schwebstoffe	68.20	mg/l
Brienzwiler	1962	26.07.1988 12:00:00	Schwebstoffe	111.00	mg/l
Brienzwiler	1962	28.07.1988 12:00:00	Schwebstoffe	211.00	mg/l
Brienzwiler	1962	02.08.1988 12:00:00	Schwebstoffe	80.10	mg/l
Brienzwiler	1962	05.08.1988 12:00:00	Schwebstoffe	68.60	mg/l
Brienzwiler	1962	09.08.1988 12:00:00	Schwebstoffe	99.50	mg/l
Brienzwiler	1962	12.08.1988 12:00:00	Schwebstoffe	85.30	mg/l
Brienzwiler	1962	16.08.1988 12:00:00	Schwebstoffe	85.80	mg/l
Brienzwiler	1962	19.08.1988 12:00:00	Schwebstoffe	80.30	mg/l
Brienzwiler	1962	23.08.1988 12:00:00	Schwebstoffe	115.00	mg/l
Brienzwiler	1962	26.08.1988 12:00:00	Schwebstoffe	148.00	mg/l
Brienzwiler	1962	30.08.1988 12:00:00	Schwebstoffe	191.00	mg/l
Brienzwiler	1962	02.09.1988 12:00:00	Schwebstoffe	998.00	mg/l
Brienzwiler	1962	06.09.1988 12:00:00	Schwebstoffe	94.30	mg/l
Brienzwiler	1962	09.09.1988 12:00:00	Schwebstoffe	139.00	mg/l
Brienzwiler	1962	13.09.1988 12:00:00	Schwebstoffe	68.80	mg/l
Brienzwiler	1962	16.09.1988 12:00:00	Schwebstoffe	65.20	mg/l
Brienzwiler	1962	20.09.1988 12:00:00	Schwebstoffe	48.90	mg/l
Brienzwiler	1962	23.09.1988 12:00:00	Schwebstoffe	30.80	mg/l
Brienzwiler	1962	27.09.1988 12:00:00	Schwebstoffe	34.60	mg/l
Brienzwiler	1962	25.03.1988 12:00:00	Schwebstoffe	48.20	mg/l
Brienzwiler	1962	29.03.1988 12:00:00	Schwebstoffe	40.20	mg/l
Brienzwiler	1962	01.04.1988 12:00:00	Schwebstoffe	6.00	mg/l
Brienzwiler	1962	05.04.1988 12:00:00	Schwebstoffe	15.40	mg/l
Brienzwiler	1962	08.04.1988 12:00:00	Schwebstoffe	4.30	mg/l
Brienzwiler	1962	12.04.1988 12:00:00	Schwebstoffe	23.90	mg/l
Brienzwiler	1962	15.04.1988 12:00:00	Schwebstoffe	17.90	mg/l
Brienzwiler	1962	19.04.1988 12:00:00	Schwebstoffe	11.70	mg/l
Brienzwiler	1962	22.04.1988 12:00:00	Schwebstoffe	46.60	mg/l
Brienzwiler	1962	26.04.1988 12:00:00	Schwebstoffe	53.10	mg/l
Brienzwiler	1962	29.04.1988 12:00:00	Schwebstoffe	18.70	mg/l
Brienzwiler	1962	03.05.1988 12:00:00	Schwebstoffe	70.60	mg/l
Brienzwiler	1962	06.05.1988 12:00:00	Schwebstoffe	9.70	mg/l
Brienzwiler	1962	10.05.1988 12:00:00	Schwebstoffe	90.80	mg/l
Brienzwiler	1962	13.05.1988 12:00:00	Schwebstoffe	62.60	mg/l
Brienzwiler	1962	20.05.1988 12:00:00	Schwebstoffe	37.60	mg/l
Brienzwiler	1962	21.05.1988 12:00:00	Schwebstoffe	252.00	mg/l
Brienzwiler	1962	24.05.1988 12:00:00	Schwebstoffe	103.00	mg/l
Brienzwiler	1962	27.05.1988 12:00:00	Schwebstoffe	121.00	mg/l
Brienzwiler	1962	31.05.1988 12:00:00	Schwebstoffe	173.00	mg/l
Brienzwiler	1962	12.10.1993 12:00:00	Schwebstoffe	27.50	mg/l
Brienzwiler	1962	15.10.1993 12:00:00	Schwebstoffe	49.70	mg/l
Brienzwiler	1962	19.10.1993 12:00:00	Schwebstoffe	129.60	mg/l
Brienzwiler	1962	22.10.1993 12:00:00	Schwebstoffe	58.80	mg/l
Brienzwiler	1962	26.10.1993 12:00:00	Schwebstoffe	183.00	mg/l
Brienzwiler	1962	29.10.1993 12:00:00	Schwebstoffe	62.60	mg/l
Brienzwiler	1962	02.11.1993 12:00:00	Schwebstoffe	57.50	mg/l
Brienzwiler	1962	03.06.1988 12:00:00	Schwebstoffe	92.10	mg/l
Brienzwiler	1962	07.06.1988 12:00:00	Schwebstoffe	146.00	mg/l
Brienzwiler	1962	10.06.1988 12:00:00	Schwebstoffe	64.40	mg/l
Brienzwiler	1962	14.06.1988 12:00:00	Schwebstoffe	83.60	mg/l
Brienzwiler	1962	17.06.1988 12:00:00	Schwebstoffe	108.00	mg/l
Brienzwiler	1962	21.06.1988 12:00:00	Schwebstoffe	54.70	mg/l
Brienzwiler	1962	24.06.1988 12:00:00	Schwebstoffe	53.70	mg/l
Brienzwiler	1962	22.12.1987 12:00:00	Schwebstoffe	40.80	mg/l
Brienzwiler	1962	26.12.1987 12:00:00	Schwebstoffe	5.80	mg/l
Brienzwiler	1962	28.12.1987 12:00:00	Schwebstoffe	22.50	mg/l
Brienzwiler	1962	01.01.1988 12:00:00	Schwebstoffe	15.40	mg/l
Brienzwiler	1962	05.01.1988 12:00:00	Schwebstoffe	13.10	mg/l
Brienzwiler	1962	08.01.1988 12:00:00	Schwebstoffe	17.70	mg/l
Brienzwiler	1962	12.01.1988 12:00:00	Schwebstoffe	27.70	mg/l
Brienzwiler	1962	15.01.1988 12:00:00	Schwebstoffe	36.50	mg/l
Brienzwiler	1962	19.01.1988 12:00:00	Schwebstoffe	60.50	mg/l
Brienzwiler	1962	22.01.1988 12:00:00	Schwebstoffe	115.00	mg/l
Brienzwiler	1962	27.01.1988 12:00:00	Schwebstoffe	47.90	mg/l
Brienzwiler	1962	29.01.1988 12:00:00	Schwebstoffe	34.80	mg/l
Brienzwiler	1962	02.02.1988 12:00:00	Schwebstoffe	41.00	mg/l
Brienzwiler	1962	05.02.1988 12:00:00	Schwebstoffe	88.10	mg/l
Brienzwiler	1962	09.02.1988 12:00:00	Schwebstoffe	61.90	mg/l
Brienzwiler	1962	12.02.1988 12:00:00	Schwebstoffe	21.10	mg/l
Brienzwiler	1962	16.02.1988 12:00:00	Schwebstoffe	34.30	mg/l
Brienzwiler	1962	19.02.1988 12:00:00	Schwebstoffe	39.80	mg/l
Brienzwiler	1962	23.02.1988 12:00:00	Schwebstoffe	34.40	mg/l
Brienzwiler	1962	25.02.1988 12:00:00	Schwebstoffe	61.00	mg/l
Brienzwiler	1962	01.03.1988 12:00:00	Schwebstoffe	66.80	mg/l
Brienzwiler	1962	04.03.1988 12:00:00	Schwebstoffe	64.50	mg/l
Brienzwiler	1962	08.03.1988 12:00:00	Schwebstoffe	46.20	mg/l
Brienzwiler	1962	11.03.1988 12:00:00	Schwebstoffe	40.50	mg/l
Brienzwiler	1962	15.03.1988 12:00:00	Schwebstoffe	36.20	mg/l
Brienzwiler	1962	18.03.1988 12:00:00	Schwebstoffe	33.30	mg/l
Brienzwiler	1962	22.03.1988 12:00:00	Schwebstoffe	83.10	mg/l
Brienzwiler	1962	18.09.1987 12:00:00	Schwebstoffe	280.00	mg/l
Brienzwiler	1962	22.09.1987 12:00:00	Schwebstoffe	137.00	mg/l
Brienzwiler	1962	25.09.1987 12:00:00	Schwebstoffe	134.00	mg/l
Brienzwiler	1962	29.09.1987 12:00:00	Schwebstoffe	94.90	mg/l
Brienzwiler	1962	30.09.1987 12:00:00	Schwebstoffe	92.90	mg/l
Brienzwiler	1962	06.10.1987 12:00:00	Schwebstoffe	79.90	mg/l
Brienzwiler	1962	09.10.1987 12:00:00	Schwebstoffe	61.40	mg/l
Brienzwiler	1962	13.10.1987 12:00:00	Schwebstoffe	27.40	mg/l
Brienzwiler	1962	16.10.1987 12:00:00	Schwebstoffe	39.20	mg/l
Brienzwiler	1962	20.10.1987 12:00:00	Schwebstoffe	72.30	mg/l
Brienzwiler	1962	23.10.1987 12:00:00	Schwebstoffe	48.50	mg/l
Brienzwiler	1962	27.10.1987 12:00:00	Schwebstoffe	24.00	mg/l
Brienzwiler	1962	30.10.1987 12:00:00	Schwebstoffe	28.10	mg/l
Brienzwiler	1962	03.11.1987 12:00:00	Schwebstoffe	43.50	mg/l
Brienzwiler	1962	06.11.1987 12:00:00	Schwebstoffe	39.90	mg/l
Brienzwiler	1962	10.11.1987 12:00:00	Schwebstoffe	31.20	mg/l
Brienzwiler	1962	13.11.1987 12:00:00	Schwebstoffe	0.20	mg/l
Brienzwiler	1962	17.11.1987 12:00:00	Schwebstoffe	10.90	mg/l
Brienzwiler	1962	20.11.1987 12:00:00	Schwebstoffe	26.00	mg/l
Brienzwiler	1962	24.11.1987 12:00:00	Schwebstoffe	37.90	mg/l
Brienzwiler	1962	27.11.1987 12:00:00	Schwebstoffe	45.10	mg/l
Brienzwiler	1962	01.12.1987 12:00:00	Schwebstoffe	44.60	mg/l
Brienzwiler	1962	04.12.1987 12:00:00	Schwebstoffe	9.60	mg/l
Brienzwiler	1962	08.12.1987 12:00:00	Schwebstoffe	13.80	mg/l
Brienzwiler	1962	04.11.1993 12:00:00	Schwebstoffe	35.80	mg/l
Brienzwiler	1962	09.11.1993 12:00:00	Schwebstoffe	93.20	mg/l
Brienzwiler	1962	12.11.1993 12:00:00	Schwebstoffe	37.90	mg/l
Brienzwiler	1962	16.11.1993 12:00:00	Schwebstoffe	89.80	mg/l
Brienzwiler	1962	19.11.1993 12:00:00	Schwebstoffe	70.10	mg/l
Brienzwiler	1962	23.11.1993 12:00:00	Schwebstoffe	92.30	mg/l
Brienzwiler	1962	26.11.1993 12:00:00	Schwebstoffe	84.80	mg/l
Brienzwiler	1962	30.11.1993 12:00:00	Schwebstoffe	79.70	mg/l
Brienzwiler	1962	03.12.1993 12:00:00	Schwebstoffe	20.70	mg/l
Brienzwiler	1962	07.12.1993 12:00:00	Schwebstoffe	40.20	mg/l
Brienzwiler	1962	10.12.1993 12:00:00	Schwebstoffe	28.80	mg/l
Brienzwiler	1962	14.12.1993 12:00:00	Schwebstoffe	38.30	mg/l
Brienzwiler	1962	17.12.1993 12:00:00	Schwebstoffe	14.80	mg/l
Brienzwiler	1962	21.12.1993 12:00:00	Schwebstoffe	27.80	mg/l
Brienzwiler	1962	24.12.1993 12:00:00	Schwebstoffe	23.90	mg/l
Brienzwiler	1962	27.12.1993 12:00:00	Schwebstoffe	16.90	mg/l
Brienzwiler	1962	31.12.1993 12:00:00	Schwebstoffe	16.10	mg/l
Brienzwiler	1962	09.07.1993 12:00:00	Schwebstoffe	48.30	mg/l
Brienzwiler	1962	13.07.1993 12:00:00	Schwebstoffe	92.90	mg/l
Brienzwiler	1962	16.07.1993 12:00:00	Schwebstoffe	68.80	mg/l
Brienzwiler	1962	20.07.1993 12:00:00	Schwebstoffe	195.00	mg/l
Brienzwiler	1962	23.07.1993 12:00:00	Schwebstoffe	59.40	mg/l
Brienzwiler	1962	27.07.1993 12:00:00	Schwebstoffe	60.40	mg/l
Brienzwiler	1962	29.07.1993 12:00:00	Schwebstoffe	146.00	mg/l
Brienzwiler	1962	03.08.1993 12:00:00	Schwebstoffe	120.00	mg/l
Brienzwiler	1962	06.08.1993 12:00:00	Schwebstoffe	34.10	mg/l
Brienzwiler	1962	10.08.1993 12:00:00	Schwebstoffe	81.70	mg/l
Brienzwiler	1962	13.08.1993 12:00:00	Schwebstoffe	96.00	mg/l
Brienzwiler	1962	17.08.1993 12:00:00	Schwebstoffe	60.00	mg/l
Brienzwiler	1962	20.08.1993 12:00:00	Schwebstoffe	87.30	mg/l
Brienzwiler	1962	24.08.1993 12:00:00	Schwebstoffe	149.00	mg/l
Brienzwiler	1962	27.08.1993 12:00:00	Schwebstoffe	71.30	mg/l
Brienzwiler	1962	31.08.1993 12:00:00	Schwebstoffe	102.00	mg/l
Brienzwiler	1962	03.09.1993 12:00:00	Schwebstoffe	46.80	mg/l
Brienzwiler	1962	07.09.1993 12:00:00	Schwebstoffe	59.90	mg/l
Brienzwiler	1962	10.09.1993 12:00:00	Schwebstoffe	94.30	mg/l
Brienzwiler	1962	14.09.1993 12:00:00	Schwebstoffe	101.00	mg/l
Brienzwiler	1962	17.09.1993 12:00:00	Schwebstoffe	49.60	mg/l
Brienzwiler	1962	21.09.1993 12:00:00	Schwebstoffe	55.50	mg/l
Brienzwiler	1962	24.09.1993 12:00:00	Schwebstoffe	154.00	mg/l
Brienzwiler	1962	28.09.1993 12:00:00	Schwebstoffe	567.00	mg/l
Brienzwiler	1962	01.10.1993 12:00:00	Schwebstoffe	270.00	mg/l
Brienzwiler	1962	05.10.1993 12:00:00	Schwebstoffe	144.00	mg/l
Brienzwiler	1962	08.10.1993 12:00:00	Schwebstoffe	21.80	mg/l
Brienzwiler	1962	02.04.1993 12:00:00	Schwebstoffe	29.20	mg/l
Brienzwiler	1962	06.04.1993 12:00:00	Schwebstoffe	25.00	mg/l
Brienzwiler	1962	09.04.1993 12:00:00	Schwebstoffe	7.30	mg/l
Brienzwiler	1962	13.04.1993 12:00:00	Schwebstoffe	9.30	mg/l
Brienzwiler	1962	16.04.1993 12:00:00	Schwebstoffe	17.60	mg/l
Brienzwiler	1962	20.04.1993 12:00:00	Schwebstoffe	20.40	mg/l
Brienzwiler	1962	23.04.1993 12:00:00	Schwebstoffe	25.70	mg/l
Brienzwiler	1962	27.04.1993 12:00:00	Schwebstoffe	28.10	mg/l
Brienzwiler	1962	30.04.1993 12:00:00	Schwebstoffe	24.80	mg/l
Brienzwiler	1962	04.05.1993 12:00:00	Schwebstoffe	12.60	mg/l
Brienzwiler	1962	07.05.1993 12:00:00	Schwebstoffe	46.30	mg/l
Brienzwiler	1962	11.12.1987 12:00:00	Schwebstoffe	72.40	mg/l
Brienzwiler	1962	15.12.1987 12:00:00	Schwebstoffe	23.50	mg/l
Brienzwiler	1962	18.12.1987 12:00:00	Schwebstoffe	49.60	mg/l
Brienzwiler	1962	16.06.1987 12:00:00	Schwebstoffe	509.00	mg/l
Brienzwiler	1962	19.06.1987 12:00:00	Schwebstoffe	265.00	mg/l
Brienzwiler	1962	23.06.1987 12:00:00	Schwebstoffe	103.00	mg/l
Brienzwiler	1962	26.06.1987 12:00:00	Schwebstoffe	271.00	mg/l
Brienzwiler	1962	30.06.1987 12:00:00	Schwebstoffe	272.00	mg/l
Brienzwiler	1962	03.07.1987 12:00:00	Schwebstoffe	398.00	mg/l
Brienzwiler	1962	07.07.1987 12:00:00	Schwebstoffe	290.00	mg/l
Brienzwiler	1962	10.07.1987 12:00:00	Schwebstoffe	242.00	mg/l
Brienzwiler	1962	14.07.1987 12:00:00	Schwebstoffe	125.00	mg/l
Brienzwiler	1962	17.07.1987 12:00:00	Schwebstoffe	140.00	mg/l
Brienzwiler	1962	21.07.1987 12:00:00	Schwebstoffe	59.50	mg/l
Brienzwiler	1962	24.07.1987 12:00:00	Schwebstoffe	71.50	mg/l
Brienzwiler	1962	28.07.1987 12:00:00	Schwebstoffe	725.00	mg/l
Brienzwiler	1962	31.07.1987 12:00:00	Schwebstoffe	237.00	mg/l
Brienzwiler	1962	04.08.1987 12:00:00	Schwebstoffe	84.70	mg/l
Brienzwiler	1962	07.08.1987 12:00:00	Schwebstoffe	57.10	mg/l
Brienzwiler	1962	11.08.1987 12:00:00	Schwebstoffe	43.10	mg/l
Brienzwiler	1962	14.08.1987 12:00:00	Schwebstoffe	91.50	mg/l
Brienzwiler	1962	18.08.1987 12:00:00	Schwebstoffe	229.00	mg/l
Brienzwiler	1962	21.08.1987 12:00:00	Schwebstoffe	99.90	mg/l
Brienzwiler	1962	25.08.1987 12:00:00	Schwebstoffe	3249.00	mg/l
Brienzwiler	1962	28.08.1987 12:00:00	Schwebstoffe	637.00	mg/l
Brienzwiler	1962	01.09.1987 12:00:00	Schwebstoffe	282.00	mg/l
Brienzwiler	1962	04.09.1987 12:00:00	Schwebstoffe	141.00	mg/l
Brienzwiler	1962	08.09.1987 12:00:00	Schwebstoffe	84.50	mg/l
Brienzwiler	1962	11.09.1987 12:00:00	Schwebstoffe	73.30	mg/l
Brienzwiler	1962	15.09.1987 12:00:00	Schwebstoffe	165.00	mg/l
Brienzwiler	1962	13.03.1987 12:00:00	Schwebstoffe	15.20	mg/l
Brienzwiler	1962	17.03.1987 12:00:00	Schwebstoffe	21.20	mg/l
Brienzwiler	1962	20.03.1987 12:00:00	Schwebstoffe	21.30	mg/l
Brienzwiler	1962	24.03.1987 12:00:00	Schwebstoffe	15.70	mg/l
Brienzwiler	1962	27.03.1987 12:00:00	Schwebstoffe	13.20	mg/l
Brienzwiler	1962	31.03.1987 12:00:00	Schwebstoffe	11.80	mg/l
Brienzwiler	1962	03.04.1987 12:00:00	Schwebstoffe	10.90	mg/l
Brienzwiler	1962	07.04.1987 12:00:00	Schwebstoffe	12.40	mg/l
Brienzwiler	1962	11.04.1987 12:00:00	Schwebstoffe	50.10	mg/l
Brienzwiler	1962	16.04.1987 12:00:00	Schwebstoffe	7.40	mg/l
Brienzwiler	1962	18.04.1987 12:00:00	Schwebstoffe	3.90	mg/l
Brienzwiler	1962	22.04.1987 12:00:00	Schwebstoffe	72.60	mg/l
Brienzwiler	1962	25.04.1987 12:00:00	Schwebstoffe	36.00	mg/l
Brienzwiler	1962	28.04.1987 12:00:00	Schwebstoffe	41.40	mg/l
Brienzwiler	1962	01.05.1987 12:00:00	Schwebstoffe	63.40	mg/l
Brienzwiler	1962	05.05.1987 12:00:00	Schwebstoffe	75.60	mg/l
Brienzwiler	1962	08.05.1987 12:00:00	Schwebstoffe	39.60	mg/l
Brienzwiler	1962	13.05.1987 12:00:00	Schwebstoffe	27.40	mg/l
Brienzwiler	1962	15.05.1987 12:00:00	Schwebstoffe	34.80	mg/l
Brienzwiler	1962	19.05.1987 12:00:00	Schwebstoffe	468.00	mg/l
Brienzwiler	1962	22.05.1987 12:00:00	Schwebstoffe	121.00	mg/l
Brienzwiler	1962	26.05.1987 12:00:00	Schwebstoffe	34.80	mg/l
Brienzwiler	1962	29.05.1987 12:00:00	Schwebstoffe	46.50	mg/l
Brienzwiler	1962	02.06.1987 12:00:00	Schwebstoffe	129.00	mg/l
Brienzwiler	1962	05.06.1987 12:00:00	Schwebstoffe	300.00	mg/l
Brienzwiler	1962	09.06.1987 12:00:00	Schwebstoffe	298.00	mg/l
Brienzwiler	1962	12.06.1987 12:00:00	Schwebstoffe	132.00	mg/l
Brienzwiler	1962	09.12.1986 12:00:00	Schwebstoffe	31.50	mg/l
Brienzwiler	1962	11.05.1993 12:00:00	Schwebstoffe	74.10	mg/l
Brienzwiler	1962	14.05.1993 12:00:00	Schwebstoffe	74.10	mg/l
Brienzwiler	1962	18.05.1993 12:00:00	Schwebstoffe	13.10	mg/l
Brienzwiler	1962	21.05.1993 12:00:00	Schwebstoffe	38.30	mg/l
Brienzwiler	1962	25.05.1993 12:00:00	Schwebstoffe	60.90	mg/l
Brienzwiler	1962	01.06.1993 12:00:00	Schwebstoffe	188.00	mg/l
Brienzwiler	1962	04.06.1993 12:00:00	Schwebstoffe	162.00	mg/l
Brienzwiler	1962	08.06.1993 12:00:00	Schwebstoffe	41.30	mg/l
Brienzwiler	1962	11.06.1993 12:00:00	Schwebstoffe	130.00	mg/l
Brienzwiler	1962	15.06.1993 12:00:00	Schwebstoffe	105.00	mg/l
Brienzwiler	1962	18.06.1993 12:00:00	Schwebstoffe	54.40	mg/l
Brienzwiler	1962	22.06.1993 12:00:00	Schwebstoffe	119.00	mg/l
Brienzwiler	1962	25.06.1993 12:00:00	Schwebstoffe	137.00	mg/l
Brienzwiler	1962	29.06.1993 12:00:00	Schwebstoffe	36.90	mg/l
Brienzwiler	1962	02.07.1993 12:00:00	Schwebstoffe	109.00	mg/l
Brienzwiler	1962	06.07.1993 12:00:00	Schwebstoffe	723.00	mg/l
Brienzwiler	1962	29.12.1992 12:00:00	Schwebstoffe	7.90	mg/l
Brienzwiler	1962	01.01.1993 12:00:00	Schwebstoffe	9.60	mg/l
Brienzwiler	1962	05.01.1993 12:00:00	Schwebstoffe	26.10	mg/l
Brienzwiler	1962	08.01.1993 12:00:00	Schwebstoffe	79.50	mg/l
Brienzwiler	1962	12.01.1993 12:00:00	Schwebstoffe	7.50	mg/l
Brienzwiler	1962	15.01.1993 12:00:00	Schwebstoffe	13.50	mg/l
Brienzwiler	1962	19.01.1993 12:00:00	Schwebstoffe	17.20	mg/l
Brienzwiler	1962	22.01.1993 12:00:00	Schwebstoffe	14.60	mg/l
Brienzwiler	1962	26.01.1993 12:00:00	Schwebstoffe	28.10	mg/l
Brienzwiler	1962	29.01.1993 12:00:00	Schwebstoffe	6.80	mg/l
Brienzwiler	1962	02.02.1993 12:00:00	Schwebstoffe	19.40	mg/l
Brienzwiler	1962	05.02.1993 12:00:00	Schwebstoffe	19.30	mg/l
Brienzwiler	1962	09.02.1993 12:00:00	Schwebstoffe	32.60	mg/l
Brienzwiler	1962	12.02.1993 12:00:00	Schwebstoffe	16.00	mg/l
Brienzwiler	1962	16.02.1993 12:00:00	Schwebstoffe	28.90	mg/l
Brienzwiler	1962	19.02.1993 12:00:00	Schwebstoffe	8.40	mg/l
Brienzwiler	1962	23.02.1993 12:00:00	Schwebstoffe	33.40	mg/l
Brienzwiler	1962	26.02.1993 12:00:00	Schwebstoffe	46.10	mg/l
Brienzwiler	1962	02.03.1993 12:00:00	Schwebstoffe	27.20	mg/l
Brienzwiler	1962	05.03.1993 12:00:00	Schwebstoffe	43.70	mg/l
Brienzwiler	1962	09.03.1993 12:00:00	Schwebstoffe	54.70	mg/l
Brienzwiler	1962	12.03.1993 12:00:00	Schwebstoffe	46.20	mg/l
Brienzwiler	1962	16.03.1993 12:00:00	Schwebstoffe	37.20	mg/l
Brienzwiler	1962	19.03.1993 12:00:00	Schwebstoffe	44.70	mg/l
Brienzwiler	1962	23.03.1993 12:00:00	Schwebstoffe	37.80	mg/l
Brienzwiler	1962	26.03.1993 12:00:00	Schwebstoffe	29.20	mg/l
Brienzwiler	1962	30.03.1993 12:00:00	Schwebstoffe	34.50	mg/l
Brienzwiler	1962	25.09.1992 12:00:00	Schwebstoffe	71.50	mg/l
Brienzwiler	1962	29.09.1992 12:00:00	Schwebstoffe	98.70	mg/l
Brienzwiler	1962	03.10.1992 12:00:00	Schwebstoffe	8.60	mg/l
Brienzwiler	1962	06.10.1992 12:00:00	Schwebstoffe	38.10	mg/l
Brienzwiler	1962	09.10.1992 12:00:00	Schwebstoffe	32.60	mg/l
Brienzwiler	1962	15.10.1992 12:00:00	Schwebstoffe	42.20	mg/l
Brienzwiler	1962	16.10.1992 12:00:00	Schwebstoffe	16.90	mg/l
Brienzwiler	1962	20.10.1992 12:00:00	Schwebstoffe	39.80	mg/l
Brienzwiler	1962	23.10.1992 12:00:00	Schwebstoffe	13.10	mg/l
Brienzwiler	1962	27.10.1992 12:00:00	Schwebstoffe	11.20	mg/l
Brienzwiler	1962	30.10.1992 12:00:00	Schwebstoffe	7.00	mg/l
Brienzwiler	1962	02.11.1992 12:00:00	Schwebstoffe	7.10	mg/l
Brienzwiler	1962	06.11.1992 12:00:00	Schwebstoffe	4.00	mg/l
Brienzwiler	1962	10.11.1992 12:00:00	Schwebstoffe	30.90	mg/l
Brienzwiler	1962	13.11.1992 12:00:00	Schwebstoffe	2.20	mg/l
Brienzwiler	1962	12.12.1986 12:00:00	Schwebstoffe	9.40	mg/l
Brienzwiler	1962	16.12.1986 12:00:00	Schwebstoffe	15.60	mg/l
Brienzwiler	1962	19.12.1986 12:00:00	Schwebstoffe	56.30	mg/l
Brienzwiler	1962	23.12.1986 12:00:00	Schwebstoffe	5.20	mg/l
Brienzwiler	1962	26.12.1986 12:00:00	Schwebstoffe	12.80	mg/l
Brienzwiler	1962	30.12.1986 12:00:00	Schwebstoffe	16.90	mg/l
Brienzwiler	1962	02.01.1987 12:00:00	Schwebstoffe	4.20	mg/l
Brienzwiler	1962	06.01.1987 12:00:00	Schwebstoffe	12.10	mg/l
Brienzwiler	1962	09.01.1987 12:00:00	Schwebstoffe	21.80	mg/l
Brienzwiler	1962	13.01.1987 12:00:00	Schwebstoffe	29.20	mg/l
Brienzwiler	1962	16.01.1987 12:00:00	Schwebstoffe	28.20	mg/l
Brienzwiler	1962	20.01.1987 12:00:00	Schwebstoffe	26.20	mg/l
Brienzwiler	1962	23.01.1987 12:00:00	Schwebstoffe	21.00	mg/l
Brienzwiler	1962	27.01.1987 12:00:00	Schwebstoffe	20.30	mg/l
Brienzwiler	1962	30.01.1987 12:00:00	Schwebstoffe	14.40	mg/l
Brienzwiler	1962	03.02.1987 12:00:00	Schwebstoffe	22.60	mg/l
Brienzwiler	1962	06.02.1987 12:00:00	Schwebstoffe	29.60	mg/l
Brienzwiler	1962	10.02.1987 12:00:00	Schwebstoffe	27.90	mg/l
Brienzwiler	1962	13.02.1987 12:00:00	Schwebstoffe	28.90	mg/l
Brienzwiler	1962	17.02.1987 12:00:00	Schwebstoffe	23.40	mg/l
Brienzwiler	1962	20.02.1987 12:00:00	Schwebstoffe	19.30	mg/l
Brienzwiler	1962	24.02.1987 12:00:00	Schwebstoffe	17.40	mg/l
Brienzwiler	1962	27.02.1987 12:00:00	Schwebstoffe	8.50	mg/l
Brienzwiler	1962	03.03.1987 12:00:00	Schwebstoffe	35.40	mg/l
Brienzwiler	1962	06.03.1987 12:00:00	Schwebstoffe	14.40	mg/l
Brienzwiler	1962	10.03.1987 12:00:00	Schwebstoffe	13.80	mg/l
Brienzwiler	1962	05.09.1986 12:00:00	Schwebstoffe	30.60	mg/l
Brienzwiler	1962	09.09.1986 12:00:00	Schwebstoffe	98.60	mg/l
Brienzwiler	1962	12.09.1986 12:00:00	Schwebstoffe	73.30	mg/l
Brienzwiler	1962	16.09.1986 12:00:00	Schwebstoffe	83.00	mg/l
Brienzwiler	1962	19.09.1986 12:00:00	Schwebstoffe	336.00	mg/l
Brienzwiler	1962	23.09.1986 12:00:00	Schwebstoffe	126.00	mg/l
Brienzwiler	1962	26.09.1986 12:00:00	Schwebstoffe	42.90	mg/l
Brienzwiler	1962	30.09.1986 12:00:00	Schwebstoffe	62.40	mg/l
Brienzwiler	1962	03.10.1986 12:00:00	Schwebstoffe	47.90	mg/l
Brienzwiler	1962	07.10.1986 12:00:00	Schwebstoffe	430.00	mg/l
Brienzwiler	1962	10.10.1986 12:00:00	Schwebstoffe	36.30	mg/l
Brienzwiler	1962	14.10.1986 12:00:00	Schwebstoffe	66.00	mg/l
Brienzwiler	1962	17.10.1986 12:00:00	Schwebstoffe	54.40	mg/l
Brienzwiler	1962	21.10.1986 12:00:00	Schwebstoffe	51.40	mg/l
Brienzwiler	1962	24.10.1986 12:00:00	Schwebstoffe	49.10	mg/l
Brienzwiler	1962	28.10.1986 12:00:00	Schwebstoffe	134.00	mg/l
Brienzwiler	1962	31.10.1986 12:00:00	Schwebstoffe	44.80	mg/l
Brienzwiler	1962	04.11.1986 12:00:00	Schwebstoffe	47.10	mg/l
Brienzwiler	1962	07.11.1986 12:00:00	Schwebstoffe	11.20	mg/l
Brienzwiler	1962	11.11.1986 12:00:00	Schwebstoffe	25.30	mg/l
Brienzwiler	1962	14.11.1986 12:00:00	Schwebstoffe	20.20	mg/l
Brienzwiler	1962	18.11.1986 12:00:00	Schwebstoffe	26.20	mg/l
Brienzwiler	1962	21.11.1986 12:00:00	Schwebstoffe	17.70	mg/l
Brienzwiler	1962	25.11.1986 12:00:00	Schwebstoffe	41.50	mg/l
Brienzwiler	1962	28.11.1986 12:00:00	Schwebstoffe	46.80	mg/l
Brienzwiler	1962	03.12.1986 12:00:00	Schwebstoffe	51.40	mg/l
Brienzwiler	1962	05.12.1986 12:00:00	Schwebstoffe	26.90	mg/l
Brienzwiler	1962	03.06.1986 12:00:00	Schwebstoffe	147.00	mg/l
Brienzwiler	1962	06.06.1986 12:00:00	Schwebstoffe	103.00	mg/l
Brienzwiler	1962	10.06.1986 12:00:00	Schwebstoffe	54.90	mg/l
Brienzwiler	1962	13.06.1986 12:00:00	Schwebstoffe	5.80	mg/l
Brienzwiler	1962	18.06.1986 12:00:00	Schwebstoffe	160.00	mg/l
Brienzwiler	1962	17.11.1992 12:00:00	Schwebstoffe	19.50	mg/l
Brienzwiler	1962	20.11.1992 12:00:00	Schwebstoffe	82.10	mg/l
Brienzwiler	1962	24.11.1992 12:00:00	Schwebstoffe	79.40	mg/l
Brienzwiler	1962	27.11.1992 12:00:00	Schwebstoffe	84.50	mg/l
Brienzwiler	1962	02.12.1992 12:00:00	Schwebstoffe	17.20	mg/l
Brienzwiler	1962	04.12.1992 12:00:00	Schwebstoffe	31.10	mg/l
Brienzwiler	1962	08.12.1992 12:00:00	Schwebstoffe	44.20	mg/l
Brienzwiler	1962	11.12.1992 12:00:00	Schwebstoffe	25.30	mg/l
Brienzwiler	1962	15.12.1992 12:00:00	Schwebstoffe	21.30	mg/l
Brienzwiler	1962	18.12.1992 12:00:00	Schwebstoffe	9.00	mg/l
Brienzwiler	1962	22.12.1992 12:00:00	Schwebstoffe	10.30	mg/l
Brienzwiler	1962	26.12.1992 12:00:00	Schwebstoffe	8.80	mg/l
Brienzwiler	1962	23.06.1992 12:00:00	Schwebstoffe	42.90	mg/l
Brienzwiler	1962	26.06.1992 12:00:00	Schwebstoffe	55.50	mg/l
Brienzwiler	1962	30.06.1992 12:00:00	Schwebstoffe	57.50	mg/l
Brienzwiler	1962	03.07.1992 12:00:00	Schwebstoffe	38.60	mg/l
Brienzwiler	1962	07.07.1992 12:00:00	Schwebstoffe	59.50	mg/l
Brienzwiler	1962	10.07.1992 12:00:00	Schwebstoffe	44.60	mg/l
Brienzwiler	1962	14.07.1992 12:00:00	Schwebstoffe	33.80	mg/l
Brienzwiler	1962	17.07.1992 12:00:00	Schwebstoffe	57.30	mg/l
Brienzwiler	1962	21.07.1992 12:00:00	Schwebstoffe	162.00	mg/l
Brienzwiler	1962	24.07.1992 12:00:00	Schwebstoffe	35.80	mg/l
Brienzwiler	1962	28.07.1992 12:00:00	Schwebstoffe	98.70	mg/l
Brienzwiler	1962	31.07.1992 12:00:00	Schwebstoffe	43.70	mg/l
Brienzwiler	1962	04.08.1992 12:00:00	Schwebstoffe	72.90	mg/l
Brienzwiler	1962	07.08.1992 12:00:00	Schwebstoffe	72.90	mg/l
Brienzwiler	1962	11.08.1992 12:00:00	Schwebstoffe	449.00	mg/l
Brienzwiler	1962	14.08.1992 12:00:00	Schwebstoffe	124.00	mg/l
Brienzwiler	1962	18.08.1992 12:00:00	Schwebstoffe	86.60	mg/l
Brienzwiler	1962	21.08.1992 12:00:00	Schwebstoffe	157.00	mg/l
Brienzwiler	1962	25.08.1992 12:00:00	Schwebstoffe	164.00	mg/l
Brienzwiler	1962	28.08.1992 12:00:00	Schwebstoffe	96.40	mg/l
Brienzwiler	1962	01.09.1992 12:00:00	Schwebstoffe	311.00	mg/l
Brienzwiler	1962	04.09.1992 12:00:00	Schwebstoffe	257.00	mg/l
Brienzwiler	1962	08.09.1992 12:00:00	Schwebstoffe	116.00	mg/l
Brienzwiler	1962	11.09.1992 12:00:00	Schwebstoffe	68.90	mg/l
Brienzwiler	1962	15.09.1992 12:00:00	Schwebstoffe	27.20	mg/l
Brienzwiler	1962	18.09.1992 12:00:00	Schwebstoffe	42.10	mg/l
Brienzwiler	1962	22.09.1992 12:00:00	Schwebstoffe	19.20	mg/l
Brienzwiler	1962	20.03.1992 12:00:00	Schwebstoffe	9.80	mg/l
Brienzwiler	1962	24.03.1992 12:00:00	Schwebstoffe	33.60	mg/l
Brienzwiler	1962	27.03.1992 12:00:00	Schwebstoffe	26.40	mg/l
Brienzwiler	1962	31.03.1992 12:00:00	Schwebstoffe	29.70	mg/l
Brienzwiler	1962	03.04.1992 12:00:00	Schwebstoffe	33.80	mg/l
Brienzwiler	1962	07.04.1992 12:00:00	Schwebstoffe	35.60	mg/l
Brienzwiler	1962	10.04.1992 12:00:00	Schwebstoffe	23.60	mg/l
Brienzwiler	1962	14.04.1992 12:00:00	Schwebstoffe	31.00	mg/l
Brienzwiler	1962	17.04.1992 12:00:00	Schwebstoffe	11.80	mg/l
Brienzwiler	1962	21.04.1992 12:00:00	Schwebstoffe	21.90	mg/l
Brienzwiler	1962	24.04.1992 12:00:00	Schwebstoffe	32.20	mg/l
Brienzwiler	1962	28.04.1992 12:00:00	Schwebstoffe	39.20	mg/l
Brienzwiler	1962	01.05.1992 12:00:00	Schwebstoffe	8.70	mg/l
Brienzwiler	1962	05.05.1992 12:00:00	Schwebstoffe	52.90	mg/l
Brienzwiler	1962	08.05.1992 12:00:00	Schwebstoffe	50.50	mg/l
Brienzwiler	1962	12.05.1992 12:00:00	Schwebstoffe	180.00	mg/l
Brienzwiler	1962	15.05.1992 12:00:00	Schwebstoffe	194.00	mg/l
Brienzwiler	1962	19.05.1992 12:00:00	Schwebstoffe	88.00	mg/l
Brienzwiler	1962	22.05.1992 12:00:00	Schwebstoffe	57.90	mg/l
Brienzwiler	1962	20.06.1986 12:00:00	Schwebstoffe	127.00	mg/l
Brienzwiler	1962	24.06.1986 12:00:00	Schwebstoffe	844.00	mg/l
Brienzwiler	1962	27.06.1986 12:00:00	Schwebstoffe	343.00	mg/l
Brienzwiler	1962	01.07.1986 12:00:00	Schwebstoffe	94.20	mg/l
Brienzwiler	1962	04.07.1986 12:00:00	Schwebstoffe	122.00	mg/l
Brienzwiler	1962	08.07.1986 12:00:00	Schwebstoffe	203.00	mg/l
Brienzwiler	1962	11.07.1986 12:00:00	Schwebstoffe	71.30	mg/l
Brienzwiler	1962	15.07.1986 12:00:00	Schwebstoffe	55.60	mg/l
Brienzwiler	1962	18.07.1986 12:00:00	Schwebstoffe	257.00	mg/l
Brienzwiler	1962	23.07.1986 12:00:00	Schwebstoffe	62.60	mg/l
Brienzwiler	1962	25.07.1986 12:00:00	Schwebstoffe	64.30	mg/l
Brienzwiler	1962	30.07.1986 12:00:00	Schwebstoffe	109.00	mg/l
Brienzwiler	1962	01.08.1986 12:00:00	Schwebstoffe	114.00	mg/l
Brienzwiler	1962	05.08.1986 12:00:00	Schwebstoffe	203.00	mg/l
Brienzwiler	1962	08.08.1986 12:00:00	Schwebstoffe	99.10	mg/l
Brienzwiler	1962	12.08.1986 12:00:00	Schwebstoffe	272.00	mg/l
Brienzwiler	1962	15.08.1986 12:00:00	Schwebstoffe	367.00	mg/l
Brienzwiler	1962	19.08.1986 12:00:00	Schwebstoffe	701.00	mg/l
Brienzwiler	1962	22.08.1986 12:00:00	Schwebstoffe	170.00	mg/l
Brienzwiler	1962	26.08.1986 12:00:00	Schwebstoffe	105.00	mg/l
Brienzwiler	1962	29.08.1986 12:00:00	Schwebstoffe	123.00	mg/l
Brienzwiler	1962	02.09.1986 12:00:00	Schwebstoffe	194.00	mg/l
Brienzwiler	1962	21.02.1986 12:00:00	Schwebstoffe	79.70	mg/l
Brienzwiler	1962	25.02.1986 12:00:00	Schwebstoffe	27.10	mg/l
Brienzwiler	1962	28.02.1986 12:00:00	Schwebstoffe	37.70	mg/l
Brienzwiler	1962	07.03.1986 12:00:00	Schwebstoffe	27.80	mg/l
Brienzwiler	1962	11.03.1986 12:00:00	Schwebstoffe	46.60	mg/l
Brienzwiler	1962	14.03.1986 12:00:00	Schwebstoffe	19.60	mg/l
Brienzwiler	1962	18.03.1986 12:00:00	Schwebstoffe	7.20	mg/l
Brienzwiler	1962	21.03.1986 12:00:00	Schwebstoffe	34.70	mg/l
Brienzwiler	1962	25.03.1986 12:00:00	Schwebstoffe	27.70	mg/l
Brienzwiler	1962	28.03.1986 12:00:00	Schwebstoffe	4.50	mg/l
Brienzwiler	1962	04.04.1986 12:00:00	Schwebstoffe	14.90	mg/l
Brienzwiler	1962	08.04.1986 12:00:00	Schwebstoffe	27.90	mg/l
Brienzwiler	1962	11.04.1986 12:00:00	Schwebstoffe	110.00	mg/l
Brienzwiler	1962	15.04.1986 12:00:00	Schwebstoffe	23.20	mg/l
Brienzwiler	1962	18.04.1986 12:00:00	Schwebstoffe	50.70	mg/l
Brienzwiler	1962	22.04.1986 12:00:00	Schwebstoffe	18.40	mg/l
Brienzwiler	1962	25.04.1986 12:00:00	Schwebstoffe	13.50	mg/l
Brienzwiler	1962	29.04.1986 12:00:00	Schwebstoffe	23.70	mg/l
Brienzwiler	1962	02.05.1986 12:00:00	Schwebstoffe	15.00	mg/l
Brienzwiler	1962	06.05.1986 12:00:00	Schwebstoffe	45.30	mg/l
Brienzwiler	1962	09.05.1986 12:00:00	Schwebstoffe	20.00	mg/l
Brienzwiler	1962	13.05.1986 12:00:00	Schwebstoffe	43.30	mg/l
Brienzwiler	1962	16.05.1986 12:00:00	Schwebstoffe	114.00	mg/l
Brienzwiler	1962	21.05.1986 12:00:00	Schwebstoffe	173.00	mg/l
Brienzwiler	1962	23.05.1986 12:00:00	Schwebstoffe	236.00	mg/l
Brienzwiler	1962	27.05.1986 12:00:00	Schwebstoffe	192.00	mg/l
Brienzwiler	1962	30.05.1986 12:00:00	Schwebstoffe	132.00	mg/l
Brienzwiler	1962	12.11.1985 12:00:00	Schwebstoffe	16.50	mg/l
Brienzwiler	1962	15.11.1985 12:00:00	Schwebstoffe	37.70	mg/l
Brienzwiler	1962	19.11.1985 12:00:00	Schwebstoffe	66.30	mg/l
Brienzwiler	1962	22.11.1985 12:00:00	Schwebstoffe	17.10	mg/l
Brienzwiler	1962	26.11.1985 12:00:00	Schwebstoffe	31.40	mg/l
Brienzwiler	1962	29.11.1985 12:00:00	Schwebstoffe	22.50	mg/l
Brienzwiler	1962	06.12.1985 12:00:00	Schwebstoffe	22.60	mg/l
Brienzwiler	1962	10.12.1985 12:00:00	Schwebstoffe	99.50	mg/l
Brienzwiler	1962	13.12.1985 12:00:00	Schwebstoffe	26.60	mg/l
Brienzwiler	1962	26.05.1992 12:00:00	Schwebstoffe	40.50	mg/l
Brienzwiler	1962	29.05.1992 12:00:00	Schwebstoffe	110.00	mg/l
Brienzwiler	1962	02.06.1992 12:00:00	Schwebstoffe	434.00	mg/l
Brienzwiler	1962	05.06.1992 12:00:00	Schwebstoffe	88.80	mg/l
Brienzwiler	1962	09.06.1992 12:00:00	Schwebstoffe	204.00	mg/l
Brienzwiler	1962	12.06.1992 12:00:00	Schwebstoffe	152.00	mg/l
Brienzwiler	1962	16.06.1992 12:00:00	Schwebstoffe	89.50	mg/l
Brienzwiler	1962	19.06.1992 12:00:00	Schwebstoffe	99.30	mg/l
Brienzwiler	1962	17.12.1991 12:00:00	Schwebstoffe	32.60	mg/l
Brienzwiler	1962	20.12.1991 12:00:00	Schwebstoffe	22.10	mg/l
Brienzwiler	1962	24.12.1991 12:00:00	Schwebstoffe	17.80	mg/l
Brienzwiler	1962	27.12.1991 12:00:00	Schwebstoffe	1.40	mg/l
Brienzwiler	1962	01.01.1992 12:00:00	Schwebstoffe	5.90	mg/l
Brienzwiler	1962	03.01.1992 12:00:00	Schwebstoffe	13.50	mg/l
Brienzwiler	1962	07.01.1992 12:00:00	Schwebstoffe	42.20	mg/l
Brienzwiler	1962	10.01.1992 12:00:00	Schwebstoffe	13.80	mg/l
Brienzwiler	1962	14.01.1992 12:00:00	Schwebstoffe	79.90	mg/l
Brienzwiler	1962	17.01.1992 12:00:00	Schwebstoffe	28.20	mg/l
Brienzwiler	1962	21.01.1992 12:00:00	Schwebstoffe	41.60	mg/l
Brienzwiler	1962	24.01.1992 12:00:00	Schwebstoffe	37.30	mg/l
Brienzwiler	1962	28.01.1992 12:00:00	Schwebstoffe	37.20	mg/l
Brienzwiler	1962	31.01.1992 12:00:00	Schwebstoffe	27.30	mg/l
Brienzwiler	1962	04.02.1992 12:00:00	Schwebstoffe	33.90	mg/l
Brienzwiler	1962	07.02.1992 12:00:00	Schwebstoffe	7.90	mg/l
Brienzwiler	1962	11.02.1992 12:00:00	Schwebstoffe	4.00	mg/l
Brienzwiler	1962	14.02.1992 12:00:00	Schwebstoffe	9.40	mg/l
Brienzwiler	1962	18.02.1992 12:00:00	Schwebstoffe	28.60	mg/l
Brienzwiler	1962	21.02.1992 12:00:00	Schwebstoffe	42.10	mg/l
Brienzwiler	1962	25.02.1992 12:00:00	Schwebstoffe	43.60	mg/l
Brienzwiler	1962	28.02.1992 12:00:00	Schwebstoffe	10.00	mg/l
Brienzwiler	1962	03.03.1992 12:00:00	Schwebstoffe	26.30	mg/l
Brienzwiler	1962	06.03.1992 12:00:00	Schwebstoffe	55.40	mg/l
Brienzwiler	1962	10.03.1992 12:00:00	Schwebstoffe	11.30	mg/l
Brienzwiler	1962	13.03.1992 12:00:00	Schwebstoffe	29.20	mg/l
Brienzwiler	1962	17.03.1992 12:00:00	Schwebstoffe	11.40	mg/l
Brienzwiler	1962	30.08.1991 12:00:00	Schwebstoffe	160.00	mg/l
Brienzwiler	1962	03.09.1991 12:00:00	Schwebstoffe	114.00	mg/l
Brienzwiler	1962	06.09.1991 12:00:00	Schwebstoffe	275.00	mg/l
Brienzwiler	1962	11.09.1991 12:00:00	Schwebstoffe	148.00	mg/l
Brienzwiler	1962	13.09.1991 12:00:00	Schwebstoffe	125.00	mg/l
Brienzwiler	1962	17.09.1991 12:00:00	Schwebstoffe	269.00	mg/l
Brienzwiler	1962	01.10.1991 12:00:00	Schwebstoffe	82.90	mg/l
Brienzwiler	1962	04.10.1991 12:00:00	Schwebstoffe	342.00	mg/l
Brienzwiler	1962	08.10.1991 12:00:00	Schwebstoffe	68.90	mg/l
Brienzwiler	1962	11.10.1991 12:00:00	Schwebstoffe	16.90	mg/l
Brienzwiler	1962	15.10.1991 12:00:00	Schwebstoffe	34.20	mg/l
Brienzwiler	1962	18.10.1991 12:00:00	Schwebstoffe	36.80	mg/l
Brienzwiler	1962	22.10.1991 12:00:00	Schwebstoffe	57.60	mg/l
Brienzwiler	1962	25.10.1991 12:00:00	Schwebstoffe	45.90	mg/l
Brienzwiler	1962	29.10.1991 12:00:00	Schwebstoffe	41.50	mg/l
Brienzwiler	1962	01.11.1991 12:00:00	Schwebstoffe	23.20	mg/l
Brienzwiler	1962	05.11.1991 12:00:00	Schwebstoffe	36.70	mg/l
Brienzwiler	1962	08.11.1991 12:00:00	Schwebstoffe	27.00	mg/l
Brienzwiler	1962	12.11.1991 12:00:00	Schwebstoffe	84.80	mg/l
Brienzwiler	1962	15.11.1991 12:00:00	Schwebstoffe	49.40	mg/l
Brienzwiler	1962	19.11.1991 12:00:00	Schwebstoffe	64.90	mg/l
Brienzwiler	1962	22.11.1991 12:00:00	Schwebstoffe	13.50	mg/l
Brienzwiler	1962	26.11.1991 12:00:00	Schwebstoffe	78.50	mg/l
Brienzwiler	1962	17.12.1985 12:00:00	Schwebstoffe	23.70	mg/l
Brienzwiler	1962	20.12.1985 12:00:00	Schwebstoffe	17.10	mg/l
Brienzwiler	1962	27.12.1985 12:00:00	Schwebstoffe	13.90	mg/l
Brienzwiler	1962	31.12.1985 12:00:00	Schwebstoffe	17.80	mg/l
Brienzwiler	1962	03.01.1986 12:00:00	Schwebstoffe	25.00	mg/l
Brienzwiler	1962	07.01.1986 12:00:00	Schwebstoffe	31.20	mg/l
Brienzwiler	1962	10.01.1986 12:00:00	Schwebstoffe	35.50	mg/l
Brienzwiler	1962	14.01.1986 12:00:00	Schwebstoffe	18.20	mg/l
Brienzwiler	1962	17.01.1986 12:00:00	Schwebstoffe	22.10	mg/l
Brienzwiler	1962	21.01.1986 12:00:00	Schwebstoffe	28.40	mg/l
Brienzwiler	1962	24.01.1986 12:00:00	Schwebstoffe	15.40	mg/l
Brienzwiler	1962	28.01.1986 12:00:00	Schwebstoffe	46.00	mg/l
Brienzwiler	1962	31.01.1986 12:00:00	Schwebstoffe	21.70	mg/l
Brienzwiler	1962	04.02.1986 12:00:00	Schwebstoffe	28.00	mg/l
Brienzwiler	1962	07.02.1986 12:00:00	Schwebstoffe	50.50	mg/l
Brienzwiler	1962	11.02.1986 12:00:00	Schwebstoffe	26.10	mg/l
Brienzwiler	1962	14.02.1986 12:00:00	Schwebstoffe	34.30	mg/l
Brienzwiler	1962	18.02.1986 12:00:00	Schwebstoffe	50.10	mg/l
Brienzwiler	1962	09.08.1985 12:00:00	Schwebstoffe	52.90	mg/l
Brienzwiler	1962	13.08.1985 12:00:00	Schwebstoffe	88.60	mg/l
Brienzwiler	1962	16.08.1985 12:00:00	Schwebstoffe	28.90	mg/l
Brienzwiler	1962	20.08.1985 12:00:00	Schwebstoffe	90.10	mg/l
Brienzwiler	1962	23.08.1985 12:00:00	Schwebstoffe	72.60	mg/l
Brienzwiler	1962	27.08.1985 12:00:00	Schwebstoffe	63.60	mg/l
Brienzwiler	1962	30.08.1985 12:00:00	Schwebstoffe	86.10	mg/l
Brienzwiler	1962	03.09.1985 12:00:00	Schwebstoffe	55.60	mg/l
Brienzwiler	1962	06.09.1985 12:00:00	Schwebstoffe	253.00	mg/l
Brienzwiler	1962	10.09.1985 12:00:00	Schwebstoffe	58.00	mg/l
Brienzwiler	1962	13.09.1985 12:00:00	Schwebstoffe	46.30	mg/l
Brienzwiler	1962	17.09.1985 12:00:00	Schwebstoffe	59.60	mg/l
Brienzwiler	1962	20.09.1985 12:00:00	Schwebstoffe	16.60	mg/l
Brienzwiler	1962	25.09.1985 12:00:00	Schwebstoffe	9.60	mg/l
Brienzwiler	1962	27.09.1985 12:00:00	Schwebstoffe	8.30	mg/l
Brienzwiler	1962	01.10.1985 12:00:00	Schwebstoffe	984.00	mg/l
Brienzwiler	1962	04.10.1985 12:00:00	Schwebstoffe	394.00	mg/l
Brienzwiler	1962	08.10.1985 12:00:00	Schwebstoffe	92.40	mg/l
Brienzwiler	1962	11.10.1985 12:00:00	Schwebstoffe	51.60	mg/l
Brienzwiler	1962	15.10.1985 12:00:00	Schwebstoffe	52.90	mg/l
Brienzwiler	1962	18.10.1985 12:00:00	Schwebstoffe	64.80	mg/l
Brienzwiler	1962	22.10.1985 12:00:00	Schwebstoffe	45.20	mg/l
Brienzwiler	1962	25.10.1985 12:00:00	Schwebstoffe	29.80	mg/l
Brienzwiler	1962	29.10.1985 12:00:00	Schwebstoffe	94.30	mg/l
Brienzwiler	1962	01.11.1985 12:00:00	Schwebstoffe	1.10	mg/l
Brienzwiler	1962	05.11.1985 12:00:00	Schwebstoffe	35.50	mg/l
Brienzwiler	1962	08.11.1985 12:00:00	Schwebstoffe	40.40	mg/l
Brienzwiler	1962	08.05.1985 12:00:00	Schwebstoffe	29.70	mg/l
Brienzwiler	1962	10.05.1985 12:00:00	Schwebstoffe	18.20	mg/l
Brienzwiler	1962	14.05.1985 12:00:00	Schwebstoffe	41.70	mg/l
Brienzwiler	1962	17.05.1985 12:00:00	Schwebstoffe	15.30	mg/l
Brienzwiler	1962	22.05.1985 12:00:00	Schwebstoffe	22.70	mg/l
Brienzwiler	1962	24.05.1985 12:00:00	Schwebstoffe	11.30	mg/l
Brienzwiler	1962	29.05.1985 12:00:00	Schwebstoffe	36.70	mg/l
Brienzwiler	1962	31.05.1985 12:00:00	Schwebstoffe	14.00	mg/l
Brienzwiler	1962	04.06.1985 12:00:00	Schwebstoffe	23.30	mg/l
Brienzwiler	1962	07.06.1985 12:00:00	Schwebstoffe	139.00	mg/l
Brienzwiler	1962	11.06.1985 12:00:00	Schwebstoffe	50.10	mg/l
Brienzwiler	1962	14.06.1985 12:00:00	Schwebstoffe	23.30	mg/l
Brienzwiler	1962	19.06.1985 12:00:00	Schwebstoffe	30.10	mg/l
Brienzwiler	1962	29.11.1991 12:00:00	Schwebstoffe	53.90	mg/l
Brienzwiler	1962	06.12.1991 12:00:00	Schwebstoffe	97.70	mg/l
Brienzwiler	1962	10.12.1991 12:00:00	Schwebstoffe	48.20	mg/l
Brienzwiler	1962	13.12.1991 12:00:00	Schwebstoffe	39.80	mg/l
Brienzwiler	1962	28.05.1991 12:00:00	Schwebstoffe	186.00	mg/l
Brienzwiler	1962	31.05.1991 12:00:00	Schwebstoffe	39.70	mg/l
Brienzwiler	1962	04.06.1991 12:00:00	Schwebstoffe	129.00	mg/l
Brienzwiler	1962	07.06.1991 12:00:00	Schwebstoffe	117.00	mg/l
Brienzwiler	1962	11.06.1991 12:00:00	Schwebstoffe	127.00	mg/l
Brienzwiler	1962	14.06.1991 12:00:00	Schwebstoffe	238.00	mg/l
Brienzwiler	1962	18.06.1991 12:00:00	Schwebstoffe	439.00	mg/l
Brienzwiler	1962	21.06.1991 12:00:00	Schwebstoffe	119.00	mg/l
Brienzwiler	1962	25.06.1991 12:00:00	Schwebstoffe	127.00	mg/l
Brienzwiler	1962	28.06.1991 12:00:00	Schwebstoffe	110.00	mg/l
Brienzwiler	1962	02.07.1991 12:00:00	Schwebstoffe	163.00	mg/l
Brienzwiler	1962	05.07.1991 12:00:00	Schwebstoffe	162.00	mg/l
Brienzwiler	1962	09.07.1991 12:00:00	Schwebstoffe	295.00	mg/l
Brienzwiler	1962	12.07.1991 12:00:00	Schwebstoffe	105.00	mg/l
Brienzwiler	1962	16.07.1991 12:00:00	Schwebstoffe	202.00	mg/l
Brienzwiler	1962	19.07.1991 12:00:00	Schwebstoffe	659.00	mg/l
Brienzwiler	1962	23.07.1991 12:00:00	Schwebstoffe	53.40	mg/l
Brienzwiler	1962	26.07.1991 12:00:00	Schwebstoffe	476.00	mg/l
Brienzwiler	1962	30.07.1991 12:00:00	Schwebstoffe	72.10	mg/l
Brienzwiler	1962	02.08.1991 12:00:00	Schwebstoffe	297.00	mg/l
Brienzwiler	1962	06.08.1991 12:00:00	Schwebstoffe	72.80	mg/l
Brienzwiler	1962	09.08.1991 12:00:00	Schwebstoffe	334.00	mg/l
Brienzwiler	1962	13.08.1991 12:00:00	Schwebstoffe	122.00	mg/l
Brienzwiler	1962	16.08.1991 12:00:00	Schwebstoffe	121.00	mg/l
Brienzwiler	1962	21.08.1991 12:00:00	Schwebstoffe	96.80	mg/l
Brienzwiler	1962	23.08.1991 12:00:00	Schwebstoffe	143.00	mg/l
Brienzwiler	1962	27.08.1991 12:00:00	Schwebstoffe	117.00	mg/l
Brienzwiler	1962	22.02.1991 12:00:00	Schwebstoffe	20.10	mg/l
Brienzwiler	1962	26.02.1991 12:00:00	Schwebstoffe	275.00	mg/l
Brienzwiler	1962	01.03.1991 12:00:00	Schwebstoffe	74.80	mg/l
Brienzwiler	1962	04.03.1991 12:00:00	Schwebstoffe	271.00	mg/l
Brienzwiler	1962	08.03.1991 12:00:00	Schwebstoffe	2933.00	mg/l
Brienzwiler	1962	12.03.1991 12:00:00	Schwebstoffe	1258.00	mg/l
Brienzwiler	1962	15.03.1991 12:00:00	Schwebstoffe	3988.00	mg/l
Brienzwiler	1962	19.03.1991 12:00:00	Schwebstoffe	698.00	mg/l
Brienzwiler	1962	22.03.1991 12:00:00	Schwebstoffe	11731.00	mg/l
Brienzwiler	1962	26.03.1991 12:00:00	Schwebstoffe	4251.00	mg/l
Brienzwiler	1962	29.03.1991 12:00:00	Schwebstoffe	532.00	mg/l
Brienzwiler	1962	02.04.1991 12:00:00	Schwebstoffe	1260.00	mg/l
Brienzwiler	1962	05.04.1991 12:00:00	Schwebstoffe	4363.00	mg/l
Brienzwiler	1962	09.04.1991 12:00:00	Schwebstoffe	158.00	mg/l
Brienzwiler	1962	12.04.1991 12:00:00	Schwebstoffe	2350.00	mg/l
Brienzwiler	1962	17.04.1991 12:00:00	Schwebstoffe	639.00	mg/l
Brienzwiler	1962	19.04.1991 12:00:00	Schwebstoffe	373.00	mg/l
Brienzwiler	1962	23.04.1991 12:00:00	Schwebstoffe	54.00	mg/l
Brienzwiler	1962	26.04.1991 12:00:00	Schwebstoffe	47.20	mg/l
Brienzwiler	1962	30.04.1991 12:00:00	Schwebstoffe	48.60	mg/l
Brienzwiler	1962	03.05.1991 12:00:00	Schwebstoffe	435.00	mg/l
Brienzwiler	1962	07.05.1991 12:00:00	Schwebstoffe	24.60	mg/l
Brienzwiler	1962	10.05.1991 12:00:00	Schwebstoffe	15.00	mg/l
Brienzwiler	1962	14.05.1991 12:00:00	Schwebstoffe	97.30	mg/l
Brienzwiler	1962	17.05.1991 12:00:00	Schwebstoffe	63.10	mg/l
Brienzwiler	1962	21.05.1991 12:00:00	Schwebstoffe	68.10	mg/l
Brienzwiler	1962	24.05.1991 12:00:00	Schwebstoffe	887.00	mg/l
Brienzwiler	1962	21.06.1985 12:00:00	Schwebstoffe	22.30	mg/l
Brienzwiler	1962	25.06.1985 12:00:00	Schwebstoffe	51.60	mg/l
Brienzwiler	1962	28.06.1985 12:00:00	Schwebstoffe	36.10	mg/l
Brienzwiler	1962	02.07.1985 12:00:00	Schwebstoffe	42.10	mg/l
Brienzwiler	1962	05.07.1985 12:00:00	Schwebstoffe	43.10	mg/l
Brienzwiler	1962	10.07.1985 12:00:00	Schwebstoffe	76.80	mg/l
Brienzwiler	1962	12.07.1985 12:00:00	Schwebstoffe	55.90	mg/l
Brienzwiler	1962	16.07.1985 12:00:00	Schwebstoffe	239.00	mg/l
Brienzwiler	1962	19.07.1985 12:00:00	Schwebstoffe	70.20	mg/l
Brienzwiler	1962	24.07.1985 12:00:00	Schwebstoffe	79.10	mg/l
Brienzwiler	1962	26.07.1985 12:00:00	Schwebstoffe	190.00	mg/l
Brienzwiler	1962	30.07.1985 12:00:00	Schwebstoffe	168.00	mg/l
Brienzwiler	1962	02.08.1985 12:00:00	Schwebstoffe	98.70	mg/l
Brienzwiler	1962	06.08.1985 12:00:00	Schwebstoffe	233.00	mg/l
Brienzwiler	1962	25.01.1985 12:00:00	Schwebstoffe	47.10	mg/l
Brienzwiler	1962	30.01.1985 12:00:00	Schwebstoffe	39.70	mg/l
Brienzwiler	1962	01.02.1985 12:00:00	Schwebstoffe	17.90	mg/l
Brienzwiler	1962	05.02.1985 12:00:00	Schwebstoffe	44.90	mg/l
Brienzwiler	1962	08.02.1985 12:00:00	Schwebstoffe	33.90	mg/l
Brienzwiler	1962	12.02.1985 12:00:00	Schwebstoffe	28.60	mg/l
Brienzwiler	1962	20.02.1985 12:00:00	Schwebstoffe	40.30	mg/l
Brienzwiler	1962	22.02.1985 12:00:00	Schwebstoffe	31.90	mg/l
Brienzwiler	1962	26.02.1985 12:00:00	Schwebstoffe	26.60	mg/l
Brienzwiler	1962	01.03.1985 12:00:00	Schwebstoffe	31.60	mg/l
Brienzwiler	1962	05.03.1985 12:00:00	Schwebstoffe	43.70	mg/l
Brienzwiler	1962	08.03.1985 12:00:00	Schwebstoffe	38.60	mg/l
Brienzwiler	1962	12.03.1985 12:00:00	Schwebstoffe	38.30	mg/l
Brienzwiler	1962	15.03.1985 12:00:00	Schwebstoffe	33.60	mg/l
Brienzwiler	1962	20.03.1985 12:00:00	Schwebstoffe	31.30	mg/l
Brienzwiler	1962	22.03.1985 12:00:00	Schwebstoffe	40.60	mg/l
Brienzwiler	1962	26.03.1985 12:00:00	Schwebstoffe	36.90	mg/l
Brienzwiler	1962	29.03.1985 12:00:00	Schwebstoffe	35.00	mg/l
Brienzwiler	1962	02.04.1985 12:00:00	Schwebstoffe	22.70	mg/l
Brienzwiler	1962	10.04.1985 12:00:00	Schwebstoffe	29.20	mg/l
Brienzwiler	1962	12.04.1985 12:00:00	Schwebstoffe	17.60	mg/l
Brienzwiler	1962	16.04.1985 12:00:00	Schwebstoffe	31.90	mg/l
Brienzwiler	1962	19.04.1985 12:00:00	Schwebstoffe	16.60	mg/l
Brienzwiler	1962	24.04.1985 12:00:00	Schwebstoffe	20.80	mg/l
Brienzwiler	1962	26.04.1985 12:00:00	Schwebstoffe	20.60	mg/l
Brienzwiler	1962	30.04.1985 12:00:00	Schwebstoffe	24.40	mg/l
Brienzwiler	1962	03.05.1985 12:00:00	Schwebstoffe	8.70	mg/l
Brienzwiler	1962	12.10.1984 12:00:00	Schwebstoffe	12.00	mg/l
Brienzwiler	1962	16.10.1984 12:00:00	Schwebstoffe	19.30	mg/l
Brienzwiler	1962	19.10.1984 12:00:00	Schwebstoffe	19.80	mg/l
Brienzwiler	1962	22.10.1984 12:00:00	Schwebstoffe	23.00	mg/l
Brienzwiler	1962	26.10.1984 12:00:00	Schwebstoffe	13.90	mg/l
Brienzwiler	1962	30.10.1984 12:00:00	Schwebstoffe	42.00	mg/l
Brienzwiler	1962	02.11.1984 12:00:00	Schwebstoffe	30.00	mg/l
Brienzwiler	1962	06.11.1984 12:00:00	Schwebstoffe	46.20	mg/l
Brienzwiler	1962	09.11.1984 12:00:00	Schwebstoffe	28.20	mg/l
Brienzwiler	1962	13.11.1984 12:00:00	Schwebstoffe	43.50	mg/l
Brienzwiler	1962	14.11.1984 12:00:00	Schwebstoffe	26.60	mg/l
Brienzwiler	1962	19.11.1984 12:00:00	Schwebstoffe	49.90	mg/l
Brienzwiler	1962	23.11.1984 12:00:00	Schwebstoffe	8.80	mg/l
Brienzwiler	1962	27.11.1984 12:00:00	Schwebstoffe	45.10	mg/l
Brienzwiler	1962	30.11.1984 12:00:00	Schwebstoffe	43.00	mg/l
Brienzwiler	1962	04.12.1984 12:00:00	Schwebstoffe	52.20	mg/l
Brienzwiler	1962	07.12.1984 12:00:00	Schwebstoffe	49.30	mg/l
Brienzwiler	1962	14.11.1990 12:00:00	Schwebstoffe	46.60	mg/l
Brienzwiler	1962	16.11.1990 12:00:00	Schwebstoffe	63.50	mg/l
Brienzwiler	1962	20.11.1990 12:00:00	Schwebstoffe	62.50	mg/l
Brienzwiler	1962	23.11.1990 12:00:00	Schwebstoffe	16.30	mg/l
Brienzwiler	1962	27.11.1990 12:00:00	Schwebstoffe	53.50	mg/l
Brienzwiler	1962	30.11.1990 12:00:00	Schwebstoffe	47.60	mg/l
Brienzwiler	1962	03.12.1990 12:00:00	Schwebstoffe	134.00	mg/l
Brienzwiler	1962	07.12.1990 12:00:00	Schwebstoffe	74.00	mg/l
Brienzwiler	1962	11.12.1990 12:00:00	Schwebstoffe	68.80	mg/l
Brienzwiler	1962	14.12.1990 12:00:00	Schwebstoffe	77.80	mg/l
Brienzwiler	1962	18.12.1990 12:00:00	Schwebstoffe	61.10	mg/l
Brienzwiler	1962	21.12.1990 12:00:00	Schwebstoffe	2.30	mg/l
Brienzwiler	1962	28.12.1990 12:00:00	Schwebstoffe	10.00	mg/l
Brienzwiler	1962	04.01.1991 12:00:00	Schwebstoffe	102.00	mg/l
Brienzwiler	1962	08.01.1991 12:00:00	Schwebstoffe	9549.00	mg/l
Brienzwiler	1962	11.01.1991 12:00:00	Schwebstoffe	9663.00	mg/l
Brienzwiler	1962	15.01.1991 12:00:00	Schwebstoffe	952.00	mg/l
Brienzwiler	1962	18.01.1991 12:00:00	Schwebstoffe	553.00	mg/l
Brienzwiler	1962	22.01.1991 12:00:00	Schwebstoffe	441.00	mg/l
Brienzwiler	1962	25.01.1991 12:00:00	Schwebstoffe	104.00	mg/l
Brienzwiler	1962	29.01.1991 12:00:00	Schwebstoffe	109.00	mg/l
Brienzwiler	1962	01.02.1991 12:00:00	Schwebstoffe	64.20	mg/l
Brienzwiler	1962	05.02.1991 12:00:00	Schwebstoffe	82.80	mg/l
Brienzwiler	1962	08.02.1991 12:00:00	Schwebstoffe	59.60	mg/l
Brienzwiler	1962	12.02.1991 12:00:00	Schwebstoffe	40.10	mg/l
Brienzwiler	1962	15.02.1991 12:00:00	Schwebstoffe	43.50	mg/l
Brienzwiler	1962	20.02.1991 12:00:00	Schwebstoffe	49.30	mg/l
Brienzwiler	1962	10.08.1990 12:00:00	Schwebstoffe	82.40	mg/l
Brienzwiler	1962	14.08.1990 12:00:00	Schwebstoffe	89.90	mg/l
Brienzwiler	1962	17.08.1990 12:00:00	Schwebstoffe	326.00	mg/l
Brienzwiler	1962	21.08.1990 12:00:00	Schwebstoffe	124.00	mg/l
Brienzwiler	1962	24.08.1990 12:00:00	Schwebstoffe	64.40	mg/l
Brienzwiler	1962	28.08.1990 12:00:00	Schwebstoffe	62.40	mg/l
Brienzwiler	1962	31.08.1990 12:00:00	Schwebstoffe	62.10	mg/l
Brienzwiler	1962	04.09.1990 12:00:00	Schwebstoffe	68.90	mg/l
Brienzwiler	1962	07.09.1990 12:00:00	Schwebstoffe	97.10	mg/l
Brienzwiler	1962	11.09.1990 12:00:00	Schwebstoffe	89.80	mg/l
Brienzwiler	1962	14.09.1990 12:00:00	Schwebstoffe	22.90	mg/l
Brienzwiler	1962	18.09.1990 12:00:00	Schwebstoffe	22.90	mg/l
Brienzwiler	1962	21.09.1990 12:00:00	Schwebstoffe	18.90	mg/l
Brienzwiler	1962	25.09.1990 12:00:00	Schwebstoffe	150.00	mg/l
Brienzwiler	1962	28.09.1990 12:00:00	Schwebstoffe	26.90	mg/l
Brienzwiler	1962	01.10.1990 12:00:00	Schwebstoffe	94.70	mg/l
Brienzwiler	1962	05.10.1990 12:00:00	Schwebstoffe	15.30	mg/l
Brienzwiler	1962	09.10.1990 12:00:00	Schwebstoffe	67.80	mg/l
Brienzwiler	1962	12.10.1990 12:00:00	Schwebstoffe	27.30	mg/l
Brienzwiler	1962	16.10.1990 12:00:00	Schwebstoffe	48.70	mg/l
Brienzwiler	1962	19.10.1990 12:00:00	Schwebstoffe	74.90	mg/l
Brienzwiler	1962	23.10.1990 12:00:00	Schwebstoffe	54.60	mg/l
Brienzwiler	1962	26.10.1990 12:00:00	Schwebstoffe	36.70	mg/l
Brienzwiler	1962	30.10.1990 12:00:00	Schwebstoffe	74.60	mg/l
Brienzwiler	1962	02.11.1990 12:00:00	Schwebstoffe	44.80	mg/l
Brienzwiler	1962	06.11.1990 12:00:00	Schwebstoffe	119.00	mg/l
Brienzwiler	1962	09.11.1990 12:00:00	Schwebstoffe	179.00	mg/l
Brienzwiler	1962	08.05.1990 12:00:00	Schwebstoffe	69.70	mg/l
Brienzwiler	1962	11.05.1990 12:00:00	Schwebstoffe	182.00	mg/l
Brienzwiler	1962	15.05.1990 12:00:00	Schwebstoffe	91.00	mg/l
Brienzwiler	1962	18.05.1990 12:00:00	Schwebstoffe	111.00	mg/l
Brienzwiler	1962	12.12.1984 12:00:00	Schwebstoffe	55.10	mg/l
Brienzwiler	1962	14.12.1984 12:00:00	Schwebstoffe	31.10	mg/l
Brienzwiler	1962	18.12.1984 12:00:00	Schwebstoffe	34.90	mg/l
Brienzwiler	1962	21.12.1984 12:00:00	Schwebstoffe	48.20	mg/l
Brienzwiler	1962	02.01.1985 12:00:00	Schwebstoffe	27.90	mg/l
Brienzwiler	1962	08.01.1985 12:00:00	Schwebstoffe	60.80	mg/l
Brienzwiler	1962	11.01.1985 12:00:00	Schwebstoffe	45.70	mg/l
Brienzwiler	1962	15.01.1985 12:00:00	Schwebstoffe	41.50	mg/l
Brienzwiler	1962	18.01.1985 12:00:00	Schwebstoffe	36.10	mg/l
Brienzwiler	1962	22.01.1985 12:00:00	Schwebstoffe	34.10	mg/l
Brienzwiler	1962	06.07.1984 12:00:00	Schwebstoffe	8.60	mg/l
Brienzwiler	1962	10.07.1984 12:00:00	Schwebstoffe	42.10	mg/l
Brienzwiler	1962	13.07.1984 12:00:00	Schwebstoffe	52.20	mg/l
Brienzwiler	1962	17.07.1984 12:00:00	Schwebstoffe	39.50	mg/l
Brienzwiler	1962	20.07.1984 12:00:00	Schwebstoffe	41.20	mg/l
Brienzwiler	1962	24.07.1984 12:00:00	Schwebstoffe	152.00	mg/l
Brienzwiler	1962	27.07.1984 12:00:00	Schwebstoffe	47.50	mg/l
Brienzwiler	1962	31.07.1984 12:00:00	Schwebstoffe	70.20	mg/l
Brienzwiler	1962	03.08.1984 12:00:00	Schwebstoffe	37.10	mg/l
Brienzwiler	1962	07.08.1984 12:00:00	Schwebstoffe	74.20	mg/l
Brienzwiler	1962	10.08.1984 12:00:00	Schwebstoffe	246.00	mg/l
Brienzwiler	1962	14.08.1984 12:00:00	Schwebstoffe	55.20	mg/l
Brienzwiler	1962	17.08.1984 12:00:00	Schwebstoffe	37.30	mg/l
Brienzwiler	1962	21.08.1984 12:00:00	Schwebstoffe	77.20	mg/l
Brienzwiler	1962	24.08.1984 12:00:00	Schwebstoffe	99.10	mg/l
Brienzwiler	1962	28.08.1984 12:00:00	Schwebstoffe	91.80	mg/l
Brienzwiler	1962	31.08.1984 12:00:00	Schwebstoffe	71.00	mg/l
Brienzwiler	1962	04.09.1984 12:00:00	Schwebstoffe	87.50	mg/l
Brienzwiler	1962	07.09.1984 12:00:00	Schwebstoffe	25.30	mg/l
Brienzwiler	1962	14.09.1984 12:00:00	Schwebstoffe	17.10	mg/l
Brienzwiler	1962	18.09.1984 12:00:00	Schwebstoffe	20.40	mg/l
Brienzwiler	1962	21.09.1984 12:00:00	Schwebstoffe	4.80	mg/l
Brienzwiler	1962	26.09.1984 12:00:00	Schwebstoffe	10.70	mg/l
Brienzwiler	1962	28.09.1984 12:00:00	Schwebstoffe	5.90	mg/l
Brienzwiler	1962	02.10.1984 12:00:00	Schwebstoffe	19.50	mg/l
Brienzwiler	1962	05.10.1984 12:00:00	Schwebstoffe	15.50	mg/l
Brienzwiler	1962	09.10.1984 12:00:00	Schwebstoffe	14.90	mg/l
Brienzwiler	1962	03.04.1984 12:00:00	Schwebstoffe	20.30	mg/l
Brienzwiler	1962	06.04.1984 12:00:00	Schwebstoffe	30.30	mg/l
Brienzwiler	1962	10.04.1984 12:00:00	Schwebstoffe	22.40	mg/l
Brienzwiler	1962	13.04.1984 12:00:00	Schwebstoffe	8.80	mg/l
Brienzwiler	1962	17.04.1984 12:00:00	Schwebstoffe	11.70	mg/l
Brienzwiler	1962	20.04.1984 12:00:00	Schwebstoffe	2.20	mg/l
Brienzwiler	1962	24.04.1984 12:00:00	Schwebstoffe	11.70	mg/l
Brienzwiler	1962	27.04.1984 12:00:00	Schwebstoffe	7.30	mg/l
Brienzwiler	1962	01.05.1984 12:00:00	Schwebstoffe	22.70	mg/l
Brienzwiler	1962	04.05.1984 12:00:00	Schwebstoffe	11.00	mg/l
Brienzwiler	1962	08.05.1984 12:00:00	Schwebstoffe	19.90	mg/l
Brienzwiler	1962	11.05.1984 12:00:00	Schwebstoffe	14.70	mg/l
Brienzwiler	1962	15.05.1984 12:00:00	Schwebstoffe	24.20	mg/l
Brienzwiler	1962	18.05.1984 12:00:00	Schwebstoffe	14.50	mg/l
Brienzwiler	1962	22.05.1984 12:00:00	Schwebstoffe	237.00	mg/l
Brienzwiler	1962	25.05.1984 12:00:00	Schwebstoffe	71.90	mg/l
Brienzwiler	1962	30.05.1984 12:00:00	Schwebstoffe	12.90	mg/l
Brienzwiler	1962	01.06.1984 12:00:00	Schwebstoffe	12.40	mg/l
Brienzwiler	1962	05.06.1984 12:00:00	Schwebstoffe	40.20	mg/l
Brienzwiler	1962	08.06.1984 12:00:00	Schwebstoffe	13.40	mg/l
Brienzwiler	1962	12.06.1984 12:00:00	Schwebstoffe	64.00	mg/l
Brienzwiler	1962	16.12.1967 12:00:00	Schwebstoffe	30.40	mg/l
Brienzwiler	1962	20.12.1967 12:00:00	Schwebstoffe	40.80	mg/l
Brienzwiler	1962	17.06.1967 12:00:00	Schwebstoffe	12.30	mg/l
Brienzwiler	1962	21.06.1967 12:00:00	Schwebstoffe	23.60	mg/l
Brienzwiler	1962	24.06.1967 12:00:00	Schwebstoffe	45.90	mg/l
Brienzwiler	1962	28.06.1967 12:00:00	Schwebstoffe	117.00	mg/l
Brienzwiler	1962	01.07.1967 12:00:00	Schwebstoffe	30.50	mg/l
Brienzwiler	1962	05.07.1967 12:00:00	Schwebstoffe	54.00	mg/l
Brienzwiler	1962	08.07.1967 12:00:00	Schwebstoffe	49.10	mg/l
Brienzwiler	1962	12.07.1967 12:00:00	Schwebstoffe	47.90	mg/l
Brienzwiler	1962	15.07.1967 12:00:00	Schwebstoffe	40.50	mg/l
Brienzwiler	1962	19.07.1967 12:00:00	Schwebstoffe	81.40	mg/l
Brienzwiler	1962	22.07.1967 12:00:00	Schwebstoffe	75.90	mg/l
Brienzwiler	1962	26.07.1967 12:00:00	Schwebstoffe	119.00	mg/l
Brienzwiler	1962	29.07.1967 12:00:00	Schwebstoffe	32.70	mg/l
Brienzwiler	1962	02.08.1967 12:00:00	Schwebstoffe	155.00	mg/l
Brienzwiler	1962	05.08.1967 12:00:00	Schwebstoffe	608.00	mg/l
Brienzwiler	1962	09.08.1967 12:00:00	Schwebstoffe	75.30	mg/l
[truncated: 4,075 more rows]
