# Supplementary material for: Direct observations of bedform migration driven by turbidity currents in a lacustrine channel
Source: Sci Rep. 2025 Oct 30;15:38026. doi: 10.1038/s41598-025-21833-6 (PMC12575640; doi:10.1038/s41598-025-21833-6)
Supplement: Supplementary file 1 — Supplementary Information 1. [file 41598_2025_21833_MOESM1_ESM.zip › Source_data/Aare_river/Brienzwiler_Turbidity_52P_2018.csv]

Stationsmessort:	OG
Stationsname:	Brienzwiler
Stationsnummer:	2019
Lokale Koordinaten X:	2649942
Lokale Koordinaten Y:	1177374
MPH:	560
Parametername:	Tr�bung_BSTU_00
Parametertyp:	Truebung_BSTU
Name des Parametertyps:	Tr�bung BSTU
Name der Zeitreihe:	2019_52.P
Einheit der Zeitreihe:	BSTU
Regionale Koordinaten X:	649942
Regionale Koordinaten Y:	177374
Geografische L�nge:	8.092187
Geografische Breite:	46.745688
Datum;Uhrzeit;Wert [BSTU]
01.01.2018;00:00:00;50.30
01.01.2018;00:10:00;50.89
01.01.2018;00:20:00;50.59
01.01.2018;00:30:00;50.60
01.01.2018;00:40:00;51.95
01.01.2018;00:50:00;53.91
01.01.2018;01:00:00;54.25
01.01.2018;01:10:00;49.10
01.01.2018;01:20:00;41.15
01.01.2018;01:30:00;36.45
01.01.2018;01:40:00;34.30
01.01.2018;01:50:00;33.55
01.01.2018;02:00:00;34.15
01.01.2018;02:10:00;35.45
01.01.2018;02:20:00;36.15
01.01.2018;02:30:00;38.75
01.01.2018;02:40:00;40.36
01.01.2018;02:50:00;37.60
01.01.2018;03:00:00;35.35
01.01.2018;03:10:00;34.80
01.01.2018;03:20:00;33.55
01.01.2018;03:30:00;32.20
01.01.2018;03:40:00;31.90
01.01.2018;03:50:00;32.00
01.01.2018;04:00:00;33.11
01.01.2018;04:10:00;36.34
01.01.2018;04:20:00;40.60
01.01.2018;04:30:00;43.25
01.01.2018;04:40:00;44.44
01.01.2018;04:50:00;44.85
01.01.2018;05:00:00;44.90
01.01.2018;05:10:00;45.70
01.01.2018;05:20:00;47.04
01.01.2018;05:30:00;47.50
01.01.2018;05:40:00;47.60
01.01.2018;05:50:00;48.15
01.01.2018;06:00:00;49.35
01.01.2018;06:10:00;50.20
01.01.2018;06:20:00;50.21
01.01.2018;06:30:00;50.24
01.01.2018;06:40:00;50.09
01.01.2018;06:50:00;50.06
01.01.2018;07:00:00;50.21
01.01.2018;07:10:00;50.20
01.01.2018;07:20:00;50.36
01.01.2018;07:30:00;50.59
01.01.2018;07:40:00;50.71
01.01.2018;07:50:00;50.65
01.01.2018;08:00:00;50.76
01.01.2018;08:10:00;50.75
01.01.2018;08:20:00;50.86
01.01.2018;08:30:00;50.99
01.01.2018;08:40:00;50.74
01.01.2018;08:50:00;50.74
01.01.2018;09:00:00;51.64
01.01.2018;09:10:00;52.89
01.01.2018;09:20:00;52.70
01.01.2018;09:30:00;48.69
01.01.2018;09:40:00;42.86
01.01.2018;09:50:00;39.10
01.01.2018;10:00:00;36.80
01.01.2018;10:10:00;35.19
01.01.2018;10:20:00;34.75
01.01.2018;10:30:00;34.95
01.01.2018;10:40:00;35.05
01.01.2018;10:50:00;34.91
01.01.2018;11:00:00;35.15
01.01.2018;11:10:00;35.40
01.01.2018;11:20:00;34.70
01.01.2018;11:30:00;34.25
01.01.2018;11:40:00;34.45
01.01.2018;11:50:00;34.50
01.01.2018;12:00:00;34.45
01.01.2018;12:10:00;33.75
01.01.2018;12:20:00;32.94
01.01.2018;12:30:00;32.46
01.01.2018;12:40:00;31.64
01.01.2018;12:50:00;30.96
01.01.2018;13:00:00;30.75
01.01.2018;13:10:00;31.09
01.01.2018;13:20:00;32.44
01.01.2018;13:30:00;34.89
01.01.2018;13:40:00;36.21
01.01.2018;13:50:00;36.10
01.01.2018;14:00:00;35.86
01.01.2018;14:10:00;35.44
01.01.2018;14:20:00;36.55
01.01.2018;14:30:00;38.50
01.01.2018;14:40:00;40.59
01.01.2018;14:50:00;43.45
01.01.2018;15:00:00;45.46
01.01.2018;15:10:00;45.85
01.01.2018;15:20:00;45.94
01.01.2018;15:30:00;46.16
01.01.2018;15:40:00;47.19
01.01.2018;15:50:00;49.51
01.01.2018;16:00:00;50.80
01.01.2018;16:10:00;50.84
01.01.2018;16:20:00;50.60
01.01.2018;16:30:00;49.06
01.01.2018;16:40:00;47.00
01.01.2018;16:50:00;45.89
01.01.2018;17:00:00;45.55
01.01.2018;17:10:00;45.55
01.01.2018;17:20:00;45.45
01.01.2018;17:30:00;46.35
01.01.2018;17:40:00;47.24
01.01.2018;17:50:00;45.15
01.01.2018;18:00:00;40.35
01.01.2018;18:10:00;35.79
01.01.2018;18:20:00;33.65
01.01.2018;18:30:00;31.35
01.01.2018;18:40:00;27.55
01.01.2018;18:50:00;24.70
01.01.2018;19:00:00;24.65
01.01.2018;19:10:00;29.60
01.01.2018;19:20:00;37.19
01.01.2018;19:30:00;42.74
01.01.2018;19:40:00;45.56
01.01.2018;19:50:00;47.01
01.01.2018;20:00:00;48.09
01.01.2018;20:10:00;49.56
01.01.2018;20:20:00;51.00
01.01.2018;20:30:00;51.24
01.01.2018;20:40:00;51.24
01.01.2018;20:50:00;51.45
01.01.2018;21:00:00;52.00
01.01.2018;21:10:00;52.84
01.01.2018;21:20:00;53.04
01.01.2018;21:30:00;52.61
01.01.2018;21:40:00;51.89
01.01.2018;21:50:00;50.66
01.01.2018;22:00:00;49.16
01.01.2018;22:10:00;49.00
01.01.2018;22:20:00;51.14
01.01.2018;22:30:00;53.55
01.01.2018;22:40:00;54.25
01.01.2018;22:50:00;54.71
01.01.2018;23:00:00;52.69
01.01.2018;23:10:00;45.26
01.01.2018;23:20:00;37.15
01.01.2018;23:30:00;31.81
01.01.2018;23:40:00;27.89
01.01.2018;23:50:00;25.91
02.01.2018;00:00:00;24.80
02.01.2018;00:10:00;23.60
02.01.2018;00:20:00;22.60
02.01.2018;00:30:00;21.81
02.01.2018;00:40:00;21.76
02.01.2018;00:50:00;21.85
02.01.2018;01:00:00;23.69
02.01.2018;01:10:00;27.41
02.01.2018;01:20:00;29.81
02.01.2018;01:30:00;31.65
02.01.2018;01:40:00;33.65
02.01.2018;01:50:00;35.19
02.01.2018;02:00:00;36.49
02.01.2018;02:10:00;36.94
02.01.2018;02:20:00;37.00
02.01.2018;02:30:00;36.99
02.01.2018;02:40:00;36.90
02.01.2018;02:50:00;36.74
02.01.2018;03:00:00;36.51
02.01.2018;03:10:00;36.30
02.01.2018;03:20:00;36.49
02.01.2018;03:30:00;36.59
02.01.2018;03:40:00;36.80
02.01.2018;03:50:00;38.10
02.01.2018;04:00:00;38.94
02.01.2018;04:10:00;38.46
02.01.2018;04:20:00;37.85
02.01.2018;04:30:00;37.90
02.01.2018;04:40:00;38.60
02.01.2018;04:50:00;39.66
02.01.2018;05:00:00;39.84
02.01.2018;05:10:00;39.59
02.01.2018;05:20:00;39.76
02.01.2018;05:30:00;39.24
02.01.2018;05:40:00;38.26
02.01.2018;05:50:00;39.05
02.01.2018;06:00:00;42.15
02.01.2018;06:10:00;44.70
02.01.2018;06:20:00;44.69
02.01.2018;06:30:00;43.54
02.01.2018;06:40:00;41.55
02.01.2018;06:50:00;37.10
02.01.2018;07:00:00;31.45
02.01.2018;07:10:00;26.65
02.01.2018;07:20:00;23.30
02.01.2018;07:30:00;21.60
02.01.2018;07:40:00;21.20
02.01.2018;07:50:00;21.55
02.01.2018;08:00:00;23.15
02.01.2018;08:10:00;27.10
02.01.2018;08:20:00;31.79
02.01.2018;08:30:00;34.99
02.01.2018;08:40:00;36.64
02.01.2018;08:50:00;36.96
02.01.2018;09:00:00;36.94
02.01.2018;09:10:00;36.81
02.01.2018;09:20:00;35.81
02.01.2018;09:30:00;35.10
02.01.2018;09:40:00;34.75
02.01.2018;09:50:00;34.10
02.01.2018;10:00:00;33.51
02.01.2018;10:10:00;33.25
02.01.2018;10:20:00;32.89
02.01.2018;10:30:00;32.45
02.01.2018;10:40:00;32.49
02.01.2018;10:50:00;32.55
02.01.2018;11:00:00;32.60
02.01.2018;11:10:00;32.64
02.01.2018;11:20:00;32.54
02.01.2018;11:30:00;32.76
02.01.2018;11:40:00;32.75
02.01.2018;11:50:00;34.00
02.01.2018;12:00:00;36.74
02.01.2018;12:10:00;38.75
02.01.2018;12:20:00;39.49
02.01.2018;12:30:00;39.75
02.01.2018;12:40:00;39.50
02.01.2018;12:50:00;40.25
02.01.2018;13:00:00;43.15
02.01.2018;13:10:00;45.41
02.01.2018;13:20:00;46.10
02.01.2018;13:30:00;47.10
02.01.2018;13:40:00;48.81
02.01.2018;13:50:00;47.20
02.01.2018;14:00:00;42.50
02.01.2018;14:10:00;39.39
02.01.2018;14:20:00;38.15
02.01.2018;14:30:00;37.44
02.01.2018;14:40:00;37.00
02.01.2018;14:50:00;36.74
02.01.2018;15:00:00;35.75
02.01.2018;15:10:00;34.59
02.01.2018;15:20:00;34.50
02.01.2018;15:30:00;34.60
02.01.2018;15:40:00;36.45
02.01.2018;15:50:00;40.79
02.01.2018;16:00:00;44.94
02.01.2018;16:10:00;47.24
02.01.2018;16:20:00;48.46
02.01.2018;16:30:00;50.74
02.01.2018;16:40:00;54.05
02.01.2018;16:50:00;56.81
02.01.2018;17:00:00;57.95
02.01.2018;17:10:00;57.95
02.01.2018;17:20:00;57.35
02.01.2018;17:30:00;55.95
02.01.2018;17:40:00;54.14
02.01.2018;17:50:00;51.34
02.01.2018;18:00:00;48.86
02.01.2018;18:10:00;48.29
02.01.2018;18:20:00;48.30
02.01.2018;18:30:00;48.70
02.01.2018;18:40:00;50.75
02.01.2018;18:50:00;52.60
02.01.2018;19:00:00;53.35
02.01.2018;19:10:00;54.26
02.01.2018;19:20:00;56.05
02.01.2018;19:30:00;58.74
02.01.2018;19:40:00;60.50
02.01.2018;19:50:00;60.89
02.01.2018;20:00:00;61.01
02.01.2018;20:10:00;60.89
02.01.2018;20:20:00;60.94
02.01.2018;20:30:00;61.19
02.01.2018;20:40:00;61.01
02.01.2018;20:50:00;60.96
02.01.2018;21:00:00;60.89
02.01.2018;21:10:00;60.74
02.01.2018;21:20:00;60.95
02.01.2018;21:30:00;61.10
02.01.2018;21:40:00;61.24
02.01.2018;21:50:00;61.94
02.01.2018;22:00:00;63.00
02.01.2018;22:10:00;63.45
02.01.2018;22:20:00;63.50
02.01.2018;22:30:00;63.55
02.01.2018;22:40:00;63.85
02.01.2018;22:50:00;64.45
02.01.2018;23:00:00;65.19
02.01.2018;23:10:00;66.26
02.01.2018;23:20:00;66.85
02.01.2018;23:30:00;66.31
02.01.2018;23:40:00;62.30
02.01.2018;23:50:00;55.06
03.01.2018;00:00:00;48.60
03.01.2018;00:10:00;44.74
03.01.2018;00:20:00;42.34
03.01.2018;00:30:00;40.10
03.01.2018;00:40:00;37.95
03.01.2018;00:50:00;35.71
03.01.2018;01:00:00;34.30
03.01.2018;01:10:00;33.66
03.01.2018;01:20:00;32.76
03.01.2018;01:30:00;31.95
03.01.2018;01:40:00;31.14
03.01.2018;01:50:00;30.05
03.01.2018;02:00:00;29.64
03.01.2018;02:10:00;29.90
03.01.2018;02:20:00;29.40
03.01.2018;02:30:00;28.20
03.01.2018;02:40:00;26.16
03.01.2018;02:50:00;23.80
03.01.2018;03:00:00;23.00
03.01.2018;03:10:00;23.51
03.01.2018;03:20:00;25.70
03.01.2018;03:30:00;29.95
03.01.2018;03:40:00;33.75
03.01.2018;03:50:00;35.94
03.01.2018;04:00:00;37.64
03.01.2018;04:10:00;39.26
03.01.2018;04:20:00;40.60
03.01.2018;04:30:00;42.05
03.01.2018;04:40:00;43.50
03.01.2018;04:50:00;44.76
03.01.2018;05:00:00;45.15
03.01.2018;05:10:00;46.00
03.01.2018;05:20:00;48.04
03.01.2018;05:30:00;49.40
03.01.2018;05:40:00;49.65
03.01.2018;05:50:00;49.79
03.01.2018;06:00:00;50.36
03.01.2018;06:10:00;51.75
03.01.2018;06:20:00;52.69
03.01.2018;06:30:00;52.89
03.01.2018;06:40:00;53.04
03.01.2018;06:50:00;52.05
03.01.2018;07:00:00;51.25
03.01.2018;07:10:00;51.20
03.01.2018;07:20:00;51.34
03.01.2018;07:30:00;51.96
03.01.2018;07:40:00;52.19
03.01.2018;07:50:00;52.24
03.01.2018;08:00:00;52.30
03.01.2018;08:10:00;52.31
03.01.2018;08:20:00;52.80
03.01.2018;08:30:00;53.76
03.01.2018;08:40:00;53.90
03.01.2018;08:50:00;52.09
03.01.2018;09:00:00;49.06
03.01.2018;09:10:00;46.20
03.01.2018;09:20:00;44.20
03.01.2018;09:30:00;43.00
03.01.2018;09:40:00;42.00
03.01.2018;09:50:00;41.65
03.01.2018;10:00:00;42.10
03.01.2018;10:10:00;42.24
03.01.2018;10:20:00;41.74
03.01.2018;10:30:00;41.16
03.01.2018;10:40:00;42.20
03.01.2018;10:50:00;44.99
03.01.2018;11:00:00;46.80
03.01.2018;11:10:00;47.89
03.01.2018;11:20:00;50.89
03.01.2018;11:30:00;53.59
03.01.2018;11:40:00;53.06
03.01.2018;11:50:00;48.75
03.01.2018;12:00:00;43.55
03.01.2018;12:10:00;39.45
03.01.2018;12:20:00;37.50
03.01.2018;12:30:00;37.05
03.01.2018;12:40:00;36.45
03.01.2018;12:50:00;36.68
03.01.2018;13:00:00;37.25
03.01.2018;13:10:00;37.82
03.01.2018;13:20:00;37.86
03.01.2018;13:30:00;37.40
03.01.2018;13:40:00;36.95
03.01.2018;13:50:00;36.50
03.01.2018;14:00:00;36.40
03.01.2018;14:10:00;36.80
03.01.2018;14:20:00;39.54
03.01.2018;14:30:00;44.95
03.01.2018;14:40:00;49.90
03.01.2018;14:50:00;52.69
03.01.2018;15:00:00;53.69
03.01.2018;15:10:00;54.55
03.01.2018;15:20:00;55.85
03.01.2018;15:30:00;56.80
03.01.2018;15:40:00;57.85
03.01.2018;15:50:00;58.45
03.01.2018;16:00:00;58.45
03.01.2018;16:10:00;58.51
03.01.2018;16:20:00;58.29
03.01.2018;16:30:00;58.25
03.01.2018;16:40:00;58.26
03.01.2018;16:50:00;58.14
03.01.2018;17:00:00;57.65
03.01.2018;17:10:00;57.09
03.01.2018;17:20:00;56.85
03.01.2018;17:30:00;56.81
03.01.2018;17:40:00;57.10
03.01.2018;17:50:00;56.80
03.01.2018;18:00:00;52.80
03.01.2018;18:10:00;45.90
03.01.2018;18:20:00;41.25
03.01.2018;18:30:00;39.90
03.01.2018;18:40:00;39.35
03.01.2018;18:50:00;38.86
03.01.2018;19:00:00;38.25
03.01.2018;19:10:00;37.40
03.01.2018;19:20:00;38.74
03.01.2018;19:30:00;40.35
03.01.2018;19:40:00;40.00
03.01.2018;19:50:00;38.44
03.01.2018;20:00:00;37.29
03.01.2018;20:10:00;38.49
03.01.2018;20:20:00;42.70
03.01.2018;20:30:00;48.34
03.01.2018;20:40:00;52.34
03.01.2018;20:50:00;53.90
03.01.2018;21:00:00;54.25
03.01.2018;21:10:00;54.70
03.01.2018;21:20:00;54.89
03.01.2018;21:30:00;55.04
03.01.2018;21:40:00;54.80
03.01.2018;21:50:00;54.20
03.01.2018;22:00:00;53.74
03.01.2018;22:10:00;52.75
03.01.2018;22:20:00;50.64
03.01.2018;22:30:00;46.95
03.01.2018;22:40:00;42.35
03.01.2018;22:50:00;39.15
03.01.2018;23:00:00;37.61
03.01.2018;23:10:00;36.30
03.01.2018;23:20:00;35.00
03.01.2018;23:30:00;33.51
03.01.2018;23:40:00;32.89
03.01.2018;23:50:00;32.90
04.01.2018;00:00:00;32.65
04.01.2018;00:10:00;32.60
04.01.2018;00:20:00;34.34
04.01.2018;00:30:00;39.14
04.01.2018;00:40:00;43.45
04.01.2018;00:50:00;46.55
04.01.2018;01:00:00;49.69
04.01.2018;01:10:00;51.55
04.01.2018;01:20:00;52.20
04.01.2018;01:30:00;52.45
04.01.2018;01:40:00;53.05
04.01.2018;01:50:00;53.86
04.01.2018;02:00:00;54.34
04.01.2018;02:10:00;55.10
04.01.2018;02:20:00;55.09
04.01.2018;02:30:00;54.70
04.01.2018;02:40:00;54.86
04.01.2018;02:50:00;54.75
04.01.2018;03:00:00;54.75
04.01.2018;03:10:00;54.76
04.01.2018;03:20:00;54.65
04.01.2018;03:30:00;55.20
04.01.2018;03:40:00;56.30
04.01.2018;03:50:00;57.15
04.01.2018;04:00:00;57.71
04.01.2018;04:10:00;58.14
04.01.2018;04:20:00;59.54
04.01.2018;04:30:00;62.40
04.01.2018;04:40:00;65.06
04.01.2018;04:50:00;62.59
04.01.2018;05:00:00;51.71
04.01.2018;05:10:00;40.50
04.01.2018;05:20:00;35.35
04.01.2018;05:30:00;33.10
04.01.2018;05:40:00;31.80
04.01.2018;05:50:00;31.25
04.01.2018;06:00:00;31.15
04.01.2018;06:10:00;31.00
04.01.2018;06:20:00;32.75
04.01.2018;06:30:00;36.69
04.01.2018;06:40:00;40.20
04.01.2018;06:50:00;42.39
04.01.2018;07:00:00;43.94
04.01.2018;07:10:00;45.54
04.01.2018;07:20:00;46.90
04.01.2018;07:30:00;47.91
04.01.2018;07:40:00;48.35
04.01.2018;07:50:00;48.74
04.01.2018;08:00:00;49.60
04.01.2018;08:10:00;50.24
04.01.2018;08:20:00;50.69
04.01.2018;08:30:00;51.15
04.01.2018;08:40:00;51.74
04.01.2018;08:50:00;52.19
04.01.2018;09:00:00;52.29
04.01.2018;09:10:00;52.15
04.01.2018;09:20:00;52.16
04.01.2018;09:30:00;52.25
04.01.2018;09:40:00;52.20
04.01.2018;09:50:00;52.20
04.01.2018;10:00:00;51.79
04.01.2018;10:10:00;51.10
04.01.2018;10:20:00;49.80
04.01.2018;10:30:00;46.86
04.01.2018;10:40:00;41.75
04.01.2018;10:50:00;36.84
04.01.2018;11:00:00;34.75
04.01.2018;11:10:00;35.40
04.01.2018;11:20:00;38.95
04.01.2018;11:30:00;43.50
04.01.2018;11:40:00;46.74
04.01.2018;11:50:00;49.50
04.01.2018;12:00:00;52.34
04.01.2018;12:10:00;54.95
04.01.2018;12:20:00;57.65
04.01.2018;12:30:00;61.30
04.01.2018;12:40:00;65.15
04.01.2018;12:50:00;69.85
04.01.2018;13:00:00;74.95
04.01.2018;13:10:00;80.50
04.01.2018;13:20:00;85.56
04.01.2018;13:30:00;85.65
04.01.2018;13:40:00;83.71
04.01.2018;13:50:00;84.19
04.01.2018;14:00:00;89.45
04.01.2018;14:10:00;98.31
04.01.2018;14:20:00;109.89
04.01.2018;14:30:00;129.11
04.01.2018;14:40:00;153.66
04.01.2018;14:50:00;179.07
04.01.2018;15:00:00;203.71
04.01.2018;15:10:00;220.99
04.01.2018;15:20:00;231.01
04.01.2018;15:30:00;245.73
04.01.2018;15:40:00;280.29
04.01.2018;15:50:00;322.69
04.01.2018;16:00:00;357.70
04.01.2018;16:10:00;409.61
04.01.2018;16:20:00;449.02
04.01.2018;16:30:00;442.38
04.01.2018;16:40:00;432.22
04.01.2018;16:50:00;418.17
04.01.2018;17:00:00;389.29
04.01.2018;17:10:00;390.98
04.01.2018;17:20:00;436.99
04.01.2018;17:30:00;507.42
04.01.2018;17:40:00;636.97
04.01.2018;17:50:00;639.32
04.01.2018;18:00:00;514.18
04.01.2018;18:10:00;476.21
04.01.2018;18:20:00;467.76
04.01.2018;18:30:00;474.51
04.01.2018;18:40:00;492.24
04.01.2018;18:50:00;479.96
04.01.2018;19:00:00;462.91
04.01.2018;19:10:00;450.67
04.01.2018;19:20:00;448.67
04.01.2018;19:30:00;452.61
04.01.2018;19:40:00;437.51
04.01.2018;19:50:00;419.26
04.01.2018;20:00:00;400.50
04.01.2018;20:10:00;372.31
04.01.2018;20:20:00;346.91
04.01.2018;20:30:00;331.11
04.01.2018;20:40:00;321.50
04.01.2018;20:50:00;315.84
04.01.2018;21:00:00;307.69
04.01.2018;21:10:00;302.64
04.01.2018;21:20:00;308.31
04.01.2018;21:30:00;302.94
04.01.2018;21:40:00;283.25
04.01.2018;21:50:00;269.53
04.01.2018;22:00:00;261.51
04.01.2018;22:10:00;253.40
04.01.2018;22:20:00;242.65
04.01.2018;22:30:00;235.30
04.01.2018;22:40:00;230.04
04.01.2018;22:50:00;220.04
04.01.2018;23:00:00;209.56
04.01.2018;23:10:00;203.10
04.01.2018;23:20:00;199.50
04.01.2018;23:30:00;194.99
04.01.2018;23:40:00;189.14
04.01.2018;23:50:00;182.45
05.01.2018;00:00:00;175.55
05.01.2018;00:10:00;168.60
05.01.2018;00:20:00;161.00
05.01.2018;00:30:00;154.70
05.01.2018;00:40:00;151.65
05.01.2018;00:50:00;150.75
05.01.2018;01:00:00;148.30
05.01.2018;01:10:00;143.35
05.01.2018;01:20:00;138.25
05.01.2018;01:30:00;133.16
05.01.2018;01:40:00;129.41
05.01.2018;01:50:00;126.89
05.01.2018;02:00:00;124.65
05.01.2018;02:10:00;123.20
05.01.2018;02:20:00;121.60
05.01.2018;02:30:00;118.56
05.01.2018;02:40:00;114.05
05.01.2018;02:50:00;110.40
05.01.2018;03:00:00;105.90
05.01.2018;03:10:00;101.05
05.01.2018;03:20:00;96.90
05.01.2018;03:30:00;92.65
05.01.2018;03:40:00;89.24
05.01.2018;03:50:00;87.61
05.01.2018;04:00:00;86.75
05.01.2018;04:10:00;85.95
05.01.2018;04:20:00;85.70
05.01.2018;04:30:00;84.70
05.01.2018;04:40:00;83.00
05.01.2018;04:50:00;82.15
05.01.2018;05:00:00;81.90
05.01.2018;05:10:00;81.35
05.01.2018;05:20:00;83.45
05.01.2018;05:30:00;86.85
05.01.2018;05:40:00;83.95
05.01.2018;05:50:00;77.65
05.01.2018;06:00:00;75.90
05.01.2018;06:10:00;80.30
05.01.2018;06:20:00;84.75
05.01.2018;06:30:00;84.15
05.01.2018;06:40:00;87.34
05.01.2018;06:50:00;98.15
05.01.2018;07:00:00;110.31
05.01.2018;07:10:00;109.55
05.01.2018;07:20:00;95.90
05.01.2018;07:30:00;84.75
05.01.2018;07:40:00;77.80
05.01.2018;07:50:00;72.70
05.01.2018;08:00:00;69.35
05.01.2018;08:10:00;67.80
05.01.2018;08:20:00;67.34
05.01.2018;08:30:00;67.30
05.01.2018;08:40:00;67.05
05.01.2018;08:50:00;67.05
05.01.2018;09:00:00;68.00
05.01.2018;09:10:00;71.00
05.01.2018;09:20:00;74.00
05.01.2018;09:30:00;74.60
05.01.2018;09:40:00;73.20
05.01.2018;09:50:00;71.75
05.01.2018;10:00:00;69.30
05.01.2018;10:10:00;65.85
05.01.2018;10:20:00;63.45
05.01.2018;10:30:00;61.55
05.01.2018;10:40:00;61.40
05.01.2018;10:50:00;66.20
05.01.2018;11:00:00;72.40
05.01.2018;11:10:00;74.64
05.01.2018;11:20:00;78.90
05.01.2018;11:30:00;102.76
05.01.2018;11:40:00;103.21
05.01.2018;11:50:00;74.60
05.01.2018;12:00:00;63.00
05.01.2018;12:10:00;58.40
05.01.2018;12:20:00;56.05
05.01.2018;12:30:00;56.10
05.01.2018;12:40:00;55.30
05.01.2018;12:50:00;53.45
05.01.2018;13:00:00;52.20
05.01.2018;13:10:00;51.35
05.01.2018;13:20:00;49.05
05.01.2018;13:30:00;44.95
05.01.2018;13:40:00;40.45
05.01.2018;13:50:00;39.25
05.01.2018;14:00:00;41.60
05.01.2018;14:10:00;42.75
05.01.2018;14:20:00;42.80
05.01.2018;14:30:00;43.25
05.01.2018;14:40:00;44.90
05.01.2018;14:50:00;46.25
05.01.2018;15:00:00;46.65
05.01.2018;15:10:00;46.95
05.01.2018;15:20:00;46.75
05.01.2018;15:30:00;46.75
05.01.2018;15:40:00;46.70
05.01.2018;15:50:00;50.15
05.01.2018;16:00:00;55.15
05.01.2018;16:10:00;56.15
05.01.2018;16:20:00;54.45
05.01.2018;16:30:00;51.80
05.01.2018;16:40:00;48.75
05.01.2018;16:50:00;45.25
05.01.2018;17:00:00;42.40
05.01.2018;17:10:00;41.30
05.01.2018;17:20:00;41.10
05.01.2018;17:30:00;41.15
05.01.2018;17:40:00;42.10
05.01.2018;17:50:00;43.05
05.01.2018;18:00:00;43.45
05.01.2018;18:10:00;43.50
05.01.2018;18:20:00;43.35
05.01.2018;18:30:00;43.25
05.01.2018;18:40:00;43.10
05.01.2018;18:50:00;43.05
05.01.2018;19:00:00;42.84
05.01.2018;19:10:00;43.05
05.01.2018;19:20:00;43.45
05.01.2018;19:30:00;43.60
05.01.2018;19:40:00;43.35
05.01.2018;19:50:00;43.20
05.01.2018;20:00:00;43.10
05.01.2018;20:10:00;42.04
05.01.2018;20:20:00;39.95
05.01.2018;20:30:00;36.70
05.01.2018;20:40:00;33.15
05.01.2018;20:50:00;30.40
05.01.2018;21:00:00;28.95
05.01.2018;21:10:00;28.45
05.01.2018;21:20:00;29.25
05.01.2018;21:30:00;32.35
05.01.2018;21:40:00;35.00
05.01.2018;21:50:00;36.35
05.01.2018;22:00:00;37.60
05.01.2018;22:10:00;37.95
05.01.2018;22:20:00;38.40
05.01.2018;22:30:00;39.20
05.01.2018;22:40:00;39.55
05.01.2018;22:50:00;40.05
05.01.2018;23:00:00;40.50
05.01.2018;23:10:00;40.70
05.01.2018;23:20:00;40.35
05.01.2018;23:30:00;40.15
05.01.2018;23:40:00;40.20
05.01.2018;23:50:00;39.60
06.01.2018;00:00:00;38.20
06.01.2018;00:10:00;36.75
06.01.2018;00:20:00;36.35
06.01.2018;00:30:00;36.25
06.01.2018;00:40:00;36.30
06.01.2018;00:50:00;35.90
06.01.2018;01:00:00;34.40
06.01.2018;01:10:00;32.35
06.01.2018;01:20:00;30.60
06.01.2018;01:30:00;28.70
06.01.2018;01:40:00;26.15
06.01.2018;01:50:00;24.20
06.01.2018;02:00:00;23.50
06.01.2018;02:10:00;23.50
06.01.2018;02:20:00;23.75
06.01.2018;02:30:00;23.85
06.01.2018;02:40:00;24.30
06.01.2018;02:50:00;25.25
06.01.2018;03:00:00;25.45
06.01.2018;03:10:00;25.15
06.01.2018;03:20:00;25.15
06.01.2018;03:30:00;25.85
06.01.2018;03:40:00;26.50
06.01.2018;03:50:00;26.75
06.01.2018;04:00:00;27.20
06.01.2018;04:10:00;27.40
06.01.2018;04:20:00;27.85
06.01.2018;04:30:00;28.55
06.01.2018;04:40:00;28.80
06.01.2018;04:50:00;28.70
06.01.2018;05:00:00;28.65
06.01.2018;05:10:00;28.75
06.01.2018;05:20:00;28.90
06.01.2018;05:30:00;28.75
06.01.2018;05:40:00;28.60
06.01.2018;05:50:00;28.65
06.01.2018;06:00:00;28.75
06.01.2018;06:10:00;28.75
06.01.2018;06:20:00;29.05
06.01.2018;06:30:00;30.00
06.01.2018;06:40:00;30.55
06.01.2018;06:50:00;30.30
06.01.2018;07:00:00;30.10
06.01.2018;07:10:00;30.15
06.01.2018;07:20:00;31.05
06.01.2018;07:30:00;33.85
06.01.2018;07:40:00;37.40
06.01.2018;07:50:00;40.05
06.01.2018;08:00:00;40.75
06.01.2018;08:10:00;43.10
06.01.2018;08:20:00;46.00
06.01.2018;08:30:00;46.15
06.01.2018;08:40:00;46.15
06.01.2018;08:50:00;46.19
06.01.2018;09:00:00;46.15
06.01.2018;09:10:00;46.25
06.01.2018;09:20:00;46.35
06.01.2018;09:30:00;47.10
06.01.2018;09:40:00;48.20
06.01.2018;09:50:00;48.80
06.01.2018;10:00:00;48.25
06.01.2018;10:10:00;43.55
06.01.2018;10:20:00;38.45
06.01.2018;10:30:00;36.45
06.01.2018;10:40:00;35.50
06.01.2018;10:50:00;35.15
06.01.2018;11:00:00;34.90
06.01.2018;11:10:00;34.50
06.01.2018;11:20:00;35.30
06.01.2018;11:30:00;38.85
06.01.2018;11:40:00;41.05
06.01.2018;11:50:00;39.60
06.01.2018;12:00:00;37.05
06.01.2018;12:10:00;34.50
06.01.2018;12:20:00;31.15
06.01.2018;12:30:00;28.40
06.01.2018;12:40:00;28.00
06.01.2018;12:50:00;29.20
06.01.2018;13:00:00;31.00
06.01.2018;13:10:00;32.40
06.01.2018;13:20:00;33.00
06.01.2018;13:30:00;33.40
06.01.2018;13:40:00;33.75
06.01.2018;13:50:00;33.90
06.01.2018;14:00:00;34.40
06.01.2018;14:10:00;35.25
06.01.2018;14:20:00;35.70
06.01.2018;14:30:00;35.85
06.01.2018;14:40:00;35.75
06.01.2018;14:50:00;35.70
06.01.2018;15:00:00;35.85
06.01.2018;15:10:00;36.35
06.01.2018;15:20:00;37.70
06.01.2018;15:30:00;38.75
06.01.2018;15:40:00;40.75
06.01.2018;15:50:00;43.85
06.01.2018;16:00:00;47.55
06.01.2018;16:10:00;51.05
06.01.2018;16:20:00;53.00
06.01.2018;16:30:00;53.95
06.01.2018;16:40:00;54.04
06.01.2018;16:50:00;54.15
06.01.2018;17:00:00;54.25
06.01.2018;17:10:00;52.55
06.01.2018;17:20:00;45.80
06.01.2018;17:30:00;38.10
06.01.2018;17:40:00;34.00
06.01.2018;17:50:00;32.30
06.01.2018;18:00:00;32.05
06.01.2018;18:10:00;31.90
06.01.2018;18:20:00;32.30
06.01.2018;18:30:00;33.05
06.01.2018;18:40:00;32.95
06.01.2018;18:50:00;32.70
06.01.2018;19:00:00;32.85
06.01.2018;19:10:00;33.00
06.01.2018;19:20:00;33.20
06.01.2018;19:30:00;33.25
06.01.2018;19:40:00;33.85
06.01.2018;19:50:00;34.79
06.01.2018;20:00:00;35.85
06.01.2018;20:10:00;36.84
06.01.2018;20:20:00;37.06
06.01.2018;20:30:00;37.14
06.01.2018;20:40:00;36.99
06.01.2018;20:50:00;36.40
06.01.2018;21:00:00;34.60
06.01.2018;21:10:00;32.40
06.01.2018;21:20:00;31.64
06.01.2018;21:30:00;31.10
06.01.2018;21:40:00;30.60
06.01.2018;21:50:00;31.20
06.01.2018;22:00:00;32.35
06.01.2018;22:10:00;33.00
06.01.2018;22:20:00;31.00
06.01.2018;22:30:00;27.85
06.01.2018;22:40:00;26.55
06.01.2018;22:50:00;26.45
06.01.2018;23:00:00;26.50
06.01.2018;23:10:00;26.35
06.01.2018;23:20:00;26.75
06.01.2018;23:30:00;27.85
06.01.2018;23:40:00;30.50
06.01.2018;23:50:00;34.40
07.01.2018;00:00:00;39.10
07.01.2018;00:10:00;42.05
07.01.2018;00:20:00;42.25
07.01.2018;00:30:00;42.35
07.01.2018;00:40:00;42.95
07.01.2018;00:50:00;43.80
07.01.2018;01:00:00;44.50
07.01.2018;01:10:00;43.15
07.01.2018;01:20:00;38.75
07.01.2018;01:30:00;34.35
07.01.2018;01:40:00;32.00
07.01.2018;01:50:00;30.65
07.01.2018;02:00:00;29.60
07.01.2018;02:10:00;29.30
07.01.2018;02:20:00;30.25
07.01.2018;02:30:00;33.10
07.01.2018;02:40:00;35.80
07.01.2018;02:50:00;36.35
07.01.2018;03:00:00;36.60
07.01.2018;03:10:00;36.95
07.01.2018;03:20:00;36.69
07.01.2018;03:30:00;37.25
07.01.2018;03:40:00;38.60
07.01.2018;03:50:00;40.10
07.01.2018;04:00:00;41.20
07.01.2018;04:10:00;41.50
07.01.2018;04:20:00;41.25
07.01.2018;04:30:00;41.75
07.01.2018;04:40:00;42.45
07.01.2018;04:50:00;40.75
07.01.2018;05:00:00;37.80
07.01.2018;05:10:00;35.95
07.01.2018;05:20:00;34.60
07.01.2018;05:30:00;33.70
07.01.2018;05:40:00;33.25
07.01.2018;05:50:00;32.75
07.01.2018;06:00:00;32.60
07.01.2018;06:10:00;32.65
07.01.2018;06:20:00;32.75
07.01.2018;06:30:00;32.70
07.01.2018;06:40:00;32.45
07.01.2018;06:50:00;32.50
07.01.2018;07:00:00;32.45
07.01.2018;07:10:00;32.50
07.01.2018;07:20:00;32.70
07.01.2018;07:30:00;32.65
07.01.2018;07:40:00;32.45
07.01.2018;07:50:00;32.25
07.01.2018;08:00:00;32.40
07.01.2018;08:10:00;32.55
07.01.2018;08:20:00;32.45
07.01.2018;08:30:00;32.35
07.01.2018;08:40:00;32.90
07.01.2018;08:50:00;34.00
07.01.2018;09:00:00;36.00
07.01.2018;09:10:00;38.20
07.01.2018;09:20:00;39.25
07.01.2018;09:30:00;39.81
07.01.2018;09:40:00;40.20
07.01.2018;09:50:00;40.60
07.01.2018;10:00:00;41.15
07.01.2018;10:10:00;41.60
07.01.2018;10:20:00;41.55
07.01.2018;10:30:00;41.65
07.01.2018;10:40:00;42.10
07.01.2018;10:50:00;42.94
07.01.2018;11:00:00;44.45
07.01.2018;11:10:00;46.59
07.01.2018;11:20:00;51.50
07.01.2018;11:30:00;57.45
07.01.2018;11:40:00;59.95
07.01.2018;11:50:00;59.85
07.01.2018;12:00:00;59.85
07.01.2018;12:10:00;58.50
07.01.2018;12:20:00;52.94
07.01.2018;12:30:00;47.05
07.01.2018;12:40:00;44.70
07.01.2018;12:50:00;44.25
07.01.2018;13:00:00;44.15
07.01.2018;13:10:00;43.70
07.01.2018;13:20:00;41.70
07.01.2018;13:30:00;38.75
07.01.2018;13:40:00;36.35
07.01.2018;13:50:00;35.30
07.01.2018;14:00:00;35.80
07.01.2018;14:10:00;36.40
07.01.2018;14:20:00;37.10
07.01.2018;14:30:00;37.60
07.01.2018;14:40:00;37.70
07.01.2018;14:50:00;38.20
07.01.2018;15:00:00;38.90
07.01.2018;15:10:00;39.35
07.01.2018;15:20:00;40.40
07.01.2018;15:30:00;41.00
07.01.2018;15:40:00;40.95
07.01.2018;15:50:00;41.00
07.01.2018;16:00:00;40.90
07.01.2018;16:10:00;41.00
07.01.2018;16:20:00;41.05
07.01.2018;16:30:00;41.10
07.01.2018;16:40:00;41.00
07.01.2018;16:50:00;40.95
07.01.2018;17:00:00;40.90
07.01.2018;17:10:00;40.80
07.01.2018;17:20:00;41.00
07.01.2018;17:30:00;40.80
07.01.2018;17:40:00;40.55
07.01.2018;17:50:00;40.10
07.01.2018;18:00:00;38.95
07.01.2018;18:10:00;40.00
07.01.2018;18:20:00;44.85
07.01.2018;18:30:00;49.50
07.01.2018;18:40:00;51.89
07.01.2018;18:50:00;53.51
07.01.2018;19:00:00;53.65
07.01.2018;19:10:00;51.35
07.01.2018;19:20:00;47.95
07.01.2018;19:30:00;45.05
07.01.2018;19:40:00;43.10
07.01.2018;19:50:00;42.46
07.01.2018;20:00:00;42.50
07.01.2018;20:10:00;43.40
07.01.2018;20:20:00;45.31
07.01.2018;20:30:00;46.84
07.01.2018;20:40:00;47.45
07.01.2018;20:50:00;47.59
07.01.2018;21:00:00;47.30
07.01.2018;21:10:00;46.00
07.01.2018;21:20:00;44.06
07.01.2018;21:30:00;41.96
07.01.2018;21:40:00;39.30
07.01.2018;21:50:00;36.19
07.01.2018;22:00:00;32.65
07.01.2018;22:10:00;30.60
07.01.2018;22:20:00;30.40
07.01.2018;22:30:00;30.70
07.01.2018;22:40:00;34.10
07.01.2018;22:50:00;39.10
07.01.2018;23:00:00;38.75
07.01.2018;23:10:00;35.10
07.01.2018;23:20:00;35.40
07.01.2018;23:30:00;39.40
07.01.2018;23:40:00;42.59
07.01.2018;23:50:00;43.65
08.01.2018;00:00:00;43.75
08.01.2018;00:10:00;43.35
08.01.2018;00:20:00;43.40
08.01.2018;00:30:00;43.36
08.01.2018;00:40:00;42.80
08.01.2018;00:50:00;42.04
08.01.2018;01:00:00;40.79
08.01.2018;01:10:00;40.05
08.01.2018;01:20:00;40.10
08.01.2018;01:30:00;40.71
08.01.2018;01:40:00;41.40
08.01.2018;01:50:00;41.46
08.01.2018;02:00:00;41.65
08.01.2018;02:10:00;42.20
08.01.2018;02:20:00;42.30
08.01.2018;02:30:00;42.40
08.01.2018;02:40:00;42.50
08.01.2018;02:50:00;41.95
08.01.2018;03:00:00;39.80
08.01.2018;03:10:00;37.20
08.01.2018;03:20:00;35.90
08.01.2018;03:30:00;35.70
08.01.2018;03:40:00;36.60
08.01.2018;03:50:00;37.25
08.01.2018;04:00:00;36.65
08.01.2018;04:10:00;35.65
08.01.2018;04:20:00;34.75
08.01.2018;04:30:00;34.35
08.01.2018;04:40:00;34.00
08.01.2018;04:50:00;33.75
08.01.2018;05:00:00;33.85
08.01.2018;05:10:00;33.90
08.01.2018;05:20:00;33.55
08.01.2018;05:30:00;32.90
08.01.2018;05:40:00;32.75
08.01.2018;05:50:00;32.45
08.01.2018;06:00:00;31.75
08.01.2018;06:10:00;30.85
08.01.2018;06:20:00;29.95
08.01.2018;06:30:00;29.65
08.01.2018;06:40:00;29.80
08.01.2018;06:50:00;29.99
08.01.2018;07:00:00;31.20
08.01.2018;07:10:00;33.20
08.01.2018;07:20:00;34.35
08.01.2018;07:30:00;34.60
08.01.2018;07:40:00;34.75
08.01.2018;07:50:00;35.40
08.01.2018;08:00:00;37.00
08.01.2018;08:10:00;39.10
08.01.2018;08:20:00;41.15
08.01.2018;08:30:00;42.60
08.01.2018;08:40:00;43.05
08.01.2018;08:50:00;43.80
08.01.2018;09:00:00;45.75
08.01.2018;09:10:00;48.45
08.01.2018;09:20:00;50.30
08.01.2018;09:30:00;50.35
08.01.2018;09:40:00;46.29
08.01.2018;09:50:00;39.40
08.01.2018;10:00:00;35.99
08.01.2018;10:10:00;35.85
08.01.2018;10:20:00;36.45
08.01.2018;10:30:00;37.35
08.01.2018;10:40:00;37.15
08.01.2018;10:50:00;35.60
08.01.2018;11:00:00;34.55
08.01.2018;11:10:00;34.65
08.01.2018;11:20:00;34.80
08.01.2018;11:30:00;34.75
08.01.2018;11:40:00;34.15
08.01.2018;11:50:00;33.54
08.01.2018;12:00:00;36.45
08.01.2018;12:10:00;41.70
08.01.2018;12:20:00;43.96
08.01.2018;12:30:00;43.85
08.01.2018;12:40:00;43.00
08.01.2018;12:50:00;41.85
08.01.2018;13:00:00;41.65
08.01.2018;13:10:00;41.85
08.01.2018;13:20:00;41.85
08.01.2018;13:30:00;41.80
08.01.2018;13:40:00;42.20
08.01.2018;13:50:00;43.05
08.01.2018;14:00:00;43.55
08.01.2018;14:10:00;41.55
08.01.2018;14:20:00;38.20
08.01.2018;14:30:00;36.20
08.01.2018;14:40:00;35.45
08.01.2018;14:50:00;35.45
08.01.2018;15:00:00;35.35
08.01.2018;15:10:00;35.24
08.01.2018;15:20:00;34.69
08.01.2018;15:30:00;32.89
08.01.2018;15:40:00;31.35
08.01.2018;15:50:00;30.70
08.01.2018;16:00:00;30.10
08.01.2018;16:10:00;30.25
08.01.2018;16:20:00;31.05
08.01.2018;16:30:00;31.55
08.01.2018;16:40:00;32.45
08.01.2018;16:50:00;35.10
08.01.2018;17:00:00;37.85
08.01.2018;17:10:00;39.50
08.01.2018;17:20:00;41.10
08.01.2018;17:30:00;42.54
08.01.2018;17:40:00;43.60
08.01.2018;17:50:00;43.95
08.01.2018;18:00:00;42.85
08.01.2018;18:10:00;41.20
08.01.2018;18:20:00;40.05
08.01.2018;18:30:00;39.60
08.01.2018;18:40:00;39.60
08.01.2018;18:50:00;38.80
08.01.2018;19:00:00;39.85
08.01.2018;19:10:00;41.85
08.01.2018;19:20:00;42.25
08.01.2018;19:30:00;43.10
08.01.2018;19:40:00;43.75
08.01.2018;19:50:00;43.55
08.01.2018;20:00:00;43.60
08.01.2018;20:10:00;43.85
08.01.2018;20:20:00;43.05
08.01.2018;20:30:00;41.90
08.01.2018;20:40:00;41.30
08.01.2018;20:50:00;41.10
08.01.2018;21:00:00;41.24
08.01.2018;21:10:00;41.25
08.01.2018;21:20:00;41.35
08.01.2018;21:30:00;40.60
08.01.2018;21:40:00;39.30
08.01.2018;21:50:00;37.85
08.01.2018;22:00:00;35.85
08.01.2018;22:10:00;34.70
08.01.2018;22:20:00;34.30
08.01.2018;22:30:00;33.50
08.01.2018;22:40:00;32.85
08.01.2018;22:50:00;32.70
08.01.2018;23:00:00;32.75
08.01.2018;23:10:00;32.84
08.01.2018;23:20:00;33.40
08.01.2018;23:30:00;36.80
08.01.2018;23:40:00;41.80
08.01.2018;23:50:00;44.80
09.01.2018;00:00:00;45.84
09.01.2018;00:10:00;46.35
09.01.2018;00:20:00;47.55
09.01.2018;00:30:00;49.99
09.01.2018;00:40:00;52.85
09.01.2018;00:50:00;54.40
09.01.2018;01:00:00;55.50
09.01.2018;01:10:00;56.55
09.01.2018;01:20:00;56.25
09.01.2018;01:30:00;53.95
09.01.2018;01:40:00;50.30
09.01.2018;01:50:00;46.99
09.01.2018;02:00:00;44.15
09.01.2018;02:10:00;40.35
09.01.2018;02:20:00;36.55
09.01.2018;02:30:00;34.75
09.01.2018;02:40:00;34.30
09.01.2018;02:50:00;34.35
09.01.2018;03:00:00;35.10
09.01.2018;03:10:00;36.95
09.01.2018;03:20:00;39.80
09.01.2018;03:30:00;43.45
09.01.2018;03:40:00;45.69
09.01.2018;03:50:00;46.85
09.01.2018;04:00:00;48.84
09.01.2018;04:10:00;51.05
09.01.2018;04:20:00;52.70
09.01.2018;04:30:00;53.55
09.01.2018;04:40:00;53.45
09.01.2018;04:50:00;53.20
09.01.2018;05:00:00;53.29
09.01.2018;05:10:00;51.70
09.01.2018;05:20:00;48.05
09.01.2018;05:30:00;45.20
09.01.2018;05:40:00;44.65
09.01.2018;05:50:00;46.25
09.01.2018;06:00:00;48.15
09.01.2018;06:10:00;49.00
09.01.2018;06:20:00;48.95
09.01.2018;06:30:00;47.30
09.01.2018;06:40:00;44.85
09.01.2018;06:50:00;43.95
09.01.2018;07:00:00;44.15
09.01.2018;07:10:00;44.05
09.01.2018;07:20:00;43.85
09.01.2018;07:30:00;43.75
09.01.2018;07:40:00;43.85
09.01.2018;07:50:00;44.05
09.01.2018;08:00:00;45.25
09.01.2018;08:10:00;47.00
09.01.2018;08:20:00;47.55
09.01.2018;08:30:00;47.20
09.01.2018;08:40:00;47.25
09.01.2018;08:50:00;47.50
09.01.2018;09:00:00;47.35
09.01.2018;09:10:00;47.20
09.01.2018;09:20:00;47.35
09.01.2018;09:30:00;48.15
09.01.2018;09:40:00;48.30
09.01.2018;09:50:00;45.65
09.01.2018;10:00:00;42.15
09.01.2018;10:10:00;40.80
09.01.2018;10:20:00;39.35
09.01.2018;10:30:00;36.75
09.01.2018;10:40:00;35.15
09.01.2018;10:50:00;34.65
09.01.2018;11:00:00;34.85
09.01.2018;11:10:00;35.00
09.01.2018;11:20:00;34.85
09.01.2018;11:30:00;35.20
09.01.2018;11:40:00;35.20
09.01.2018;11:50:00;34.60
09.01.2018;12:00:00;34.65
09.01.2018;12:10:00;34.70
09.01.2018;12:20:00;34.65
09.01.2018;12:30:00;34.80
09.01.2018;12:40:00;34.90
09.01.2018;12:50:00;34.75
09.01.2018;13:00:00;34.65
09.01.2018;13:10:00;34.60
09.01.2018;13:20:00;33.70
09.01.2018;13:30:00;32.60
09.01.2018;13:40:00;31.95
09.01.2018;13:50:00;31.60
09.01.2018;14:00:00;31.55
09.01.2018;14:10:00;31.65
09.01.2018;14:20:00;31.95
09.01.2018;14:30:00;32.05
09.01.2018;14:40:00;31.65
09.01.2018;14:50:00;31.55
09.01.2018;15:00:00;31.50
09.01.2018;15:10:00;31.35
09.01.2018;15:20:00;31.40
09.01.2018;15:30:00;31.70
09.01.2018;15:40:00;33.85
09.01.2018;15:50:00;36.90
09.01.2018;16:00:00;39.05
09.01.2018;16:10:00;40.05
09.01.2018;16:20:00;40.20
09.01.2018;16:30:00;40.35
09.01.2018;16:40:00;40.35
09.01.2018;16:50:00;40.45
09.01.2018;17:00:00;44.85
09.01.2018;17:10:00;52.05
09.01.2018;17:20:00;54.69
09.01.2018;17:30:00;53.00
09.01.2018;17:40:00;51.20
09.01.2018;17:50:00;50.90
09.01.2018;18:00:00;50.70
09.01.2018;18:10:00;49.84
09.01.2018;18:20:00;48.50
09.01.2018;18:30:00;48.10
09.01.2018;18:40:00;47.80
09.01.2018;18:50:00;46.85
09.01.2018;19:00:00;45.80
09.01.2018;19:10:00;43.50
09.01.2018;19:20:00;41.40
09.01.2018;19:30:00;39.95
09.01.2018;19:40:00;38.00
09.01.2018;19:50:00;35.70
09.01.2018;20:00:00;34.30
09.01.2018;20:10:00;34.50
09.01.2018;20:20:00;35.70
09.01.2018;20:30:00;36.70
09.01.2018;20:40:00;36.05
09.01.2018;20:50:00;34.75
09.01.2018;21:00:00;33.60
09.01.2018;21:10:00;33.05
09.01.2018;21:20:00;33.30
09.01.2018;21:30:00;34.85
09.01.2018;21:40:00;36.70
09.01.2018;21:50:00;37.15
09.01.2018;22:00:00;37.20
09.01.2018;22:10:00;37.15
09.01.2018;22:20:00;37.00
09.01.2018;22:30:00;36.95
09.01.2018;22:40:00;36.95
09.01.2018;22:50:00;36.70
09.01.2018;23:00:00;36.80
09.01.2018;23:10:00;37.20
09.01.2018;23:20:00;37.15
09.01.2018;23:30:00;37.10
09.01.2018;23:40:00;37.00
09.01.2018;23:50:00;36.25
10.01.2018;00:00:00;36.70
10.01.2018;00:10:00;39.75
10.01.2018;00:20:00;44.54
10.01.2018;00:30:00;48.59
10.01.2018;00:40:00;50.95
10.01.2018;00:50:00;53.65
10.01.2018;01:00:00;55.65
10.01.2018;01:10:00;56.90
10.01.2018;01:20:00;56.40
10.01.2018;01:30:00;53.55
10.01.2018;01:40:00;51.35
10.01.2018;01:50:00;49.50
10.01.2018;02:00:00;45.65
10.01.2018;02:10:00;41.50
10.01.2018;02:20:00;41.20
10.01.2018;02:30:00;46.35
10.01.2018;02:40:00;51.95
10.01.2018;02:50:00;53.94
10.01.2018;03:00:00;54.40
10.01.2018;03:10:00;54.29
10.01.2018;03:20:00;54.30
10.01.2018;03:30:00;54.26
10.01.2018;03:40:00;53.40
10.01.2018;03:50:00;51.80
10.01.2018;04:00:00;50.41
10.01.2018;04:10:00;49.95
10.01.2018;04:20:00;49.85
10.01.2018;04:30:00;49.50
10.01.2018;04:40:00;49.15
10.01.2018;04:50:00;48.90
10.01.2018;05:00:00;48.30
10.01.2018;05:10:00;47.30
10.01.2018;05:20:00;45.10
10.01.2018;05:30:00;42.25
10.01.2018;05:40:00;40.60
10.01.2018;05:50:00;39.30
10.01.2018;06:00:00;37.40
10.01.2018;06:10:00;35.95
10.01.2018;06:20:00;35.20
10.01.2018;06:30:00;34.60
10.01.2018;06:40:00;36.65
10.01.2018;06:50:00;40.85
10.01.2018;07:00:00;43.95
10.01.2018;07:10:00;45.79
10.01.2018;07:20:00;46.55
10.01.2018;07:30:00;47.10
10.01.2018;07:40:00;48.20
10.01.2018;07:50:00;47.10
10.01.2018;08:00:00;44.55
10.01.2018;08:10:00;42.80
10.01.2018;08:20:00;41.40
10.01.2018;08:30:00;40.90
10.01.2018;08:40:00;42.55
10.01.2018;08:50:00;45.30
10.01.2018;09:00:00;47.05
10.01.2018;09:10:00;47.75
10.01.2018;09:20:00;47.60
10.01.2018;09:30:00;47.45
10.01.2018;09:40:00;46.95
10.01.2018;09:50:00;45.95
10.01.2018;10:00:00;44.45
10.01.2018;10:10:00;43.35
10.01.2018;10:20:00;42.75
10.01.2018;10:30:00;41.25
10.01.2018;10:40:00;38.90
10.01.2018;10:50:00;37.70
10.01.2018;11:00:00;38.59
10.01.2018;11:10:00;40.30
10.01.2018;11:20:00;41.14
10.01.2018;11:30:00;40.74
10.01.2018;11:40:00;40.44
10.01.2018;11:50:00;39.50
10.01.2018;12:00:00;37.56
10.01.2018;12:10:00;35.65
10.01.2018;12:20:00;33.85
10.01.2018;12:30:00;32.60
10.01.2018;12:40:00;31.45
10.01.2018;12:50:00;30.50
10.01.2018;13:00:00;30.75
10.01.2018;13:10:00;31.94
10.01.2018;13:20:00;33.50
10.01.2018;13:30:00;36.10
10.01.2018;13:40:00;38.80
10.01.2018;13:50:00;40.60
10.01.2018;14:00:00;42.05
10.01.2018;14:10:00;43.44
10.01.2018;14:20:00;44.80
10.01.2018;14:30:00;46.04
10.01.2018;14:40:00;47.35
10.01.2018;14:50:00;47.44
10.01.2018;15:00:00;45.55
10.01.2018;15:10:00;43.59
10.01.2018;15:20:00;42.40
10.01.2018;15:30:00;41.05
10.01.2018;15:40:00;40.20
10.01.2018;15:50:00;39.95
10.01.2018;16:00:00;40.10
10.01.2018;16:10:00;40.40
10.01.2018;16:20:00;40.60
10.01.2018;16:30:00;40.75
10.01.2018;16:40:00;41.35
10.01.2018;16:50:00;42.60
10.01.2018;17:00:00;44.41
10.01.2018;17:10:00;46.30
10.01.2018;17:20:00;46.91
10.01.2018;17:30:00;45.10
10.01.2018;17:40:00;41.50
10.01.2018;17:50:00;37.20
10.01.2018;18:00:00;34.25
10.01.2018;18:10:00;33.70
10.01.2018;18:20:00;35.25
10.01.2018;18:30:00;38.20
10.01.2018;18:40:00;40.55
10.01.2018;18:50:00;39.75
10.01.2018;19:00:00;36.95
10.01.2018;19:10:00;35.05
10.01.2018;19:20:00;33.80
10.01.2018;19:30:00;33.40
10.01.2018;19:40:00;33.45
10.01.2018;19:50:00;33.25
10.01.2018;20:00:00;33.10
10.01.2018;20:10:00;33.70
10.01.2018;20:20:00;34.90
10.01.2018;20:30:00;35.60
10.01.2018;20:40:00;35.90
10.01.2018;20:50:00;37.70
10.01.2018;21:00:00;40.45
10.01.2018;21:10:00;41.70
10.01.2018;21:20:00;42.00
10.01.2018;21:30:00;41.95
10.01.2018;21:40:00;41.95
10.01.2018;21:50:00;42.00
10.01.2018;22:00:00;41.54
10.01.2018;22:10:00;40.95
10.01.2018;22:20:00;40.10
10.01.2018;22:30:00;38.40
10.01.2018;22:40:00;36.14
10.01.2018;22:50:00;34.40
10.01.2018;23:00:00;36.00
10.01.2018;23:10:00;39.65
10.01.2018;23:20:00;41.75
10.01.2018;23:30:00;43.35
10.01.2018;23:40:00;45.85
10.01.2018;23:50:00;47.90
11.01.2018;00:00:00;49.89
11.01.2018;00:10:00;51.90
11.01.2018;00:20:00;51.25
11.01.2018;00:30:00;48.09
11.01.2018;00:40:00;44.60
11.01.2018;00:50:00;42.40
11.01.2018;01:00:00;41.85
11.01.2018;01:10:00;41.85
11.01.2018;01:20:00;41.25
11.01.2018;01:30:00;41.15
11.01.2018;01:40:00;41.54
11.01.2018;01:50:00;41.74
11.01.2018;02:00:00;41.74
11.01.2018;02:10:00;41.75
11.01.2018;02:20:00;41.84
11.01.2018;02:30:00;42.65
11.01.2018;02:40:00;45.70
11.01.2018;02:50:00;49.40
11.01.2018;03:00:00;51.50
11.01.2018;03:10:00;52.45
11.01.2018;03:20:00;53.35
11.01.2018;03:30:00;53.85
11.01.2018;03:40:00;54.10
11.01.2018;03:50:00;54.75
11.01.2018;04:00:00;55.35
11.01.2018;04:10:00;55.86
11.01.2018;04:20:00;56.29
11.01.2018;04:30:00;55.96
11.01.2018;04:40:00;55.24
11.01.2018;04:50:00;55.06
11.01.2018;05:00:00;54.71
11.01.2018;05:10:00;54.04
11.01.2018;05:20:00;53.55
11.01.2018;05:30:00;53.55
11.01.2018;05:40:00;53.91
11.01.2018;05:50:00;54.05
11.01.2018;06:00:00;53.90
11.01.2018;06:10:00;54.09
11.01.2018;06:20:00;54.45
11.01.2018;06:30:00;55.10
11.01.2018;06:40:00;56.25
11.01.2018;06:50:00;54.29
11.01.2018;07:00:00;49.25
11.01.2018;07:10:00;44.75
11.01.2018;07:20:00;42.10
11.01.2018;07:30:00;40.80
11.01.2018;07:40:00;40.20
11.01.2018;07:50:00;40.60
11.01.2018;08:00:00;41.00
11.01.2018;08:10:00;41.00
11.01.2018;08:20:00;41.05
11.01.2018;08:30:00;41.07
11.01.2018;08:40:00;41.01
11.01.2018;08:50:00;40.95
11.01.2018;09:00:00;40.90
11.01.2018;09:10:00;40.83
11.01.2018;09:20:00;40.75
11.01.2018;09:30:00;40.70
11.01.2018;09:40:00;41.85
11.01.2018;09:50:00;43.85
11.01.2018;10:00:00;44.25
11.01.2018;10:10:00;43.94
11.01.2018;10:20:00;44.19
11.01.2018;10:30:00;44.19
11.01.2018;10:40:00;44.25
11.01.2018;10:50:00;43.95
11.01.2018;11:00:00;43.05
11.01.2018;11:10:00;42.55
11.01.2018;11:20:00;42.10
11.01.2018;11:30:00;41.65
11.01.2018;11:40:00;41.60
11.01.2018;11:50:00;42.15
11.01.2018;12:00:00;40.24
11.01.2018;12:10:00;36.70
11.01.2018;12:20:00;34.60
11.01.2018;12:30:00;33.10
11.01.2018;12:40:00;32.79
11.01.2018;12:50:00;32.80
11.01.2018;13:00:00;32.85
11.01.2018;13:10:00;32.85
11.01.2018;13:20:00;32.70
11.01.2018;13:30:00;32.85
11.01.2018;13:40:00;32.85
11.01.2018;13:50:00;32.94
11.01.2018;14:00:00;32.95
11.01.2018;14:10:00;32.65
11.01.2018;14:20:00;32.85
11.01.2018;14:30:00;32.95
11.01.2018;14:40:00;32.90
11.01.2018;14:50:00;32.99
11.01.2018;15:00:00;33.05
11.01.2018;15:10:00;33.10
11.01.2018;15:20:00;33.10
11.01.2018;15:30:00;33.20
11.01.2018;15:40:00;33.10
11.01.2018;15:50:00;34.41
11.01.2018;16:00:00;37.95
11.01.2018;16:10:00;40.96
11.01.2018;16:20:00;42.55
11.01.2018;16:30:00;43.45
11.01.2018;16:40:00;43.29
11.01.2018;16:50:00;43.09
11.01.2018;17:00:00;43.25
11.01.2018;17:10:00;42.89
11.01.2018;17:20:00;40.65
11.01.2018;17:30:00;37.79
11.01.2018;17:40:00;36.90
11.01.2018;17:50:00;39.16
11.01.2018;18:00:00;42.91
11.01.2018;18:10:00;46.00
11.01.2018;18:20:00;47.85
11.01.2018;18:30:00;48.31
11.01.2018;18:40:00;48.35
11.01.2018;18:50:00;48.10
11.01.2018;19:00:00;48.00
11.01.2018;19:10:00;47.74
11.01.2018;19:20:00;47.65
11.01.2018;19:30:00;47.65
11.01.2018;19:40:00;47.05
11.01.2018;19:50:00;44.90
11.01.2018;20:00:00;42.86
11.01.2018;20:10:00;43.50
11.01.2018;20:20:00;44.64
11.01.2018;20:30:00;41.45
11.01.2018;20:40:00;33.95
11.01.2018;20:50:00;27.24
11.01.2018;21:00:00;24.30
11.01.2018;21:10:00;23.90
11.01.2018;21:20:00;23.75
11.01.2018;21:30:00;23.55
11.01.2018;21:40:00;22.54
11.01.2018;21:50:00;21.20
11.01.2018;22:00:00;20.20
11.01.2018;22:10:00;19.60
11.01.2018;22:20:00;19.20
11.01.2018;22:30:00;18.80
11.01.2018;22:40:00;18.85
11.01.2018;22:50:00;21.95
11.01.2018;23:00:00;29.30
11.01.2018;23:10:00;37.20
11.01.2018;23:20:00;42.45
11.01.2018;23:30:00;44.95
11.01.2018;23:40:00;47.35
11.01.2018;23:50:00;49.54
12.01.2018;00:00:00;49.25
12.01.2018;00:10:00;46.15
12.01.2018;00:20:00;43.15
12.01.2018;00:30:00;42.40
12.01.2018;00:40:00;42.70
12.01.2018;00:50:00;42.75
12.01.2018;01:00:00;42.45
12.01.2018;01:10:00;42.60
12.01.2018;01:20:00;42.40
12.01.2018;01:30:00;42.10
12.01.2018;01:40:00;42.25
12.01.2018;01:50:00;42.35
12.01.2018;02:00:00;42.84
12.01.2018;02:10:00;45.50
12.01.2018;02:20:00;48.50
12.01.2018;02:30:00;49.95
12.01.2018;02:40:00;50.50
12.01.2018;02:50:00;50.60
12.01.2018;03:00:00;51.49
12.01.2018;03:10:00;52.40
12.01.2018;03:20:00;52.94
12.01.2018;03:30:00;53.19
12.01.2018;03:40:00;53.15
12.01.2018;03:50:00;53.04
12.01.2018;04:00:00;52.90
12.01.2018;04:10:00;53.26
12.01.2018;04:20:00;53.66
12.01.2018;04:30:00;53.45
12.01.2018;04:40:00;53.85
12.01.2018;04:50:00;55.10
12.01.2018;05:00:00;55.76
12.01.2018;05:10:00;55.75
12.01.2018;05:20:00;55.79
12.01.2018;05:30:00;56.89
12.01.2018;05:40:00;58.45
12.01.2018;05:50:00;58.84
12.01.2018;06:00:00;58.50
12.01.2018;06:10:00;57.10
12.01.2018;06:20:00;55.09
12.01.2018;06:30:00;54.45
12.01.2018;06:40:00;54.35
12.01.2018;06:50:00;54.40
12.01.2018;07:00:00;54.49
12.01.2018;07:10:00;54.34
12.01.2018;07:20:00;54.30
12.01.2018;07:30:00;54.60
12.01.2018;07:40:00;55.15
12.01.2018;07:50:00;55.95
12.01.2018;08:00:00;57.95
12.01.2018;08:10:00;60.55
12.01.2018;08:20:00;61.85
12.01.2018;08:30:00;59.81
12.01.2018;08:40:00;55.45
12.01.2018;08:50:00;52.00
12.01.2018;09:00:00;49.30
12.01.2018;09:10:00;47.30
12.01.2018;09:20:00;46.60
12.01.2018;09:30:00;45.79
12.01.2018;09:40:00;44.65
12.01.2018;09:50:00;43.60
12.01.2018;10:00:00;42.30
12.01.2018;10:10:00;40.95
12.01.2018;10:20:00;40.00
12.01.2018;10:30:00;39.20
12.01.2018;10:40:00;38.84
12.01.2018;10:50:00;37.96
12.01.2018;11:00:00;35.95
12.01.2018;11:10:00;33.90
12.01.2018;11:20:00;31.25
12.01.2018;11:30:00;28.95
12.01.2018;11:40:00;31.40
12.01.2018;11:50:00;38.55
12.01.2018;12:00:00;45.40
12.01.2018;12:10:00;50.16
12.01.2018;12:20:00;53.44
12.01.2018;12:30:00;55.41
12.01.2018;12:40:00;56.19
12.01.2018;12:50:00;56.55
12.01.2018;13:00:00;57.06
12.01.2018;13:10:00;57.40
12.01.2018;13:20:00;57.41
12.01.2018;13:30:00;56.75
12.01.2018;13:40:00;56.10
12.01.2018;13:50:00;55.75
12.01.2018;14:00:00;54.86
12.01.2018;14:10:00;53.40
12.01.2018;14:20:00;52.30
12.01.2018;14:30:00;51.65
12.01.2018;14:40:00;50.39
12.01.2018;14:50:00;49.26
12.01.2018;15:00:00;48.35
12.01.2018;15:10:00;46.35
12.01.2018;15:20:00;43.56
12.01.2018;15:30:00;40.55
12.01.2018;15:40:00;38.40
12.01.2018;15:50:00;37.60
12.01.2018;16:00:00;37.25
12.01.2018;16:10:00;37.95
12.01.2018;16:20:00;38.85
12.01.2018;16:30:00;37.55
12.01.2018;16:40:00;35.25
12.01.2018;16:50:00;34.10
12.01.2018;17:00:00;33.65
12.01.2018;17:10:00;33.70
12.01.2018;17:20:00;34.05
12.01.2018;17:30:00;34.45
12.01.2018;17:40:00;35.60
12.01.2018;17:50:00;38.29
12.01.2018;18:00:00;42.50
12.01.2018;18:10:00;46.95
12.01.2018;18:20:00;49.20
12.01.2018;18:30:00;49.15
12.01.2018;18:40:00;48.95
12.01.2018;18:50:00;49.00
12.01.2018;19:00:00;49.00
12.01.2018;19:10:00;48.89
12.01.2018;19:20:00;48.84
12.01.2018;19:30:00;48.70
12.01.2018;19:40:00;48.20
12.01.2018;19:50:00;48.06
12.01.2018;20:00:00;48.40
12.01.2018;20:10:00;48.36
12.01.2018;20:20:00;48.80
12.01.2018;20:30:00;50.40
12.01.2018;20:40:00;51.75
12.01.2018;20:50:00;51.00
12.01.2018;21:00:00;46.55
12.01.2018;21:10:00;40.84
12.01.2018;21:20:00;37.20
12.01.2018;21:30:00;35.30
12.01.2018;21:40:00;34.75
12.01.2018;21:50:00;35.00
12.01.2018;22:00:00;36.85
12.01.2018;22:10:00;40.80
12.01.2018;22:20:00;44.79
12.01.2018;22:30:00;47.94
12.01.2018;22:40:00;50.30
12.01.2018;22:50:00;51.79
12.01.2018;23:00:00;52.35
12.01.2018;23:10:00;52.01
12.01.2018;23:20:00;51.20
12.01.2018;23:30:00;51.75
12.01.2018;23:40:00;54.20
12.01.2018;23:50:00;56.61
13.01.2018;00:00:00;58.34
13.01.2018;00:10:00;59.80
13.01.2018;00:20:00;61.01
13.01.2018;00:30:00;61.55
13.01.2018;00:40:00;61.30
13.01.2018;00:50:00;61.19
13.01.2018;01:00:00;61.35
13.01.2018;01:10:00;61.34
13.01.2018;01:20:00;61.04
13.01.2018;01:30:00;61.55
13.01.2018;01:40:00;62.54
13.01.2018;01:50:00;62.61
13.01.2018;02:00:00;62.50
13.01.2018;02:10:00;62.35
13.01.2018;02:20:00;61.30
13.01.2018;02:30:00;60.26
13.01.2018;02:40:00;59.70
13.01.2018;02:50:00;59.60
13.01.2018;03:00:00;59.29
13.01.2018;03:10:00;58.74
13.01.2018;03:20:00;58.35
13.01.2018;03:30:00;57.90
13.01.2018;03:40:00;57.25
13.01.2018;03:50:00;56.64
13.01.2018;04:00:00;56.75
13.01.2018;04:10:00;56.60
13.01.2018;04:20:00;56.40
13.01.2018;04:30:00;56.70
13.01.2018;04:40:00;56.71
13.01.2018;04:50:00;57.50
13.01.2018;05:00:00;59.75
13.01.2018;05:10:00;61.60
13.01.2018;05:20:00;62.40
13.01.2018;05:30:00;63.60
13.01.2018;05:40:00;64.95
13.01.2018;05:50:00;62.79
13.01.2018;06:00:00;57.05
13.01.2018;06:10:00;52.36
13.01.2018;06:20:00;50.55
13.01.2018;06:30:00;50.35
13.01.2018;06:40:00;49.96
13.01.2018;06:50:00;48.84
13.01.2018;07:00:00;47.49
13.01.2018;07:10:00;46.55
13.01.2018;07:20:00;47.39
13.01.2018;07:30:00;51.05
13.01.2018;07:40:00;54.74
13.01.2018;07:50:00;56.30
13.01.2018;08:00:00;57.60
13.01.2018;08:10:00;59.21
13.01.2018;08:20:00;60.30
13.01.2018;08:30:00;60.80
13.01.2018;08:40:00;61.10
13.01.2018;08:50:00;61.35
13.01.2018;09:00:00;61.60
13.01.2018;09:10:00;61.86
13.01.2018;09:20:00;62.70
13.01.2018;09:30:00;64.00
13.01.2018;09:40:00;63.85
13.01.2018;09:50:00;63.00
13.01.2018;10:00:00;63.00
13.01.2018;10:10:00;63.85
13.01.2018;10:20:00;64.80
13.01.2018;10:30:00;64.90
13.01.2018;10:40:00;64.40
13.01.2018;10:50:00;61.05
13.01.2018;11:00:00;56.14
13.01.2018;11:10:00;53.50
13.01.2018;11:20:00;52.90
13.01.2018;11:30:00;52.90
13.01.2018;11:40:00;53.00
13.01.2018;11:50:00;53.20
13.01.2018;12:00:00;53.55
13.01.2018;12:10:00;53.71
13.01.2018;12:20:00;53.51
13.01.2018;12:30:00;53.46
13.01.2018;12:40:00;53.29
13.01.2018;12:50:00;53.05
13.01.2018;13:00:00;53.46
13.01.2018;13:10:00;54.21
13.01.2018;13:20:00;54.80
13.01.2018;13:30:00;55.50
13.01.2018;13:40:00;56.39
13.01.2018;13:50:00;57.25
13.01.2018;14:00:00;57.45
13.01.2018;14:10:00;57.34
13.01.2018;14:20:00;57.11
13.01.2018;14:30:00;56.80
13.01.2018;14:40:00;57.04
13.01.2018;14:50:00;57.85
13.01.2018;15:00:00;58.70
13.01.2018;15:10:00;59.40
13.01.2018;15:20:00;60.90
13.01.2018;15:30:00;62.55
13.01.2018;15:40:00;63.26
13.01.2018;15:50:00;63.41
13.01.2018;16:00:00;61.45
13.01.2018;16:10:00;53.80
13.01.2018;16:20:00;44.00
13.01.2018;16:30:00;38.95
13.01.2018;16:40:00;38.10
13.01.2018;16:50:00;38.75
13.01.2018;17:00:00;39.95
13.01.2018;17:10:00;42.84
13.01.2018;17:20:00;46.95
13.01.2018;17:30:00;50.15
13.01.2018;17:40:00;52.40
13.01.2018;17:50:00;53.56
13.01.2018;18:00:00;54.60
13.01.2018;18:10:00;55.41
13.01.2018;18:20:00;55.30
13.01.2018;18:30:00;55.30
13.01.2018;18:40:00;55.50
13.01.2018;18:50:00;55.75
13.01.2018;19:00:00;56.24
13.01.2018;19:10:00;57.09
13.01.2018;19:20:00;58.15
13.01.2018;19:30:00;59.09
13.01.2018;19:40:00;59.86
13.01.2018;19:50:00;60.60
13.01.2018;20:00:00;61.70
13.01.2018;20:10:00;62.79
13.01.2018;20:20:00;63.56
13.01.2018;20:30:00;64.70
13.01.2018;20:40:00;65.45
13.01.2018;20:50:00;65.55
13.01.2018;21:00:00;65.65
13.01.2018;21:10:00;65.80
13.01.2018;21:20:00;65.80
13.01.2018;21:30:00;66.36
13.01.2018;21:40:00;68.10
13.01.2018;21:50:00;69.35
13.01.2018;22:00:00;69.75
13.01.2018;22:10:00;67.16
13.01.2018;22:20:00;59.61
13.01.2018;22:30:00;53.31
13.01.2018;22:40:00;50.50
13.01.2018;22:50:00;48.70
13.01.2018;23:00:00;47.85
13.01.2018;23:10:00;47.64
13.01.2018;23:20:00;47.74
13.01.2018;23:30:00;48.50
13.01.2018;23:40:00;51.86
13.01.2018;23:50:00;55.89
14.01.2018;00:00:00;57.94
14.01.2018;00:10:00;58.80
14.01.2018;00:20:00;59.24
14.01.2018;00:30:00;59.16
14.01.2018;00:40:00;58.10
14.01.2018;00:50:00;56.99
14.01.2018;01:00:00;56.46
14.01.2018;01:10:00;56.21
14.01.2018;01:20:00;55.74
14.01.2018;01:30:00;55.21
14.01.2018;01:40:00;54.59
14.01.2018;01:50:00;54.26
14.01.2018;02:00:00;54.05
14.01.2018;02:10:00;53.34
14.01.2018;02:20:00;52.91
14.01.2018;02:30:00;53.09
14.01.2018;02:40:00;53.40
14.01.2018;02:50:00;53.36
14.01.2018;03:00:00;53.24
14.01.2018;03:10:00;53.25
14.01.2018;03:20:00;53.50
14.01.2018;03:30:00;53.69
14.01.2018;03:40:00;53.65
14.01.2018;03:50:00;53.95
14.01.2018;04:00:00;53.96
14.01.2018;04:10:00;53.71
14.01.2018;04:20:00;53.80
14.01.2018;04:30:00;54.11
14.01.2018;04:40:00;55.30
14.01.2018;04:50:00;57.10
14.01.2018;05:00:00;58.49
14.01.2018;05:10:00;59.65
14.01.2018;05:20:00;60.15
14.01.2018;05:30:00;60.15
14.01.2018;05:40:00;60.10
14.01.2018;05:50:00;60.19
14.01.2018;06:00:00;60.20
14.01.2018;06:10:00;60.15
14.01.2018;06:20:00;60.34
14.01.2018;06:30:00;60.25
14.01.2018;06:40:00;60.21
14.01.2018;06:50:00;60.41
14.01.2018;07:00:00;60.60
14.01.2018;07:10:00;60.40
14.01.2018;07:20:00;60.44
14.01.2018;07:30:00;61.74
14.01.2018;07:40:00;63.05
14.01.2018;07:50:00;63.54
14.01.2018;08:00:00;61.70
14.01.2018;08:10:00;57.10
14.01.2018;08:20:00;53.21
14.01.2018;08:30:00;52.20
14.01.2018;08:40:00;51.95
14.01.2018;08:50:00;51.20
14.01.2018;09:00:00;50.35
14.01.2018;09:10:00;49.45
14.01.2018;09:20:00;48.74
14.01.2018;09:30:00;47.25
14.01.2018;09:40:00;46.10
14.01.2018;09:50:00;45.50
14.01.2018;10:00:00;44.90
14.01.2018;10:10:00;44.50
14.01.2018;10:20:00;44.11
14.01.2018;10:30:00;44.65
14.01.2018;10:40:00;46.85
14.01.2018;10:50:00;49.30
14.01.2018;11:00:00;50.79
14.01.2018;11:10:00;52.75
14.01.2018;11:20:00;54.60
14.01.2018;11:30:00;55.29
14.01.2018;11:40:00;55.36
14.01.2018;11:50:00;55.59
14.01.2018;12:00:00;56.30
14.01.2018;12:10:00;56.71
14.01.2018;12:20:00;56.95
14.01.2018;12:30:00;57.35
14.01.2018;12:40:00;58.24
14.01.2018;12:50:00;59.20
14.01.2018;13:00:00;59.24
14.01.2018;13:10:00;58.90
14.01.2018;13:20:00;58.60
14.01.2018;13:30:00;58.71
14.01.2018;13:40:00;60.04
14.01.2018;13:50:00;62.09
14.01.2018;14:00:00;63.85
14.01.2018;14:10:00;64.40
14.01.2018;14:20:00;64.16
14.01.2018;14:30:00;64.15
14.01.2018;14:40:00;64.40
14.01.2018;14:50:00;64.86
14.01.2018;15:00:00;65.05
14.01.2018;15:10:00;65.00
14.01.2018;15:20:00;65.11
14.01.2018;15:30:00;64.19
14.01.2018;15:40:00;63.04
14.01.2018;15:50:00;62.90
14.01.2018;16:00:00;62.89
14.01.2018;16:10:00;62.90
14.01.2018;16:20:00;62.89
14.01.2018;16:30:00;62.94
14.01.2018;16:40:00;62.90
14.01.2018;16:50:00;62.89
14.01.2018;17:00:00;62.90
14.01.2018;17:10:00;62.95
14.01.2018;17:20:00;62.05
14.01.2018;17:30:00;56.10
14.01.2018;17:40:00;46.54
14.01.2018;17:50:00;39.05
14.01.2018;18:00:00;35.11
14.01.2018;18:10:00;33.40
14.01.2018;18:20:00;32.90
14.01.2018;18:30:00;33.45
[truncated: 50,372 more rows]
