# Supplementary material for: Direct observations of bedform migration driven by turbidity currents in a lacustrine channel
Source: Sci Rep. 2025 Oct 30;15:38026. doi: 10.1038/s41598-025-21833-6 (PMC12575640; doi:10.1038/s41598-025-21833-6)
Supplement: Supplementary file 1 — Supplementary Information 1. [file 41598_2025_21833_MOESM1_ESM.zip › Source_data/Aare_river/Brienzwiler_Turbidity_P_2019-2024.csv]

Stationsmessort: OG
Stationsname: Brienzwiler
Stationsnummer: 2019
Lokale Koordinaten X: 2649942
Lokale Koordinaten Y: 1177374
MPH: 560
Parametername: Tr�bung_BSTU_00
Parametertyp: Truebung_BSTU
Name des Parametertyps: Tr�bung BSTU
Name der Zeitreihe: 2019_2_Solitax.P
Einheit der Zeitreihe: BSTU
Regionale Koordinaten X: 649942
Regionale Koordinaten Y: 177374
Geografische L�nge: 8.092187
Geografische Breite: 46.745688
Datum;Date;Wert [BSTU]
01.02.2018;00:00:00;39.60
01.02.2018;00:10:00;37.20
01.02.2018;00:20:00;36.70
01.02.2018;00:30:00;36.50
01.02.2018;00:40:00;36.40
01.02.2018;00:50:00;36.40
01.02.2018;01:00:00;35.80
01.02.2018;01:10:00;36.10
01.02.2018;01:20:00;36.00
01.02.2018;01:30:00;35.40
01.02.2018;01:40:00;32.70
01.02.2018;01:50:00;30.80
01.02.2018;02:00:00;29.40
01.02.2018;02:10:00;30.20
01.02.2018;02:20:00;30.60
01.02.2018;02:30:00;30.30
01.02.2018;02:40:00;30.00
01.02.2018;02:50:00;30.20
01.02.2018;03:00:00;30.50
01.02.2018;03:10:00;31.70
01.02.2018;03:20:00;35.20
01.02.2018;03:30:00;38.40
01.02.2018;03:40:00;40.50
01.02.2018;03:50:00;41.40
01.02.2018;04:00:00;41.70
01.02.2018;04:10:00;42.60
01.02.2018;04:20:00;43.30
01.02.2018;04:30:00;43.20
01.02.2018;04:40:00;43.30
01.02.2018;04:50:00;43.30
01.02.2018;05:00:00;42.80
01.02.2018;05:10:00;42.70
01.02.2018;05:20:00;42.20
01.02.2018;05:30:00;43.30
01.02.2018;05:40:00;43.70
01.02.2018;05:50:00;43.50
01.02.2018;06:00:00;43.80
01.02.2018;06:10:00;45.10
01.02.2018;06:20:00;46.50
01.02.2018;06:30:00;48.00
01.02.2018;06:40:00;48.40
01.02.2018;06:50:00;48.20
01.02.2018;07:00:00;48.20
01.02.2018;07:10:00;48.00
01.02.2018;07:20:00;47.60
01.02.2018;07:30:00;47.70
01.02.2018;07:40:00;47.80
01.02.2018;07:50:00;48.50
01.02.2018;08:00:00;48.50
01.02.2018;08:10:00;50.80
01.02.2018;08:20:00;51.10
01.02.2018;08:30:00;51.10
01.02.2018;08:40:00;51.50
01.02.2018;08:50:00;51.50
01.02.2018;09:00:00;52.10
01.02.2018;09:10:00;53.20
01.02.2018;09:20:00;53.90
01.02.2018;09:30:00;54.40
01.02.2018;09:40:00;54.40
01.02.2018;09:50:00;54.60
01.02.2018;10:00:00;54.50
01.02.2018;10:10:00;53.50
01.02.2018;10:20:00;53.50
01.02.2018;10:30:00;53.20
01.02.2018;10:40:00;53.30
01.02.2018;10:50:00;53.40
01.02.2018;11:00:00;52.80
01.02.2018;11:10:00;52.70
01.02.2018;11:20:00;50.00
01.02.2018;11:30:00;48.40
01.02.2018;11:40:00;47.10
01.02.2018;11:50:00;44.80
01.02.2018;12:00:00;44.90
01.02.2018;12:10:00;43.20
01.02.2018;12:20:00;42.20
01.02.2018;12:30:00;38.40
01.02.2018;12:40:00;35.70
01.02.2018;12:50:00;35.50
01.02.2018;13:00:00;35.30
01.02.2018;13:10:00;36.70
01.02.2018;13:20:00;39.50
01.02.2018;13:30:00;40.60
01.02.2018;13:40:00;42.20
01.02.2018;13:50:00;42.90
01.02.2018;14:00:00;43.70
01.02.2018;14:10:00;45.00
01.02.2018;14:20:00;46.60
01.02.2018;14:30:00;48.10
01.02.2018;14:40:00;49.60
01.02.2018;14:50:00;49.40
01.02.2018;15:00:00;49.50
01.02.2018;15:10:00;50.10
01.02.2018;15:20:00;50.10
01.02.2018;15:30:00;50.40
01.02.2018;15:40:00;50.10
01.02.2018;15:50:00;50.70
01.02.2018;16:00:00;51.40
01.02.2018;16:10:00;52.20
01.02.2018;16:20:00;52.40
01.02.2018;16:30:00;51.70
01.02.2018;16:40:00;52.60
01.02.2018;16:50:00;50.60
01.02.2018;17:00:00;42.60
01.02.2018;17:10:00;34.70
01.02.2018;17:20:00;31.00
01.02.2018;17:30:00;31.80
01.02.2018;17:40:00;37.00
01.02.2018;17:50:00;41.30
01.02.2018;18:00:00;43.70
01.02.2018;18:10:00;45.70
01.02.2018;18:20:00;48.20
01.02.2018;18:30:00;49.20
01.02.2018;18:40:00;50.10
01.02.2018;18:50:00;50.70
01.02.2018;19:00:00;51.10
01.02.2018;19:10:00;50.80
01.02.2018;19:20:00;50.80
01.02.2018;19:30:00;50.50
01.02.2018;19:40:00;50.50
01.02.2018;19:50:00;50.30
01.02.2018;20:00:00;50.40
01.02.2018;20:10:00;50.60
01.02.2018;20:20:00;49.20
01.02.2018;20:30:00;47.50
01.02.2018;20:40:00;45.20
01.02.2018;20:50:00;44.20
01.02.2018;21:00:00;44.50
01.02.2018;21:10:00;44.30
01.02.2018;21:20:00;44.80
01.02.2018;21:30:00;44.50
01.02.2018;21:40:00;44.30
01.02.2018;21:50:00;44.50
01.02.2018;22:00:00;44.70
01.02.2018;22:10:00;46.40
01.02.2018;22:20:00;48.40
01.02.2018;22:30:00;49.00
01.02.2018;22:40:00;51.00
01.02.2018;22:50:00;56.20
01.02.2018;23:00:00;59.70
01.02.2018;23:10:00;60.90
01.02.2018;23:20:00;61.70
01.02.2018;23:30:00;56.00
01.02.2018;23:40:00;44.00
01.02.2018;23:50:00;36.20
02.02.2018;00:00:00;32.90
02.02.2018;00:10:00;33.00
02.02.2018;00:20:00;32.80
02.02.2018;00:30:00;35.90
02.02.2018;00:40:00;41.30
02.02.2018;00:50:00;43.70
02.02.2018;01:00:00;44.30
02.02.2018;01:10:00;45.00
02.02.2018;01:20:00;45.60
02.02.2018;01:30:00;46.40
02.02.2018;01:40:00;47.40
02.02.2018;01:50:00;47.40
02.02.2018;02:00:00;49.00
02.02.2018;02:10:00;50.20
02.02.2018;02:20:00;51.90
02.02.2018;02:30:00;51.90
02.02.2018;02:40:00;52.30
02.02.2018;02:50:00;50.50
02.02.2018;03:00:00;45.00
02.02.2018;03:10:00;41.80
02.02.2018;03:20:00;38.40
02.02.2018;03:30:00;38.10
02.02.2018;03:40:00;36.20
02.02.2018;03:50:00;35.40
02.02.2018;04:00:00;35.30
02.02.2018;04:10:00;36.30
02.02.2018;04:20:00;38.50
02.02.2018;04:30:00;39.30
02.02.2018;04:40:00;40.00
02.02.2018;04:50:00;39.60
02.02.2018;05:00:00;39.10
02.02.2018;05:10:00;39.80
02.02.2018;05:20:00;40.10
02.02.2018;05:30:00;40.00
02.02.2018;05:40:00;40.20
02.02.2018;05:50:00;39.40
02.02.2018;06:00:00;38.90
02.02.2018;06:10:00;37.70
02.02.2018;06:20:00;38.00
02.02.2018;06:30:00;38.70
02.02.2018;06:40:00;39.20
02.02.2018;06:50:00;38.90
02.02.2018;07:00:00;38.80
02.02.2018;07:10:00;38.10
02.02.2018;07:20:00;38.00
02.02.2018;07:30:00;36.50
02.02.2018;07:40:00;35.70
02.02.2018;07:50:00;36.60
02.02.2018;08:00:00;38.80
02.02.2018;08:10:00;39.40
02.02.2018;08:20:00;39.20
02.02.2018;08:30:00;39.20
02.02.2018;08:40:00;38.40
02.02.2018;08:50:00;40.80
02.02.2018;09:00:00;45.20
02.02.2018;09:10:00;48.50
02.02.2018;09:20:00;49.30
02.02.2018;09:30:00;50.00
02.02.2018;09:40:00;49.70
02.02.2018;09:50:00;49.70
02.02.2018;10:00:00;49.50
02.02.2018;10:10:00;47.50
02.02.2018;10:20:00;46.70
02.02.2018;10:30:00;45.60
02.02.2018;10:40:00;44.80
02.02.2018;10:50:00;43.90
02.02.2018;11:00:00;42.40
02.02.2018;11:10:00;40.90
02.02.2018;11:20:00;37.90
02.02.2018;11:30:00;37.90
02.02.2018;11:40:00;37.00
02.02.2018;11:50:00;37.00
02.02.2018;12:00:00;37.20
02.02.2018;12:10:00;39.00
02.02.2018;12:20:00;41.00
02.02.2018;12:30:00;41.40
02.02.2018;12:40:00;42.00
02.02.2018;12:50:00;41.50
02.02.2018;13:00:00;41.90
02.02.2018;13:10:00;42.10
02.02.2018;13:20:00;41.90
02.02.2018;13:30:00;42.90
02.02.2018;13:40:00;42.80
02.02.2018;13:50:00;42.80
02.02.2018;14:00:00;42.40
02.02.2018;14:10:00;41.60
02.02.2018;14:20:00;41.30
02.02.2018;14:30:00;41.00
02.02.2018;14:40:00;41.30
02.02.2018;14:50:00;42.70
02.02.2018;15:00:00;43.60
02.02.2018;15:10:00;44.00
02.02.2018;15:20:00;43.60
02.02.2018;15:30:00;43.50
02.02.2018;15:40:00;43.70
02.02.2018;15:50:00;43.50
02.02.2018;16:00:00;45.00
02.02.2018;16:10:00;44.90
02.02.2018;16:20:00;45.50
02.02.2018;16:30:00;45.60
02.02.2018;16:40:00;45.50
02.02.2018;16:50:00;45.40
02.02.2018;17:00:00;45.30
02.02.2018;17:10:00;45.20
02.02.2018;17:20:00;45.00
02.02.2018;17:30:00;45.10
02.02.2018;17:40:00;45.40
02.02.2018;17:50:00;45.40
02.02.2018;18:00:00;45.80
02.02.2018;18:10:00;47.30
02.02.2018;18:20:00;48.00
02.02.2018;18:30:00;48.60
02.02.2018;18:40:00;49.30
02.02.2018;18:50:00;49.70
02.02.2018;19:00:00;52.00
02.02.2018;19:20:00;53.60
02.02.2018;19:30:00;54.90
02.02.2018;19:40:00;49.90
02.02.2018;19:50:00;39.50
02.02.2018;20:00:00;36.20
02.02.2018;20:10:00;33.30
02.02.2018;20:20:00;33.20
02.02.2018;20:30:00;33.20
02.02.2018;20:40:00;33.50
02.02.2018;20:50:00;33.60
02.02.2018;21:00:00;33.40
02.02.2018;21:10:00;34.20
02.02.2018;21:20:00;33.60
02.02.2018;21:30:00;33.10
02.02.2018;21:40:00;33.20
02.02.2018;21:50:00;33.40
02.02.2018;22:00:00;33.10
02.02.2018;22:10:00;35.00
02.02.2018;22:20:00;38.90
02.02.2018;22:30:00;42.00
02.02.2018;22:40:00;44.30
02.02.2018;22:50:00;45.80
02.02.2018;23:00:00;46.10
02.02.2018;23:10:00;46.90
02.02.2018;23:20:00;47.40
02.02.2018;23:30:00;47.60
02.02.2018;23:40:00;46.90
02.02.2018;23:50:00;47.50
03.02.2018;00:00:00;47.10
03.02.2018;00:10:00;46.50
03.02.2018;00:20:00;46.10
03.02.2018;00:30:00;45.10
03.02.2018;00:40:00;44.50
03.02.2018;00:50:00;43.50
03.02.2018;01:00:00;42.90
03.02.2018;01:10:00;42.40
03.02.2018;01:20:00;41.90
03.02.2018;01:30:00;39.50
03.02.2018;01:40:00;39.50
03.02.2018;01:50:00;39.70
03.02.2018;02:00:00;40.00
03.02.2018;02:10:00;39.60
03.02.2018;02:20:00;40.00
03.02.2018;02:30:00;39.70
03.02.2018;02:40:00;39.70
03.02.2018;02:50:00;39.40
03.02.2018;03:00:00;39.30
03.02.2018;03:10:00;38.20
03.02.2018;03:20:00;38.80
03.02.2018;03:30:00;40.40
03.02.2018;03:40:00;40.40
03.02.2018;03:50:00;41.00
03.02.2018;04:00:00;41.10
03.02.2018;04:10:00;41.00
03.02.2018;04:20:00;41.30
03.02.2018;04:30:00;41.00
03.02.2018;04:40:00;40.90
03.02.2018;04:50:00;40.40
03.02.2018;05:00:00;39.80
03.02.2018;05:10:00;37.90
03.02.2018;05:20:00;37.60
03.02.2018;05:30:00;36.80
03.02.2018;05:40:00;37.00
03.02.2018;05:50:00;38.80
03.02.2018;06:00:00;38.20
03.02.2018;06:10:00;38.30
03.02.2018;06:20:00;41.60
03.02.2018;06:30:00;44.50
03.02.2018;06:40:00;45.90
03.02.2018;06:50:00;45.20
03.02.2018;07:00:00;37.70
03.02.2018;07:10:00;29.40
03.02.2018;07:20:00;24.70
03.02.2018;07:30:00;23.90
03.02.2018;07:40:00;30.00
03.02.2018;07:50:00;36.90
03.02.2018;08:00:00;39.90
03.02.2018;08:10:00;41.80
03.02.2018;08:20:00;43.20
03.02.2018;08:30:00;44.20
03.02.2018;08:40:00;45.50
03.02.2018;08:50:00;45.90
03.02.2018;09:00:00;46.40
03.02.2018;09:10:00;45.80
03.02.2018;09:20:00;45.40
03.02.2018;09:30:00;43.00
03.02.2018;09:40:00;43.00
03.02.2018;09:50:00;42.70
03.02.2018;10:00:00;43.10
03.02.2018;10:10:00;43.00
03.02.2018;10:20:00;43.30
03.02.2018;10:30:00;44.30
03.02.2018;10:40:00;44.70
03.02.2018;10:50:00;45.10
03.02.2018;11:00:00;45.80
03.02.2018;11:10:00;47.00
03.02.2018;11:20:00;48.20
03.02.2018;11:30:00;50.40
03.02.2018;11:40:00;50.60
03.02.2018;11:50:00;51.00
03.02.2018;12:00:00;51.40
03.02.2018;12:10:00;51.30
03.02.2018;12:20:00;51.80
03.02.2018;12:30:00;52.70
03.02.2018;12:40:00;53.70
03.02.2018;12:50:00;55.70
03.02.2018;13:00:00;56.20
03.02.2018;13:10:00;57.80
03.02.2018;13:20:00;58.50
03.02.2018;13:30:00;57.10
03.02.2018;13:40:00;48.40
03.02.2018;13:50:00;41.90
03.02.2018;14:00:00;37.70
03.02.2018;14:10:00;35.00
03.02.2018;14:20:00;34.00
03.02.2018;14:30:00;33.40
03.02.2018;14:40:00;32.50
03.02.2018;14:50:00;32.30
03.02.2018;15:00:00;31.60
03.02.2018;15:10:00;33.20
03.02.2018;15:20:00;37.60
03.02.2018;15:30:00;41.20
03.02.2018;15:40:00;43.50
03.02.2018;15:50:00;44.80
03.02.2018;16:00:00;44.40
03.02.2018;16:10:00;44.30
03.02.2018;16:20:00;44.60
03.02.2018;16:30:00;45.80
03.02.2018;16:40:00;46.80
03.02.2018;16:50:00;46.80
03.02.2018;17:00:00;40.10
03.02.2018;17:10:00;31.10
03.02.2018;17:20:00;24.80
03.02.2018;17:30:00;24.50
03.02.2018;17:40:00;29.50
03.02.2018;17:50:00;34.50
03.02.2018;18:00:00;38.60
03.02.2018;18:10:00;41.80
03.02.2018;18:20:00;44.60
03.02.2018;18:30:00;45.50
03.02.2018;18:40:00;46.40
03.02.2018;18:50:00;48.00
03.02.2018;19:00:00;48.70
03.02.2018;19:10:00;48.90
03.02.2018;19:20:00;48.80
03.02.2018;19:30:00;48.40
03.02.2018;19:40:00;51.70
03.02.2018;19:50:00;52.80
03.02.2018;20:00:00;52.50
03.02.2018;20:10:00;52.70
03.02.2018;20:20:00;52.70
03.02.2018;20:30:00;50.20
03.02.2018;20:40:00;44.50
03.02.2018;20:50:00;39.20
03.02.2018;21:00:00;37.50
03.02.2018;21:10:00;37.00
03.02.2018;21:20:00;35.10
03.02.2018;21:30:00;33.30
03.02.2018;21:40:00;32.70
03.02.2018;21:50:00;33.10
03.02.2018;22:00:00;34.20
03.02.2018;22:10:00;35.10
03.02.2018;22:20:00;36.40
03.02.2018;22:30:00;39.50
03.02.2018;22:40:00;42.30
03.02.2018;22:50:00;43.40
03.02.2018;23:00:00;42.90
03.02.2018;23:10:00;42.00
03.02.2018;23:20:00;39.60
03.02.2018;23:30:00;39.10
03.02.2018;23:40:00;39.10
03.02.2018;23:50:00;39.30
04.02.2018;00:00:00;41.00
04.02.2018;00:10:00;41.50
04.02.2018;00:20:00;40.70
04.02.2018;00:30:00;39.00
04.02.2018;00:40:00;36.00
04.02.2018;00:50:00;34.30
04.02.2018;01:00:00;34.90
04.02.2018;01:10:00;37.80
04.02.2018;01:20:00;39.00
04.02.2018;01:30:00;39.40
04.02.2018;01:40:00;39.50
04.02.2018;01:50:00;38.70
04.02.2018;02:00:00;38.80
04.02.2018;02:10:00;38.70
04.02.2018;02:20:00;40.10
04.02.2018;02:30:00;43.30
04.02.2018;02:40:00;44.40
04.02.2018;02:50:00;44.40
04.02.2018;03:00:00;44.20
04.02.2018;03:10:00;42.10
04.02.2018;03:20:00;39.80
04.02.2018;03:30:00;38.20
04.02.2018;03:40:00;38.60
04.02.2018;03:50:00;38.80
04.02.2018;04:00:00;38.30
04.02.2018;04:10:00;37.70
04.02.2018;04:20:00;37.40
04.02.2018;04:30:00;37.40
04.02.2018;04:40:00;37.30
04.02.2018;04:50:00;35.00
04.02.2018;05:00:00;34.70
04.02.2018;05:10:00;34.00
04.02.2018;05:20:00;33.90
04.02.2018;05:30:00;33.50
04.02.2018;05:40:00;32.20
04.02.2018;05:50:00;31.00
04.02.2018;06:00:00;30.30
04.02.2018;06:10:00;30.30
04.02.2018;06:20:00;30.10
04.02.2018;06:30:00;30.60
04.02.2018;06:40:00;31.40
04.02.2018;06:50:00;31.70
04.02.2018;07:00:00;31.60
04.02.2018;07:10:00;31.10
04.02.2018;07:20:00;31.50
04.02.2018;07:30:00;31.30
04.02.2018;07:40:00;30.50
04.02.2018;07:50:00;30.00
04.02.2018;08:00:00;30.90
04.02.2018;08:10:00;33.00
04.02.2018;08:20:00;35.10
04.02.2018;08:30:00;35.30
04.02.2018;08:40:00;32.00
04.02.2018;08:50:00;31.10
04.02.2018;09:00:00;31.80
04.02.2018;09:10:00;31.70
04.02.2018;09:20:00;32.00
04.02.2018;09:30:00;34.00
04.02.2018;09:40:00;35.80
04.02.2018;09:50:00;36.20
04.02.2018;10:00:00;37.50
04.02.2018;10:10:00;40.30
04.02.2018;10:20:00;43.00
04.02.2018;10:30:00;42.50
04.02.2018;10:40:00;41.20
04.02.2018;10:50:00;41.90
04.02.2018;11:00:00;47.00
04.02.2018;11:10:00;53.70
04.02.2018;11:20:00;54.80
04.02.2018;11:30:00;52.50
04.02.2018;11:40:00;51.80
04.02.2018;11:50:00;46.20
04.02.2018;12:00:00;36.20
04.02.2018;12:10:00;30.60
04.02.2018;12:20:00;28.10
04.02.2018;12:30:00;27.50
04.02.2018;12:40:00;26.80
04.02.2018;12:50:00;26.00
04.02.2018;13:00:00;25.90
04.02.2018;13:10:00;25.70
04.02.2018;13:20:00;25.30
04.02.2018;13:30:00;25.40
04.02.2018;13:40:00;25.40
04.02.2018;13:50:00;25.70
04.02.2018;14:00:00;27.70
04.02.2018;14:10:00;29.40
04.02.2018;14:20:00;30.70
04.02.2018;14:30:00;32.60
04.02.2018;14:40:00;33.70
04.02.2018;15:00:00;33.70
04.02.2018;15:10:00;35.50
04.02.2018;15:20:00;37.40
04.02.2018;15:30:00;37.60
04.02.2018;15:40:00;37.40
04.02.2018;15:50:00;37.40
04.02.2018;16:00:00;38.00
04.02.2018;16:10:00;39.70
04.02.2018;16:20:00;40.90
04.02.2018;16:30:00;41.00
04.02.2018;16:40:00;42.80
04.02.2018;16:50:00;43.50
04.02.2018;17:00:00;41.10
04.02.2018;17:10:00;40.00
04.02.2018;17:20:00;40.10
04.02.2018;17:30:00;40.30
04.02.2018;17:40:00;41.80
04.02.2018;17:50:00;42.00
04.02.2018;18:00:00;41.90
04.02.2018;18:10:00;41.60
04.02.2018;18:20:00;41.80
04.02.2018;18:30:00;42.70
04.02.2018;18:40:00;42.50
04.02.2018;18:50:00;42.50
04.02.2018;19:00:00;42.00
04.02.2018;19:10:00;42.20
04.02.2018;19:20:00;41.90
04.02.2018;19:30:00;39.70
04.02.2018;19:40:00;36.30
04.02.2018;19:50:00;34.50
04.02.2018;20:00:00;33.60
04.02.2018;20:10:00;32.30
04.02.2018;20:20:00;32.10
04.02.2018;20:30:00;32.10
04.02.2018;20:40:00;32.30
04.02.2018;20:50:00;32.10
04.02.2018;21:00:00;31.40
04.02.2018;21:10:00;31.10
04.02.2018;21:20:00;31.10
04.02.2018;21:30:00;33.00
04.02.2018;21:40:00;35.00
04.02.2018;21:50:00;36.00
04.02.2018;22:00:00;37.20
04.02.2018;22:10:00;38.20
04.02.2018;22:20:00;39.70
04.02.2018;22:30:00;40.30
04.02.2018;22:40:00;39.80
04.02.2018;22:50:00;40.70
04.02.2018;23:00:00;40.90
04.02.2018;23:10:00;40.70
04.02.2018;23:20:00;40.50
04.02.2018;23:30:00;40.10
04.02.2018;23:40:00;39.00
04.02.2018;23:50:00;40.20
05.02.2018;00:00:00;39.90
05.02.2018;00:10:00;41.60
05.02.2018;00:20:00;41.70
05.02.2018;00:30:00;41.60
05.02.2018;00:40:00;43.10
05.02.2018;00:50:00;42.60
05.02.2018;01:00:00;43.40
05.02.2018;01:10:00;42.90
05.02.2018;01:20:00;42.90
05.02.2018;01:30:00;43.10
05.02.2018;01:40:00;43.20
05.02.2018;01:50:00;43.10
05.02.2018;02:00:00;43.10
05.02.2018;02:10:00;42.80
05.02.2018;02:20:00;43.30
05.02.2018;02:30:00;42.60
05.02.2018;02:40:00;39.40
05.02.2018;02:50:00;38.40
05.02.2018;03:00:00;36.80
05.02.2018;03:10:00;35.90
05.02.2018;03:20:00;35.10
05.02.2018;03:30:00;34.90
05.02.2018;03:40:00;32.90
05.02.2018;03:50:00;31.90
05.02.2018;04:00:00;31.60
05.02.2018;04:10:00;30.50
05.02.2018;04:20:00;30.20
05.02.2018;04:30:00;29.10
05.02.2018;04:40:00;28.10
05.02.2018;04:50:00;25.60
05.02.2018;05:00:00;23.50
05.02.2018;05:10:00;21.10
05.02.2018;05:20:00;19.20
05.02.2018;05:30:00;17.10
05.02.2018;05:40:00;16.50
05.02.2018;05:50:00;16.20
05.02.2018;06:00:00;16.20
05.02.2018;06:10:00;16.30
05.02.2018;06:20:00;16.50
05.02.2018;06:30:00;16.60
05.02.2018;06:40:00;16.20
05.02.2018;06:50:00;16.30
05.02.2018;07:00:00;15.50
05.02.2018;07:10:00;15.20
05.02.2018;07:20:00;14.70
05.02.2018;07:30:00;14.90
05.02.2018;07:40:00;14.50
05.02.2018;07:50:00;14.70
05.02.2018;08:00:00;14.50
05.02.2018;08:10:00;15.00
05.02.2018;08:20:00;15.50
05.02.2018;08:30:00;15.60
05.02.2018;08:40:00;16.40
05.02.2018;08:50:00;16.20
05.02.2018;09:00:00;17.60
05.02.2018;09:10:00;20.00
05.02.2018;09:20:00;22.30
05.02.2018;09:30:00;23.00
05.02.2018;09:40:00;22.30
05.02.2018;09:50:00;18.90
05.02.2018;10:00:00;15.80
05.02.2018;10:10:00;13.50
05.02.2018;10:20:00;13.20
05.02.2018;10:30:00;13.00
05.02.2018;10:40:00;12.60
05.02.2018;10:50:00;12.80
05.02.2018;11:00:00;13.20
05.02.2018;11:10:00;15.00
05.02.2018;11:20:00;16.50
05.02.2018;11:30:00;17.80
05.02.2018;11:40:00;18.30
05.02.2018;11:50:00;18.70
05.02.2018;12:00:00;18.80
05.02.2018;12:10:00;19.30
05.02.2018;12:20:00;20.10
05.02.2018;12:30:00;20.10
05.02.2018;12:40:00;19.90
05.02.2018;12:50:00;20.10
05.02.2018;13:00:00;20.40
05.02.2018;13:10:00;20.20
05.02.2018;13:20:00;19.80
05.02.2018;13:30:00;19.60
05.02.2018;13:40:00;18.70
05.02.2018;13:50:00;17.70
05.02.2018;14:00:00;18.10
05.02.2018;14:10:00;17.70
05.02.2018;14:20:00;17.80
05.02.2018;14:30:00;17.80
05.02.2018;14:40:00;18.00
05.02.2018;14:50:00;18.00
05.02.2018;15:00:00;18.20
05.02.2018;15:10:00;21.90
05.02.2018;15:20:00;23.60
05.02.2018;15:30:00;24.30
05.02.2018;15:40:00;24.20
05.02.2018;15:50:00;22.70
05.02.2018;16:00:00;20.70
05.02.2018;16:10:00;19.50
05.02.2018;16:20:00;18.10
05.02.2018;16:30:00;16.40
05.02.2018;16:40:00;16.10
05.02.2018;16:50:00;15.50
05.02.2018;17:00:00;14.80
05.02.2018;17:10:00;14.60
05.02.2018;17:20:00;13.90
05.02.2018;17:30:00;13.30
05.02.2018;17:40:00;12.90
05.02.2018;17:50:00;12.60
05.02.2018;18:00:00;13.40
05.02.2018;18:10:00;20.20
05.02.2018;18:20:00;26.50
05.02.2018;18:30:00;30.00
05.02.2018;18:40:00;31.60
05.02.2018;18:50:00;31.90
05.02.2018;19:10:00;31.90
05.02.2018;19:20:00;35.50
05.02.2018;19:30:00;41.90
05.02.2018;19:40:00;44.70
05.02.2018;19:50:00;44.70
05.02.2018;20:00:00;44.40
05.02.2018;20:10:00;42.40
05.02.2018;20:20:00;36.70
05.02.2018;20:30:00;32.10
05.02.2018;20:40:00;29.20
05.02.2018;20:50:00;25.90
05.02.2018;21:00:00;25.20
05.02.2018;21:10:00;24.70
05.02.2018;21:20:00;24.50
05.02.2018;21:30:00;24.50
05.02.2018;21:40:00;24.70
05.02.2018;21:50:00;23.40
05.02.2018;22:00:00;22.60
05.02.2018;22:10:00;21.80
05.02.2018;22:20:00;21.50
05.02.2018;22:30:00;20.10
05.02.2018;22:40:00;18.80
05.02.2018;22:50:00;18.90
05.02.2018;23:00:00;19.30
05.02.2018;23:10:00;19.40
05.02.2018;23:20:00;19.10
05.02.2018;23:30:00;19.10
05.02.2018;23:40:00;19.40
05.02.2018;23:50:00;19.00
06.02.2018;00:00:00;19.20
06.02.2018;00:10:00;19.10
06.02.2018;00:20:00;19.60
06.02.2018;00:30:00;19.50
06.02.2018;00:40:00;19.40
06.02.2018;00:50:00;19.80
06.02.2018;01:00:00;19.70
06.02.2018;01:10:00;20.00
06.02.2018;01:20:00;19.40
06.02.2018;01:30:00;19.90
06.02.2018;01:40:00;20.00
06.02.2018;01:50:00;19.60
06.02.2018;02:00:00;19.70
06.02.2018;02:10:00;19.30
06.02.2018;02:20:00;20.00
06.02.2018;02:30:00;22.50
06.02.2018;02:40:00;24.00
06.02.2018;02:50:00;24.00
06.02.2018;03:00:00;24.30
06.02.2018;03:10:00;23.90
06.02.2018;03:20:00;24.40
06.02.2018;03:30:00;24.30
06.02.2018;03:40:00;24.40
06.02.2018;03:50:00;24.70
06.02.2018;04:00:00;24.70
06.02.2018;04:10:00;24.80
06.02.2018;04:20:00;23.10
06.02.2018;04:30:00;20.60
06.02.2018;04:40:00;18.30
06.02.2018;04:50:00;17.10
06.02.2018;05:00:00;15.50
06.02.2018;05:10:00;14.60
06.02.2018;05:20:00;13.70
06.02.2018;05:30:00;13.80
06.02.2018;05:40:00;13.70
06.02.2018;05:50:00;12.90
06.02.2018;06:00:00;13.00
06.02.2018;06:10:00;13.20
06.02.2018;06:20:00;13.30
06.02.2018;06:30:00;13.00
06.02.2018;06:50:00;13.40
06.02.2018;07:00:00;28.90
06.02.2018;07:10:00;53.00
06.02.2018;07:20:00;62.20
06.02.2018;07:30:00;79.10
06.02.2018;07:40:00;88.60
06.02.2018;07:50:00;88.90
06.02.2018;08:00:00;89.30
06.02.2018;08:10:00;84.40
06.02.2018;08:20:00;77.70
06.02.2018;08:30:00;73.70
06.02.2018;08:40:00;69.60
06.02.2018;08:50:00;65.70
06.02.2018;09:00:00;62.40
06.02.2018;09:10:00;59.20
06.02.2018;09:20:00;56.60
06.02.2018;09:30:00;55.50
06.02.2018;09:40:00;55.10
06.02.2018;09:50:00;55.20
06.02.2018;10:00:00;54.60
06.02.2018;10:10:00;48.20
06.02.2018;10:20:00;40.80
06.02.2018;10:30:00;37.40
06.02.2018;10:40:00;36.40
06.02.2018;10:50:00;36.50
06.02.2018;11:00:00;38.40
06.02.2018;11:10:00;43.60
06.02.2018;11:20:00;48.00
06.02.2018;11:30:00;49.20
06.02.2018;11:40:00;46.60
06.02.2018;11:50:00;41.20
06.02.2018;12:00:00;42.70
06.02.2018;12:10:00;48.90
06.02.2018;12:20:00;55.30
06.02.2018;12:30:00;57.80
06.02.2018;12:40:00;59.00
06.02.2018;12:50:00;59.40
06.02.2018;13:00:00;59.30
06.02.2018;13:10:00;59.30
06.02.2018;13:20:00;58.60
06.02.2018;13:30:00;58.90
06.02.2018;13:40:00;57.50
06.02.2018;13:50:00;57.40
06.02.2018;14:00:00;54.90
06.02.2018;14:10:00;54.50
06.02.2018;14:20:00;53.40
06.02.2018;14:30:00;53.00
06.02.2018;14:40:00;52.30
06.02.2018;14:50:00;52.70
06.02.2018;15:00:00;52.40
06.02.2018;15:10:00;51.30
06.02.2018;15:20:00;51.20
06.02.2018;15:30:00;48.60
06.02.2018;15:40:00;46.80
06.02.2018;15:50:00;44.90
06.02.2018;16:00:00;42.50
06.02.2018;16:10:00;41.10
06.02.2018;16:20:00;39.30
06.02.2018;16:30:00;36.80
06.02.2018;16:40:00;36.10
06.02.2018;16:50:00;35.50
06.02.2018;17:00:00;33.40
06.02.2018;17:10:00;33.50
06.02.2018;17:20:00;32.50
06.02.2018;17:30:00;31.00
06.02.2018;17:40:00;29.50
06.02.2018;17:50:00;26.70
06.02.2018;18:00:00;23.40
06.02.2018;18:10:00;20.10
06.02.2018;18:20:00;18.30
06.02.2018;18:30:00;17.20
06.02.2018;18:40:00;16.30
06.02.2018;18:50:00;16.50
06.02.2018;19:00:00;16.00
06.02.2018;19:10:00;15.90
06.02.2018;19:20:00;16.50
06.02.2018;19:30:00;20.10
06.02.2018;19:40:00;21.80
06.02.2018;19:50:00;25.90
06.02.2018;20:00:00;42.60
06.02.2018;20:10:00;59.30
06.02.2018;20:20:00;69.00
06.02.2018;20:30:00;75.20
06.02.2018;20:40:00;80.00
06.02.2018;20:50:00;77.10
06.02.2018;21:00:00;66.60
06.02.2018;21:10:00;62.50
06.02.2018;21:20:00;63.10
06.02.2018;21:30:00;64.20
06.02.2018;21:40:00;64.20
06.02.2018;21:50:00;63.30
06.02.2018;22:00:00;61.20
06.02.2018;22:10:00;59.60
06.02.2018;22:20:00;56.90
06.02.2018;22:30:00;51.10
06.02.2018;22:40:00;46.60
06.02.2018;22:50:00;42.60
06.02.2018;23:00:00;40.10
06.02.2018;23:10:00;36.70
06.02.2018;23:20:00;37.00
06.02.2018;23:30:00;35.40
06.02.2018;23:40:00;35.20
06.02.2018;23:50:00;34.90
07.02.2018;00:00:00;36.90
07.02.2018;00:10:00;41.30
07.02.2018;00:20:00;41.70
07.02.2018;00:30:00;41.90
07.02.2018;00:40:00;42.20
07.02.2018;00:50:00;40.30
07.02.2018;01:00:00;39.90
07.02.2018;01:10:00;40.70
07.02.2018;01:20:00;41.30
07.02.2018;01:30:00;38.40
07.02.2018;01:40:00;33.70
07.02.2018;01:50:00;33.90
07.02.2018;02:00:00;34.20
07.02.2018;02:10:00;35.80
07.02.2018;02:20:00;38.30
07.02.2018;02:30:00;40.30
07.02.2018;02:40:00;42.00
07.02.2018;02:50:00;42.50
07.02.2018;03:00:00;43.00
07.02.2018;03:10:00;42.70
07.02.2018;03:20:00;42.80
07.02.2018;03:30:00;40.20
07.02.2018;03:40:00;38.90
07.02.2018;03:50:00;38.60
07.02.2018;04:00:00;36.90
07.02.2018;04:10:00;36.10
07.02.2018;04:20:00;36.00
07.02.2018;04:30:00;34.10
07.02.2018;04:40:00;33.40
07.02.2018;04:50:00;32.70
07.02.2018;05:00:00;32.90
07.02.2018;05:10:00;33.30
07.02.2018;05:20:00;33.00
07.02.2018;05:30:00;32.70
07.02.2018;05:40:00;33.20
07.02.2018;05:50:00;32.60
07.02.2018;06:00:00;32.70
07.02.2018;06:10:00;32.70
07.02.2018;06:20:00;32.00
07.02.2018;06:30:00;31.80
07.02.2018;06:40:00;32.10
07.02.2018;06:50:00;32.00
07.02.2018;07:00:00;32.30
07.02.2018;07:10:00;32.10
07.02.2018;07:20:00;32.10
07.02.2018;07:30:00;32.00
07.02.2018;07:40:00;32.10
07.02.2018;07:50:00;31.90
07.02.2018;08:00:00;29.50
07.02.2018;08:10:00;27.40
07.02.2018;08:20:00;25.00
07.02.2018;08:30:00;23.90
07.02.2018;08:40:00;22.60
07.02.2018;08:50:00;20.70
07.02.2018;09:00:00;26.70
07.02.2018;09:10:00;43.90
07.02.2018;09:20:00;71.10
07.02.2018;09:30:00;101.30
07.02.2018;09:40:00;115.50
07.02.2018;09:50:00;119.20
07.02.2018;10:00:00;108.20
07.02.2018;10:10:00;104.10
07.02.2018;10:20:00;103.50
07.02.2018;10:30:00;105.20
07.02.2018;10:40:00;106.90
07.02.2018;10:50:00;105.80
07.02.2018;11:00:00;103.80
07.02.2018;11:10:00;100.20
07.02.2018;11:20:00;96.70
07.02.2018;11:30:00;93.70
07.02.2018;11:40:00;91.80
07.02.2018;11:50:00;90.60
07.02.2018;12:00:00;89.90
07.02.2018;12:10:00;89.50
07.02.2018;12:20:00;88.60
07.02.2018;12:30:00;88.00
07.02.2018;12:40:00;88.20
07.02.2018;12:50:00;89.60
07.02.2018;13:00:00;91.30
07.02.2018;13:10:00;94.70
07.02.2018;13:20:00;97.50
07.02.2018;13:30:00;99.60
07.02.2018;13:40:00;100.90
07.02.2018;13:50:00;99.80
07.02.2018;14:00:00;97.80
07.02.2018;14:10:00;94.90
07.02.2018;14:20:00;92.30
07.02.2018;14:30:00;89.80
07.02.2018;14:40:00;84.80
07.02.2018;14:50:00;80.90
07.02.2018;15:00:00;78.40
07.02.2018;15:10:00;76.90
07.02.2018;15:20:00;75.00
07.02.2018;15:30:00;74.40
07.02.2018;15:40:00;82.20
07.02.2018;15:50:00;91.50
07.02.2018;16:00:00;105.40
07.02.2018;16:10:00;118.30
07.02.2018;16:20:00;120.80
07.02.2018;16:30:00;118.80
07.02.2018;16:40:00;114.50
07.02.2018;16:50:00;109.20
07.02.2018;17:00:00;102.90
07.02.2018;17:10:00;99.60
07.02.2018;17:20:00;97.60
07.02.2018;17:30:00;95.80
07.02.2018;17:40:00;93.20
07.02.2018;17:50:00;94.50
07.02.2018;18:00:00;95.20
07.02.2018;18:10:00;94.80
07.02.2018;18:20:00;94.50
07.02.2018;18:30:00;95.50
07.02.2018;18:40:00;98.50
07.02.2018;18:50:00;105.20
07.02.2018;19:00:00;112.40
07.02.2018;19:10:00;119.20
07.02.2018;19:20:00;126.40
07.02.2018;19:30:00;127.50
07.02.2018;19:40:00;124.20
07.02.2018;19:50:00;116.40
07.02.2018;20:00:00;109.70
07.02.2018;20:10:00;102.80
07.02.2018;20:20:00;97.00
07.02.2018;20:30:00;90.70
07.02.2018;20:40:00;85.30
07.02.2018;20:50:00;83.20
07.02.2018;21:00:00;80.30
07.02.2018;21:10:00;79.20
07.02.2018;21:20:00;79.10
07.02.2018;21:30:00;79.20
07.02.2018;21:40:00;78.60
07.02.2018;21:50:00;79.00
07.02.2018;22:00:00;78.30
07.02.2018;22:10:00;76.80
07.02.2018;22:20:00;75.50
07.02.2018;22:30:00;73.20
07.02.2018;22:40:00;71.40
07.02.2018;22:50:00;69.80
07.02.2018;23:00:00;67.50
07.02.2018;23:10:00;65.00
07.02.2018;23:20:00;64.00
07.02.2018;23:30:00;62.30
07.02.2018;23:40:00;60.00
07.02.2018;23:50:00;58.50
08.02.2018;00:00:00;57.10
08.02.2018;00:10:00;55.30
08.02.2018;00:20:00;52.90
08.02.2018;00:30:00;50.50
08.02.2018;00:40:00;49.00
08.02.2018;00:50:00;45.80
08.02.2018;01:00:00;44.40
08.02.2018;01:10:00;42.30
08.02.2018;01:20:00;41.80
08.02.2018;01:30:00;40.20
08.02.2018;01:40:00;39.00
08.02.2018;01:50:00;38.10
08.02.2018;02:00:00;38.20
08.02.2018;02:10:00;37.80
08.02.2018;02:20:00;37.50
08.02.2018;02:30:00;36.40
08.02.2018;02:40:00;34.30
08.02.2018;02:50:00;32.80
08.02.2018;03:00:00;30.60
08.02.2018;03:10:00;29.80
08.02.2018;03:20:00;29.30
08.02.2018;03:30:00;27.30
08.02.2018;03:40:00;24.60
08.02.2018;03:50:00;23.70
08.02.2018;04:00:00;22.50
08.02.2018;04:10:00;22.10
08.02.2018;04:20:00;22.10
08.02.2018;04:30:00;22.20
08.02.2018;04:40:00;22.50
08.02.2018;04:50:00;22.50
08.02.2018;05:00:00;22.70
08.02.2018;05:10:00;22.70
08.02.2018;05:20:00;22.40
08.02.2018;05:30:00;22.30
08.02.2018;05:40:00;22.70
08.02.2018;05:50:00;22.60
08.02.2018;06:00:00;22.50
08.02.2018;06:10:00;21.60
08.02.2018;06:20:00;20.90
08.02.2018;06:30:00;19.90
08.02.2018;06:40:00;19.40
08.02.2018;06:50:00;19.10
08.02.2018;07:00:00;19.20
08.02.2018;07:10:00;18.60
08.02.2018;07:20:00;18.80
08.02.2018;07:30:00;18.50
08.02.2018;07:40:00;18.70
08.02.2018;07:50:00;18.50
08.02.2018;08:00:00;18.50
08.02.2018;08:10:00;21.20
08.02.2018;08:20:00;27.30
08.02.2018;08:30:00;38.70
08.02.2018;08:40:00;67.10
08.02.2018;08:50:00;91.70
08.02.2018;09:00:00;104.10
08.02.2018;09:10:00;108.10
08.02.2018;09:20:00;108.30
08.02.2018;09:30:00;95.60
08.02.2018;09:40:00;93.10
08.02.2018;09:50:00;92.60
08.02.2018;10:00:00;87.20
08.02.2018;10:10:00;83.60
08.02.2018;10:20:00;81.00
08.02.2018;10:30:00;78.10
08.02.2018;10:40:00;76.40
08.02.2018;10:50:00;76.60
08.02.2018;11:00:00;76.70
08.02.2018;11:10:00;82.30
08.02.2018;11:20:00;88.20
08.02.2018;11:50:00;90.70
08.02.2018;11:50:05;90.69
08.02.2018;12:00:00;89.90
08.02.2018;12:10:00;87.30
08.02.2018;12:20:00;85.10
08.02.2018;12:30:00;83.00
08.02.2018;12:40:00;81.50
08.02.2018;12:50:00;80.20
08.02.2018;13:00:00;79.70
08.02.2018;13:10:00;77.80
08.02.2018;13:20:00;76.00
08.02.2018;13:30:00;74.30
08.02.2018;13:40:00;72.20
08.02.2018;13:50:00;70.90
08.02.2018;14:00:00;69.60
08.02.2018;14:10:00;67.40
08.02.2018;14:20:00;64.40
08.02.2018;14:30:00;61.90
08.02.2018;14:40:00;59.00
08.02.2018;14:50:00;57.00
08.02.2018;15:00:00;54.10
08.02.2018;15:10:00;52.50
08.02.2018;15:20:00;50.60
08.02.2018;15:30:00;49.20
08.02.2018;15:40:00;48.50
08.02.2018;15:50:00;46.50
08.02.2018;16:00:00;45.60
08.02.2018;16:10:00;44.60
08.02.2018;16:20:00;43.10
08.02.2018;16:30:00;40.40
08.02.2018;16:40:00;35.90
08.02.2018;16:50:00;34.00
08.02.2018;17:00:00;32.70
08.02.2018;17:10:00;31.40
08.02.2018;17:20:00;30.50
08.02.2018;17:30:00;30.20
08.02.2018;17:40:00;30.00
08.02.2018;17:50:00;30.10
08.02.2018;18:00:00;29.20
08.02.2018;18:10:00;29.10
08.02.2018;18:20:00;29.80
08.02.2018;18:30:00;33.10
08.02.2018;18:40:00;35.60
08.02.2018;18:50:00;33.70
08.02.2018;19:00:00;27.00
08.02.2018;19:10:00;53.00
08.02.2018;19:20:00;73.70
08.02.2018;19:30:00;83.10
08.02.2018;19:40:00;86.90
08.02.2018;19:50:00;89.80
08.02.2018;20:00:00;79.80
08.02.2018;20:10:00;78.20
08.02.2018;20:20:00;86.50
08.02.2018;20:30:00;88.00
08.02.2018;20:40:00;88.10
08.02.2018;20:50:00;87.20
08.02.2018;21:00:00;85.50
08.02.2018;21:10:00;82.70
08.02.2018;21:20:00;80.90
08.02.2018;21:30:00;80.40
08.02.2018;21:40:00;80.50
08.02.2018;21:50:00;80.10
08.02.2018;22:00:00;79.10
08.02.2018;22:10:00;79.00
08.02.2018;22:20:00;77.40
08.02.2018;22:30:00;75.30
08.02.2018;22:40:00;73.60
08.02.2018;22:50:00;73.00
08.02.2018;23:00:00;72.10
08.02.2018;23:10:00;70.70
08.02.2018;23:20:00;69.50
08.02.2018;23:30:00;67.50
08.02.2018;23:40:00;65.80
08.02.2018;23:50:00;63.20
09.02.2018;00:00:00;61.00
09.02.2018;00:10:00;59.30
09.02.2018;00:20:00;58.30
09.02.2018;00:30:00;56.30
09.02.2018;00:40:00;54.90
09.02.2018;00:50:00;53.00
09.02.2018;01:00:00;51.90
09.02.2018;01:10:00;50.00
09.02.2018;01:20:00;48.60
09.02.2018;01:30:00;47.70
09.02.2018;01:40:00;46.50
09.02.2018;01:50:00;44.10
09.02.2018;02:00:00;41.40
09.02.2018;02:10:00;40.20
09.02.2018;02:20:00;37.40
09.02.2018;02:30:00;36.40
09.02.2018;02:40:00;35.90
09.02.2018;02:50:00;34.40
09.02.2018;03:00:00;33.90
09.02.2018;03:10:00;33.90
09.02.2018;03:20:00;33.30
09.02.2018;03:30:00;33.30
09.02.2018;03:40:00;32.90
09.02.2018;03:50:00;31.50
09.02.2018;04:00:00;30.70
09.02.2018;04:10:00;30.30
09.02.2018;04:20:00;29.70
09.02.2018;04:30:00;28.80
09.02.2018;04:40:00;29.00
09.02.2018;04:50:00;28.40
09.02.2018;05:00:00;28.50
09.02.2018;05:10:00;28.70
09.02.2018;05:20:00;29.00
09.02.2018;05:30:00;29.20
09.02.2018;05:40:00;29.20
09.02.2018;05:50:00;29.40
09.02.2018;06:00:00;28.90
09.02.2018;06:10:00;30.10
09.02.2018;06:20:00;30.20
09.02.2018;06:30:00;30.00
09.02.2018;06:40:00;29.90
09.02.2018;06:50:00;27.00
09.02.2018;07:00:00;25.80
09.02.2018;07:20:00;25.00
09.02.2018;07:30:00;24.20
09.02.2018;07:40:00;24.50
09.02.2018;07:50:00;24.40
09.02.2018;08:00:00;25.80
09.02.2018;08:10:00;31.60
09.02.2018;08:20:00;34.60
09.02.2018;08:30:00;34.90
09.02.2018;08:40:00;30.00
09.02.2018;08:50:00;26.20
09.02.2018;09:00:00;26.50
09.02.2018;09:10:00;32.10
09.02.2018;09:20:00;35.50
09.02.2018;09:30:00;37.00
09.02.2018;09:40:00;42.20
09.02.2018;09:50:00;39.20
09.02.2018;10:00:00;36.10
09.02.2018;10:10:00;31.20
09.02.2018;10:20:00;27.60
09.02.2018;10:30:00;26.50
09.02.2018;10:40:00;25.40
09.02.2018;10:50:00;25.00
09.02.2018;11:00:00;37.20
09.02.2018;11:10:00;54.60
09.02.2018;11:20:00;61.90
09.02.2018;11:30:00;65.80
09.02.2018;11:40:00;67.70
09.02.2018;11:50:00;68.70
09.02.2018;12:00:00;69.10
09.02.2018;12:10:00;69.50
09.02.2018;12:20:00;68.30
09.02.2018;12:30:00;65.90
09.02.2018;12:40:00;65.10
09.02.2018;12:50:00;64.10
09.02.2018;13:00:00;62.20
09.02.2018;13:10:00;62.00
09.02.2018;13:20:00;59.50
09.02.2018;13:30:00;55.20
09.02.2018;13:40:00;49.80
09.02.2018;13:50:00;44.90
09.02.2018;14:00:00;41.10
09.02.2018;14:10:00;38.60
09.02.2018;14:20:00;37.20
09.02.2018;14:30:00;39.40
09.02.2018;14:40:00;42.30
09.02.2018;14:50:00;44.70
09.02.2018;15:00:00;44.90
09.02.2018;15:10:00;44.50
09.02.2018;15:20:00;46.10
09.02.2018;15:30:00;44.20
09.02.2018;15:40:00;42.00
09.02.2018;15:50:00;40.20
09.02.2018;16:00:00;37.00
09.02.2018;16:10:00;36.20
09.02.2018;16:20:00;36.10
09.02.2018;16:30:00;34.90
09.02.2018;16:40:00;34.90
09.02.2018;16:50:00;34.80
09.02.2018;17:00:00;34.90
09.02.2018;17:10:00;34.50
09.02.2018;17:20:00;34.80
09.02.2018;17:30:00;35.00
09.02.2018;17:40:00;33.00
09.02.2018;17:50:00;29.40
09.02.2018;18:00:00;26.20
09.02.2018;18:10:00;22.90
09.02.2018;18:20:00;20.30
09.02.2018;18:30:00;18.80
09.02.2018;18:40:00;18.90
09.02.2018;18:50:00;30.20
09.02.2018;19:00:00;34.70
09.02.2018;19:10:00;55.90
09.02.2018;19:20:00;75.10
09.02.2018;19:30:00;80.10
09.02.2018;19:40:00;68.20
09.02.2018;19:50:00;59.10
09.02.2018;20:00:00;58.80
09.02.2018;20:10:00;60.00
09.02.2018;20:20:00;57.90
09.02.2018;20:30:00;54.90
09.02.2018;20:40:00;53.80
09.02.2018;20:50:00;54.10
09.02.2018;21:00:00;57.30
09.02.2018;21:10:00;60.20
09.02.2018;21:20:00;65.40
09.02.2018;21:30:00;68.90
09.02.2018;21:40:00;70.00
09.02.2018;21:50:00;70.20
09.02.2018;22:00:00;71.20
09.02.2018;22:10:00;71.80
09.02.2018;22:20:00;71.50
09.02.2018;22:30:00;69.90
09.02.2018;22:40:00;67.10
09.02.2018;22:50:00;65.80
09.02.2018;23:00:00;63.80
09.02.2018;23:10:00;62.90
09.02.2018;23:20:00;62.00
09.02.2018;23:30:00;60.80
09.02.2018;23:40:00;59.50
09.02.2018;23:50:00;58.00
10.02.2018;00:00:00;56.30
10.02.2018;00:10:00;55.50
10.02.2018;00:20:00;53.20
10.02.2018;00:30:00;52.30
10.02.2018;00:40:00;50.60
10.02.2018;00:50:00;49.90
10.02.2018;01:00:00;47.60
10.02.2018;01:10:00;46.50
10.02.2018;01:20:00;43.80
10.02.2018;01:30:00;41.80
10.02.2018;01:40:00;40.40
10.02.2018;01:50:00;38.70
10.02.2018;02:00:00;37.80
10.02.2018;02:10:00;36.40
10.02.2018;02:20:00;34.80
10.02.2018;02:30:00;33.60
10.02.2018;02:40:00;33.70
10.02.2018;02:50:00;33.90
10.02.2018;03:00:00;33.40
10.02.2018;03:10:00;33.70
10.02.2018;03:20:00;33.50
10.02.2018;03:30:00;33.70
10.02.2018;03:40:00;33.80
10.02.2018;03:50:00;34.00
10.02.2018;04:00:00;33.80
10.02.2018;04:10:00;34.40
10.02.2018;04:20:00;35.60
10.02.2018;04:30:00;35.40
10.02.2018;04:40:00;36.00
10.02.2018;04:50:00;36.30
10.02.2018;05:00:00;36.40
10.02.2018;05:10:00;36.70
10.02.2018;05:20:00;36.80
10.02.2018;05:30:00;36.30
10.02.2018;05:40:00;36.40
10.02.2018;05:50:00;36.40
10.02.2018;06:00:00;36.50
10.02.2018;06:10:00;35.90
10.02.2018;06:20:00;36.20
10.02.2018;06:30:00;36.10
10.02.2018;06:40:00;36.30
10.02.2018;06:50:00;36.70
10.02.2018;07:00:00;37.90
10.02.2018;07:10:00;40.20
10.02.2018;07:20:00;42.00
10.02.2018;07:30:00;43.20
10.02.2018;07:40:00;44.70
10.02.2018;07:50:00;45.90
10.02.2018;08:00:00;45.80
10.02.2018;08:10:00;45.60
10.02.2018;08:20:00;45.40
10.02.2018;08:30:00;45.50
10.02.2018;08:40:00;46.20
10.02.2018;08:50:00;46.40
10.02.2018;09:00:00;46.10
10.02.2018;09:10:00;45.60
10.02.2018;09:20:00;44.40
10.02.2018;09:30:00;44.70
10.02.2018;09:40:00;44.20
10.02.2018;09:50:00;44.70
10.02.2018;10:00:00;45.70
10.02.2018;10:10:00;45.40
10.02.2018;10:20:00;46.50
10.02.2018;10:30:00;47.00
10.02.2018;10:40:00;46.80
10.02.2018;10:50:00;45.30
10.02.2018;11:00:00;42.70
10.02.2018;11:10:00;41.80
10.02.2018;11:20:00;40.70
10.02.2018;11:30:00;40.00
10.02.2018;11:40:00;39.00
10.02.2018;11:50:00;36.10
10.02.2018;12:00:00;35.40
10.02.2018;12:10:00;34.50
10.02.2018;12:20:00;34.20
10.02.2018;12:30:00;32.10
10.02.2018;12:40:00;30.90
10.02.2018;12:50:00;29.80
10.02.2018;13:00:00;27.80
10.02.2018;13:10:00;27.80
10.02.2018;13:20:00;27.10
10.02.2018;13:30:00;26.30
10.02.2018;13:40:00;26.50
10.02.2018;13:50:00;26.70
10.02.2018;14:00:00;26.70
10.02.2018;14:10:00;26.10
10.02.2018;14:20:00;24.70
10.02.2018;14:30:00;20.30
10.02.2018;14:40:00;17.70
10.02.2018;14:50:00;18.40
10.02.2018;15:00:00;23.90
10.02.2018;15:10:00;26.50
10.02.2018;15:20:00;26.50
10.02.2018;15:30:00;24.80
10.02.2018;15:40:00;22.90
10.02.2018;15:50:00;21.80
10.02.2018;16:00:00;21.50
10.02.2018;16:10:00;21.80
10.02.2018;16:20:00;21.40
10.02.2018;16:30:00;20.60
10.02.2018;16:40:00;18.60
10.02.2018;16:50:00;17.20
10.02.2018;17:00:00;17.20
10.02.2018;17:10:00;17.90
10.02.2018;17:20:00;22.30
10.02.2018;17:30:00;26.80
10.02.2018;17:40:00;30.00
10.02.2018;17:50:00;31.30
10.02.2018;18:00:00;31.00
10.02.2018;18:10:00;31.90
10.02.2018;18:20:00;32.10
10.02.2018;18:30:00;31.20
10.02.2018;18:40:00;31.50
10.02.2018;18:50:00;31.10
10.02.2018;19:00:00;31.50
10.02.2018;19:10:00;32.40
10.02.2018;19:20:00;31.80
10.02.2018;19:30:00;31.40
10.02.2018;19:40:00;31.50
10.02.2018;19:50:00;32.00
10.02.2018;20:00:00;31.00
10.02.2018;20:10:00;31.40
10.02.2018;20:20:00;29.20
10.02.2018;20:30:00;27.30
10.02.2018;20:40:00;26.40
10.02.2018;20:50:00;26.80
10.02.2018;21:00:00;26.70
10.02.2018;21:10:00;26.80
10.02.2018;21:20:00;26.40
10.02.2018;21:30:00;26.60
10.02.2018;21:40:00;26.80
10.02.2018;21:50:00;26.90
10.02.2018;22:00:00;27.10
10.02.2018;22:10:00;27.20
10.02.2018;22:20:00;27.20
10.02.2018;22:30:00;26.80
10.02.2018;22:40:00;27.20
10.02.2018;22:50:00;26.80
10.02.2018;23:00:00;25.10
10.02.2018;23:10:00;24.30
10.02.2018;23:20:00;23.50
10.02.2018;23:30:00;23.10
10.02.2018;23:40:00;23.10
10.02.2018;23:50:00;22.80
11.02.2018;00:00:00;23.10
11.02.2018;00:10:00;23.20
11.02.2018;00:20:00;24.60
11.02.2018;00:30:00;25.20
11.02.2018;00:40:00;25.60
11.02.2018;00:50:00;25.10
11.02.2018;01:00:00;25.50
11.02.2018;01:10:00;25.60
11.02.2018;01:20:00;26.10
11.02.2018;01:30:00;26.80
11.02.2018;01:40:00;29.40
11.02.2018;01:50:00;30.80
11.02.2018;02:00:00;32.00
11.02.2018;02:10:00;31.90
11.02.2018;02:20:00;32.50
11.02.2018;02:30:00;32.50
11.02.2018;02:40:00;32.60
11.02.2018;02:50:00;32.70
11.02.2018;03:00:00;31.80
11.02.2018;03:10:00;31.10
11.02.2018;03:20:00;28.50
11.02.2018;03:30:00;27.60
11.02.2018;03:40:00;25.90
11.02.2018;03:50:00;25.10
11.02.2018;04:00:00;24.60
11.02.2018;04:10:00;23.80
11.02.2018;04:20:00;23.40
11.02.2018;04:30:00;22.30
11.02.2018;04:40:00;22.20
11.02.2018;04:50:00;22.20
11.02.2018;05:00:00;22.40
11.02.2018;05:10:00;22.10
11.02.2018;05:20:00;22.20
11.02.2018;05:30:00;22.00
11.02.2018;05:40:00;22.20
11.02.2018;05:50:00;22.30
11.02.2018;06:00:00;22.00
11.02.2018;06:10:00;22.40
11.02.2018;06:20:00;22.40
11.02.2018;06:30:00;22.30
11.02.2018;06:40:00;20.80
11.02.2018;06:50:00;18.90
11.02.2018;07:00:00;17.30
11.02.2018;07:10:00;16.10
11.02.2018;07:20:00;14.80
11.02.2018;07:30:00;14.10
11.02.2018;07:40:00;13.80
11.02.2018;07:50:00;12.70
11.02.2018;08:00:00;12.50
11.02.2018;08:10:00;11.50
11.02.2018;08:20:00;11.40
11.02.2018;08:30:00;11.60
11.02.2018;08:40:00;12.30
11.02.2018;08:50:00;12.30
11.02.2018;09:00:00;13.80
11.02.2018;09:10:00;15.40
11.02.2018;09:20:00;17.20
11.02.2018;09:30:00;17.70
11.02.2018;09:40:00;19.00
11.02.2018;09:50:00;19.20
11.02.2018;10:00:00;20.20
11.02.2018;10:10:00;20.70
11.02.2018;10:20:00;20.80
11.02.2018;10:30:00;20.30
11.02.2018;10:40:00;20.00
11.02.2018;10:50:00;18.90
11.02.2018;11:00:00;18.00
11.02.2018;11:10:00;17.80
11.02.2018;11:20:00;18.60
11.02.2018;11:30:00;18.40
11.02.2018;11:40:00;18.10
11.02.2018;11:50:00;18.60
11.02.2018;12:00:00;18.90
11.02.2018;12:10:00;20.90
11.02.2018;12:20:00;22.80
11.02.2018;12:30:00;27.50
11.02.2018;12:40:00;29.00
11.02.2018;12:50:00;30.00
11.02.2018;13:00:00;31.00
11.02.2018;13:10:00;30.90
11.02.2018;13:20:00;31.90
11.02.2018;13:30:00;31.70
11.02.2018;13:40:00;29.40
11.02.2018;13:50:00;27.10
11.02.2018;14:00:00;26.30
11.02.2018;14:10:00;25.20
11.02.2018;14:20:00;24.10
11.02.2018;14:30:00;24.00
11.02.2018;14:40:00;23.60
11.02.2018;14:50:00;23.80
11.02.2018;15:00:00;23.80
11.02.2018;15:10:00;23.70
11.02.2018;15:20:00;23.40
11.02.2018;15:30:00;26.10
11.02.2018;15:40:00;29.40
11.02.2018;15:50:00;32.20
11.02.2018;16:00:00;33.10
11.02.2018;16:10:00;35.80
11.02.2018;16:20:00;35.70
11.02.2018;16:30:00;36.50
11.02.2018;16:40:00;36.80
11.02.2018;16:50:00;37.10
11.02.2018;17:00:00;36.90
11.02.2018;17:10:00;36.60
11.02.2018;17:20:00;36.60
11.02.2018;17:30:00;36.00
11.02.2018;17:40:00;35.90
11.02.2018;17:50:00;35.40
11.02.2018;18:00:00;33.70
11.02.2018;18:10:00;33.60
11.02.2018;18:20:00;33.10
11.02.2018;18:30:00;33.70
11.02.2018;18:40:00;33.70
11.02.2018;18:50:00;33.40
11.02.2018;19:00:00;32.90
11.02.2018;19:10:00;32.30
11.02.2018;19:20:00;31.40
11.02.2018;19:30:00;30.00
11.02.2018;19:40:00;28.80
11.02.2018;19:50:00;27.00
11.02.2018;20:00:00;25.80
11.02.2018;20:10:00;24.60
11.02.2018;20:20:00;23.80
11.02.2018;20:30:00;23.30
11.02.2018;20:40:00;21.80
11.02.2018;20:50:00;20.70
11.02.2018;21:00:00;20.20
11.02.2018;21:10:00;19.40
11.02.2018;21:20:00;19.70
11.02.2018;21:30:00;19.40
11.02.2018;21:40:00;20.10
11.02.2018;21:50:00;19.60
11.02.2018;22:00:00;19.60
11.02.2018;22:10:00;19.80
11.02.2018;22:20:00;18.50
11.02.2018;22:30:00;16.60
11.02.2018;22:40:00;16.90
11.02.2018;22:50:00;16.60
11.02.2018;23:00:00;16.20
11.02.2018;23:10:00;16.80
11.02.2018;23:20:00;17.40
11.02.2018;23:30:00;17.00
11.02.2018;23:40:00;16.70
11.02.2018;23:50:00;17.40
12.02.2018;00:00:00;17.00
12.02.2018;00:10:00;17.00
12.02.2018;00:20:00;17.20
12.02.2018;00:30:00;17.40
12.02.2018;00:40:00;17.10
12.02.2018;00:50:00;17.00
12.02.2018;01:00:00;16.60
12.02.2018;01:10:00;16.50
12.02.2018;01:20:00;17.00
12.02.2018;01:30:00;17.30
12.02.2018;01:40:00;18.90
12.02.2018;01:50:00;21.30
12.02.2018;02:00:00;23.80
12.02.2018;02:10:00;26.20
12.02.2018;02:20:00;28.40
12.02.2018;02:30:00;30.80
12.02.2018;02:40:00;31.30
12.02.2018;02:50:00;33.30
12.02.2018;03:00:00;34.00
12.02.2018;03:10:00;34.70
12.02.2018;03:20:00;33.00
12.02.2018;03:30:00;32.60
12.02.2018;03:40:00;32.80
12.02.2018;03:50:00;34.20
12.02.2018;04:00:00;35.80
12.02.2018;04:10:00;37.30
12.02.2018;04:20:00;39.50
12.02.2018;04:30:00;41.50
12.02.2018;04:40:00;41.30
12.02.2018;04:50:00;41.90
12.02.2018;05:00:00;42.00
12.02.2018;05:10:00;42.10
12.02.2018;05:20:00;42.40
12.02.2018;05:30:00;43.50
12.02.2018;05:40:00;43.60
12.02.2018;05:50:00;44.00
12.02.2018;06:00:00;43.20
12.02.2018;06:10:00;42.10
12.02.2018;06:20:00;40.00
12.02.2018;06:30:00;35.90
12.02.2018;06:40:00;34.20
12.02.2018;06:50:00;33.80
12.02.2018;07:00:00;32.60
12.02.2018;07:10:00;31.50
12.02.2018;07:20:00;29.50
12.02.2018;07:30:00;30.30
12.02.2018;07:40:00;29.60
12.02.2018;07:50:00;29.40
12.02.2018;08:00:00;29.10
12.02.2018;08:10:00;28.90
12.02.2018;08:20:00;29.10
12.02.2018;08:30:00;28.70
12.02.2018;08:40:00;28.90
12.02.2018;08:50:00;28.70
12.02.2018;09:00:00;31.60
12.02.2018;09:10:00;35.00
12.02.2018;09:20:00;38.30
12.02.2018;09:30:00;41.90
12.02.2018;09:40:00;43.40
12.02.2018;09:50:00;46.00
12.02.2018;10:00:00;46.50
12.02.2018;10:10:00;47.80
12.02.2018;10:20:00;50.20
12.02.2018;10:30:00;50.70
12.02.2018;10:40:00;43.90
12.02.2018;10:50:00;34.90
12.02.2018;11:00:00;29.90
12.02.2018;11:10:00;29.00
12.02.2018;11:20:00;29.00
12.02.2018;11:30:00;29.10
12.02.2018;11:40:00;28.70
12.02.2018;11:50:00;28.80
12.02.2018;12:00:00;28.50
12.02.2018;12:10:00;28.50
12.02.2018;12:20:00;30.80
12.02.2018;12:30:00;33.00
12.02.2018;12:40:00;34.00
12.02.2018;12:50:00;34.80
12.02.2018;13:00:00;35.30
12.02.2018;13:10:00;35.50
12.02.2018;13:20:00;36.20
12.02.2018;13:30:00;36.50
12.02.2018;13:40:00;37.00
12.02.2018;13:50:00;37.00
12.02.2018;14:00:00;37.10
12.02.2018;14:10:00;37.00
12.02.2018;14:20:00;36.50
12.02.2018;14:30:00;36.20
12.02.2018;14:40:00;35.00
12.02.2018;14:50:00;34.40
12.02.2018;15:00:00;34.30
12.02.2018;15:10:00;33.50
12.02.2018;15:20:00;33.00
12.02.2018;15:30:00;31.20
12.02.2018;15:40:00;30.50
12.02.2018;15:50:00;28.80
12.02.2018;16:00:00;28.60
12.02.2018;16:10:00;28.80
12.02.2018;16:20:00;29.10
12.02.2018;16:30:00;28.80
12.02.2018;16:40:00;28.80
12.02.2018;16:50:00;26.70
12.02.2018;17:00:00;26.40
12.02.2018;17:10:00;27.20
12.02.2018;17:20:00;30.20
12.02.2018;17:30:00;33.00
12.02.2018;17:40:00;35.40
12.02.2018;17:50:00;37.10
12.02.2018;18:00:00;38.20
12.02.2018;18:10:00;38.10
12.02.2018;18:20:00;38.40
12.02.2018;18:30:00;38.30
12.02.2018;18:40:00;38.50
12.02.2018;18:50:00;37.70
12.02.2018;19:00:00;36.30
12.02.2018;19:10:00;33.90
12.02.2018;19:20:00;33.50
12.02.2018;19:30:00;33.10
12.02.2018;19:40:00;32.40
12.02.2018;19:50:00;30.40
12.02.2018;20:00:00;26.10
12.02.2018;20:10:00;28.00
12.02.2018;20:20:00;36.30
12.02.2018;20:30:00;40.80
12.02.2018;20:40:00;46.00
12.02.2018;20:50:00;52.40
12.02.2018;21:00:00;54.60
12.02.2018;21:10:00;55.40
12.02.2018;21:20:00;55.60
12.02.2018;21:30:00;55.50
12.02.2018;21:40:00;55.80
12.02.2018;21:50:00;55.00
12.02.2018;22:00:00;54.40
12.02.2018;22:10:00;52.40
12.02.2018;22:20:00;49.90
12.02.2018;22:30:00;47.60
12.02.2018;22:40:00;45.80
12.02.2018;22:50:00;43.30
12.02.2018;23:00:00;40.10
12.02.2018;23:10:00;38.60
12.02.2018;23:20:00;37.40
12.02.2018;23:30:00;36.50
12.02.2018;23:40:00;35.90
12.02.2018;23:50:00;36.50
13.02.2018;00:00:00;36.10
13.02.2018;00:10:00;36.20
13.02.2018;00:20:00;36.90
13.02.2018;00:30:00;37.50
13.02.2018;00:40:00;39.90
13.02.2018;00:50:00;41.00
13.02.2018;01:00:00;42.10
13.02.2018;01:10:00;42.80
13.02.2018;01:20:00;43.30
13.02.2018;01:30:00;42.90
13.02.2018;01:40:00;43.30
13.02.2018;01:50:00;43.40
13.02.2018;02:00:00;43.00
13.02.2018;02:10:00;42.00
13.02.2018;02:20:00;40.40
13.02.2018;02:30:00;39.20
13.02.2018;02:40:00;38.80
13.02.2018;02:50:00;38.00
13.02.2018;03:00:00;37.90
13.02.2018;03:10:00;38.10
13.02.2018;03:20:00;38.20
13.02.2018;03:30:00;37.70
13.02.2018;03:40:00;37.40
13.02.2018;03:50:00;35.80
13.02.2018;04:00:00;34.00
13.02.2018;04:10:00;33.00
13.02.2018;04:20:00;31.70
13.02.2018;04:30:00;30.80
13.02.2018;04:40:00;30.70
13.02.2018;04:50:00;30.90
13.02.2018;05:00:00;30.60
13.02.2018;05:10:00;31.40
13.02.2018;05:20:00;31.70
13.02.2018;05:30:00;31.90
13.02.2018;05:40:00;31.40
13.02.2018;05:50:00;31.80
13.02.2018;06:00:00;32.00
13.02.2018;06:10:00;31.80
13.02.2018;06:20:00;31.20
13.02.2018;06:30:00;30.40
13.02.2018;06:40:00;30.00
13.02.2018;06:50:00;29.50
13.02.2018;07:00:00;29.90
13.02.2018;07:10:00;28.70
13.02.2018;07:20:00;30.10
13.02.2018;07:30:00;29.50
13.02.2018;07:40:00;29.90
13.02.2018;07:50:00;29.70
13.02.2018;08:00:00;31.40
13.02.2018;08:10:00;32.40
13.02.2018;08:20:00;33.00
13.02.2018;08:30:00;33.10
13.02.2018;08:40:00;33.30
13.02.2018;08:50:00;33.40
13.02.2018;09:00:00;33.10
13.02.2018;09:10:00;33.10
13.02.2018;09:20:00;33.50
13.02.2018;09:30:00;35.00
13.02.2018;09:40:00;36.00
13.02.2018;09:50:00;37.40
13.02.2018;10:00:00;38.10
13.02.2018;10:10:00;38.40
13.02.2018;10:20:00;38.40
13.02.2018;10:30:00;38.80
13.02.2018;10:40:00;39.30
13.02.2018;10:50:00;39.30
13.02.2018;11:00:00;38.70
13.02.2018;11:10:00;39.30
13.02.2018;11:20:00;37.90
13.02.2018;11:30:00;36.60
13.02.2018;11:40:00;36.00
13.02.2018;11:50:00;36.10
13.02.2018;12:00:00;36.70
13.02.2018;12:10:00;37.30
13.02.2018;12:20:00;37.20
13.02.2018;12:30:00;37.20
13.02.2018;12:40:00;36.00
13.02.2018;12:50:00;37.00
13.02.2018;13:00:00;41.90
13.02.2018;13:10:00;46.10
13.02.2018;13:20:00;46.00
13.02.2018;13:30:00;41.70
13.02.2018;13:40:00;36.50
13.02.2018;13:50:00;35.20
13.02.2018;14:00:00;34.20
13.02.2018;14:10:00;32.30
13.02.2018;14:20:00;31.30
13.02.2018;14:30:00;31.10
13.02.2018;14:40:00;30.70
13.02.2018;14:50:00;30.30
13.02.2018;15:00:00;30.40
13.02.2018;15:10:00;30.20
13.02.2018;15:20:00;30.20
13.02.2018;15:30:00;30.30
13.02.2018;15:40:00;30.50
13.02.2018;15:50:00;32.40
13.02.2018;16:00:00;34.40
13.02.2018;16:10:00;36.40
13.02.2018;16:20:00;37.90
13.02.2018;16:30:00;39.60
13.02.2018;16:40:00;39.60
13.02.2018;16:50:00;41.40
13.02.2018;17:00:00;42.50
13.02.2018;17:10:00;41.60
13.02.2018;17:20:00;41.50
13.02.2018;17:30:00;41.30
13.02.2018;17:40:00;41.10
13.02.2018;17:50:00;43.20
13.02.2018;18:00:00;43.50
13.02.2018;18:10:00;43.40
13.02.2018;18:20:00;43.60
13.02.2018;18:30:00;43.50
13.02.2018;18:40:00;43.70
13.02.2018;18:50:00;44.40
13.02.2018;19:00:00;44.50
13.02.2018;19:10:00;44.50
13.02.2018;19:20:00;44.30
13.02.2018;19:30:00;44.20
13.02.2018;19:40:00;45.10
13.02.2018;19:50:00;46.20
13.02.2018;20:00:00;48.20
13.02.2018;20:10:00;49.10
13.02.2018;20:20:00;49.90
13.02.2018;20:30:00;50.20
13.02.2018;20:40:00;50.20
13.02.2018;20:50:00;49.30
13.02.2018;21:00:00;48.20
13.02.2018;21:10:00;46.50
13.02.2018;21:20:00;44.30
13.02.2018;21:30:00;42.40
13.02.2018;21:40:00;40.10
13.02.2018;21:50:00;38.60
13.02.2018;22:00:00;36.90
13.02.2018;22:10:00;36.60
13.02.2018;22:20:00;36.40
13.02.2018;22:30:00;40.20
13.02.2018;22:40:00;41.10
13.02.2018;22:50:00;41.40
13.02.2018;23:00:00;41.20
13.02.2018;23:10:00;41.50
13.02.2018;23:20:00;41.30
13.02.2018;23:30:00;41.50
13.02.2018;23:40:00;42.30
13.02.2018;23:50:00;45.20
14.02.2018;00:00:00;48.10
14.02.2018;00:10:00;51.90
14.02.2018;00:20:00;53.80
14.02.2018;00:30:00;51.60
14.02.2018;00:40:00;45.30
14.02.2018;00:50:00;41.90
14.02.2018;01:00:00;40.00
14.02.2018;01:10:00;37.80
14.02.2018;01:20:00;36.80
14.02.2018;01:30:00;36.50
14.02.2018;01:40:00;35.90
14.02.2018;01:50:00;35.30
14.02.2018;02:00:00;35.00
14.02.2018;02:10:00;34.00
14.02.2018;02:20:00;33.40
14.02.2018;02:30:00;33.80
14.02.2018;02:40:00;35.50
14.02.2018;02:50:00;37.70
14.02.2018;03:00:00;39.90
14.02.2018;03:10:00;41.40
14.02.2018;03:20:00;41.70
14.02.2018;03:30:00;42.50
14.02.2018;03:40:00;42.70
14.02.2018;03:50:00;42.40
14.02.2018;04:00:00;42.70
14.02.2018;04:10:00;42.50
14.02.2018;04:20:00;42.80
14.02.2018;04:30:00;43.50
14.02.2018;04:40:00;43.70
14.02.2018;04:50:00;43.50
14.02.2018;05:00:00;43.90
14.02.2018;05:10:00;43.70
14.02.2018;05:30:00;43.70
14.02.2018;05:40:00;42.70
14.02.2018;05:50:00;42.40
14.02.2018;06:00:00;42.60
14.02.2018;06:10:00;43.30
14.02.2018;06:20:00;44.10
14.02.2018;06:30:00;44.30
14.02.2018;06:40:00;44.40
14.02.2018;06:50:00;44.50
14.02.2018;07:00:00;43.30
14.02.2018;07:10:00;43.30
14.02.2018;07:20:00;43.20
14.02.2018;07:30:00;42.70
14.02.2018;07:40:00;42.90
14.02.2018;07:50:00;42.60
14.02.2018;08:00:00;42.60
14.02.2018;08:10:00;42.90
14.02.2018;08:20:00;42.90
14.02.2018;08:30:00;43.00
14.02.2018;08:40:00;41.90
14.02.2018;08:50:00;39.60
14.02.2018;09:00:00;39.70
14.02.2018;09:10:00;42.70
14.02.2018;09:20:00;43.60
14.02.2018;09:30:00;43.60
14.02.2018;09:40:00;44.30
14.02.2018;09:50:00;44.40
14.02.2018;10:00:00;45.00
14.02.2018;10:10:00;48.90
14.02.2018;10:20:00;51.10
14.02.2018;10:30:00;51.70
14.02.2018;10:40:00;51.90
14.02.2018;10:50:00;52.20
14.02.2018;11:00:00;52.70
14.02.2018;11:10:00;54.10
14.02.2018;11:20:00;56.80
14.02.2018;11:30:00;57.50
14.02.2018;11:40:00;57.80
14.02.2018;11:50:00;58.00
14.02.2018;12:00:00;58.60
14.02.2018;12:10:00;58.90
14.02.2018;12:20:00;59.20
14.02.2018;12:30:00;58.30
14.02.2018;12:40:00;57.80
14.02.2018;12:50:00;57.30
14.02.2018;13:00:00;57.70
14.02.2018;13:10:00;57.00
14.02.2018;13:20:00;55.30
14.02.2018;13:30:00;54.80
14.02.2018;13:40:00;55.60
14.02.2018;13:50:00;55.80
14.02.2018;14:00:00;55.50
14.02.2018;14:10:00;55.60
14.02.2018;14:20:00;55.60
14.02.2018;14:30:00;55.80
14.02.2018;14:40:00;55.60
14.02.2018;14:50:00;55.30
14.02.2018;15:00:00;54.50
14.02.2018;15:10:00;54.50
14.02.2018;15:20:00;53.60
14.02.2018;15:30:00;53.10
14.02.2018;15:40:00;52.50
14.02.2018;15:50:00;50.90
14.02.2018;16:00:00;50.00
14.02.2018;16:10:00;48.60
14.02.2018;16:20:00;47.90
14.02.2018;16:30:00;47.40
14.02.2018;16:40:00;48.00
14.02.2018;16:50:00;47.40
14.02.2018;17:00:00;47.50
14.02.2018;17:10:00;46.90
14.02.2018;17:20:00;46.80
14.02.2018;17:30:00;46.60
14.02.2018;17:40:00;45.50
14.02.2018;17:50:00;45.60
14.02.2018;18:00:00;44.90
14.02.2018;18:10:00;44.90
14.02.2018;18:20:00;44.80
14.02.2018;18:30:00;44.30
14.02.2018;18:40:00;44.10
14.02.2018;18:50:00;43.10
14.02.2018;19:00:00;40.70
14.02.2018;19:10:00;40.00
14.02.2018;19:20:00;40.00
14.02.2018;19:30:00;40.20
14.02.2018;19:40:00;40.40
[truncated: 314,399 more rows]
