# Supplementary material for: Direct observations of bedform migration driven by turbidity currents in a lacustrine channel
Source: Sci Rep. 2025 Oct 30;15:38026. doi: 10.1038/s41598-025-21833-6 (PMC12575640; doi:10.1038/s41598-025-21833-6)
Supplement: Supplementary file 1 — Supplementary Information 1. [file 41598_2025_21833_MOESM1_ESM.zip › Source_data/ADCP/BRIE1_SedConcentration_bins0_47_depth.xlsx]

## Sheet: Sheet1
Datetime	-125	-125.85	-126.32	-126.79	-127.26	-127.73	-128.2	-128.67	-129.14	-129.61	-130.08	-130.55	-131.02	-131.49	-131.96	-132.43	-132.9	-133.37	-133.84	-134.31	-134.78	-135.25	-135.72	-136.19	-136.66	-137.13	-137.6	-138.07	-138.54	-139.01	-139.48	-139.95	-140.42	-140.89	-141.36	-141.83	-142.3	-142.77	-143.24	-143.71	-144.18	-144.65	-145.12	-145.59	-146.06	-146.53	-147
2022-06-10 06:00:00	1.80865e-05	3.09719e-05	4.62309e-05	6.71983e-05	9.37917e-05	0.000125908	0.00016403	0.000208677	0.000260396	0.000319773	0.000387432	0.000464033	0.00055028	0.000646921	0.00075475	0.000874609	0.00100739	0.00115405	0.00131558	0.00149306	0.00168761	0.00190043	0.00213279	0.00238603	0.00266156	0.00296089	0.00328561	0.0036374	0.00401802	0.00442936	0.00487341	0.00535224	0.00586808	0.00642326	0.00702024	0.00766162	0.00835015	0.00908873	0.0098804	0.0107284	0.0116361	0.0126071
2022-06-10 06:10:00	1.83259e-05	3.09719e-05	4.62309e-05	6.80195e-05	9.37917e-05	0.000125908	0.00016403	0.000208677	0.000260396	0.000319773	0.000387432	0.000464033	0.00055028	0.000646921	0.00075475	0.000874609	0.00100739	0.00115405	0.00131558	0.00149306	0.00168761	0.00190043	0.00213279	0.00238603	0.00266156	0.00296089	0.00328561	0.0036374	0.00401802	0.00442936	0.00487341	0.00535224	0.00586808	0.00642326	0.00702024	0.00766162	0.00835015	0.00908873	0.0098804	0.0107284	0.0116361	0.0126071
2022-06-10 06:20:00	1.80865e-05	3.13411e-05	4.62309e-05	6.71983e-05	9.37917e-05	0.000125908	0.00016403	0.000208677	0.000260396	0.000319773	0.000387432	0.000464033	0.00055028	0.000646921	0.00075475	0.000874609	0.00100739	0.00115405	0.00131558	0.00149306	0.00168761	0.00190043	0.00213279	0.00238603	0.00266156	0.00296089	0.00328561	0.0036374	0.00401802	0.00442936	0.00487341	0.00535224	0.00586808	0.00642326	0.00702024	0.00766162	0.00835015	0.00908873	0.0098804	0.0107284	0.0116361	0.0126071
2022-06-10 06:30:00	1.92338e-05	3.13786e-05	4.62309e-05	6.71983e-05	9.37917e-05	0.000125908	0.00016403	0.000208677	0.000260396	0.000319773	0.000387432	0.000464033	0.00055028	0.000646921	0.00075475	0.000874609	0.00100739	0.00115405	0.00131558	0.00149306	0.00168761	0.00190043	0.00213279	0.00238603	0.00266156	0.00296089	0.00328561	0.0036374	0.00401802	0.00442936	0.00487341	0.00535224	0.00586808	0.00642326	0.00702024	0.00766162	0.00835015	0.00908873	0.0098804	0.0107284	0.0116361	0.0126071
2022-06-10 06:40:00	1.97613e-05	3.21545e-05	4.67626e-05	6.71983e-05	9.37917e-05	0.000125908	0.00016403	0.000208677	0.000260396	0.000319773	0.000387432	0.000464033	0.00055028	0.000646921	0.00075475	0.000874609	0.00100739	0.00115405	0.00131558	0.00149306	0.00168761	0.00190043	0.00213279	0.00238603	0.00266156	0.00296089	0.00328561	0.0036374	0.00401802	0.00442936	0.00487341	0.00535224	0.00586808	0.00642326	0.00702024	0.00766162	0.00835015	0.00908873	0.0098804	0.0107284	0.0116361	0.0126071
2022-06-10 06:50:00	1.78471e-05	3.01968e-05	4.62309e-05	6.71983e-05	9.37917e-05	0.000125908	0.00016403	0.000208677	0.000260396	0.000319773	0.000387432	0.000464033	0.00055028	0.000646921	0.00075475	0.000874609	0.00100739	0.00115405	0.00131558	0.00149306	0.00168761	0.00190043	0.00213279	0.00238603	0.00266156	0.00296089	0.00328561	0.0036374	0.00401802	0.00442936	0.0048109	0.00535224	0.00586808	0.00642326	0.00702023	0.00766162	0.00835015	0.00908873	0.0098804	0.0107284	0.0116361	0.0126071
2022-06-10 07:00:00	1.71838e-05	3.01968e-05	4.56727e-05	6.71983e-05	9.37917e-05	0.000125908	0.00016403	0.000208677	0.000260396	0.000319773	0.000387432	0.000464033	0.00055028	0.000646921	0.000746378	0.000874609	0.00100739	0.00115405	0.00131558	0.00149306	0.00166889	0.00190043	0.00213279	0.00238603	0.00263204	0.00296089	0.00328561	0.0036374	0.00401802	0.00442936	0.00487341	0.00535224	0.00586808	0.00642326	0.00702024	0.00766162	0.00835015	0.00908873	0.0098804	0.0107284	0.0116361	0.0126071
2022-06-10 07:10:00	2.3262e-05	3.02326e-05	4.56727e-05	6.71983e-05	9.37917e-05	0.000125908	0.00016403	0.000208677	0.000260396	0.000319773	0.000387432	0.000464033	0.00055028	0.000639745	0.00075475	0.000864907	0.00100739	0.00115405	0.00131558	0.00149306	0.00168761	0.00190043	0.00213279	0.00238603	0.00263204	0.00296089	0.00324916	0.0036374	0.00401802	0.00442936	0.00487341	0.00535224	0.00586808	0.00642326	0.00702023	0.00766162	0.00835015	0.00908872	0.0098804	0.0107284	0.0116361	0.0126071
2022-06-10 07:20:00	2.10122e-05	2.98633e-05	4.56727e-05	6.71983e-05	9.37917e-05	0.000125908	0.00016403	0.000208677	0.000260396	0.000319773	0.000387432	0.000464033	0.00055028	0.000646921	0.00075475	0.000874609	0.000996217	0.00115405	0.00131558	0.00149306	0.00168761	0.00190043	0.00213279	0.00238603	0.00266156	0.00296089	0.00328561	0.0036374	0.00401802	0.00442936	0.00487341	0.00535224	0.00586808	0.00642326	0.00702024	0.00766162	0.00835015	0.00908873	0.0098804	0.0107284	0.0116361	0.0126071
2022-06-10 07:30:00	1.9047e-05	3.05844e-05	4.62309e-05	6.71983e-05	9.37917e-05	0.000125908	0.00016403	0.000208677	0.000260396	0.000319773	0.000387432	0.000464033	0.00055028	0.000646921	0.00075475	0.000874609	0.00100739	0.00115405	0.00131558	0.00149306	0.00168761	0.00190043	0.00213279	0.00238603	0.00266156	0.00296089	0.00328561	0.0036374	0.00401802	0.00442936	0.00487341	0.00535224	0.00586808	0.00642326	0.00702024	0.00766162	0.00835015	0.00908873	0.0098804	0.0107284	0.0116361	0.0126071
2022-06-10 07:40:00	1.8327e-05	3.05844e-05	4.62309e-05	6.71983e-05	9.37917e-05	0.000125908	0.00016403	0.000208677	0.000260396	0.000319773	0.000387432	0.000464033	0.00055028	0.000646921	0.00075475	0.000874609	0.00100739	0.00115405	0.00131558	0.00149306	0.00168761	0.00190043	0.00213279	0.00238603	0.00266156	0.00296089	0.00328561	0.0036374	0.00401802	0.00442936	0.00487341	0.00535224	0.00586808	0.00642326	0.00702024	0.00766162	0.00835015	0.00908873	0.0098804	0.0107284	0.0116361	0.0126071
2022-06-10 07:50:00	1.85433e-05	3.05661e-05	4.56727e-05	6.71983e-05	9.37917e-05	0.000125908	0.00016403	0.000208677	0.000260396	0.000319773	0.000387432	0.000464033	0.00055028	0.000639745	0.00075475	0.000874609	0.00100739	0.00114125	0.00131558	0.00147391	0.00166597	0.00187606	0.00210913	0.00238603	0.00263204	0.00296089	0.00324347	0.0036374	0.00396649	0.00437256	0.0048109	0.00535224	0.00586808	0.00642325	0.00702023	0.00766162	0.00835015	0.00908872	0.00988039	0.0107284	0.0116361	0.0126071
2022-06-10 08:00:00	1.83259e-05	3.05661e-05	4.62309e-05	6.71983e-05	9.37917e-05	0.000125908	0.000161927	0.000208677	0.000260396	0.000319773	0.000387432	0.000458082	0.00055028	0.000646921	0.000746378	0.000864907	0.000994472	0.00113925	0.00131558	0.00145735	0.00164725	0.00190043	0.00208178	0.00235543	0.00262743	0.00292292	0.00328561	0.0036374	0.00401802	0.00437256	0.0048109	0.00535224	0.00586808	0.00642325	0.00702023	0.00766162	0.00835015	0.00908872	0.00988039	0.0107284	0.0116361	0.0126071
2022-06-10 08:10:00	0.00126976	0.00243062	0.00324786	0.00409208	0.00494029	0.00608132	0.0077192	0.00940203	0.0103023	0.0110105	0.0122503	0.0136174	0.0155499	0.0174468	0.0201081	0.022202	0.0243662	0.0260157	0.0278476	0.0297649	0.0317317	0.0324406	0.0330522	0.0348157	0.0364668	0.0392244	0.0403977	0.0416832	0.0423029	0.0429748	0.0429264	0.0437552	0.0447123	0.0454244	0.046052	0.0474042	0.0473839	0.0491428	0.0503885	0.0513844	0.053741	0.0560487
2022-06-10 08:20:00	0.00136189	0.00260713	0.00340877	0.00418102	0.00499009	0.00588362	0.00743781	0.00888757	0.00916833	0.0101108	0.0113693	0.0126588	0.013968	0.0156462	0.0165717	0.0182973	0.0200808	0.0219187	0.0231908	0.0248168	0.0260425	0.0270078	0.0281315	0.028915	0.0307325	0.0321891	0.0340343	0.0351166	0.0364363	0.0369909	0.036949	0.0381159	0.0389586	0.0395694	0.0412072	0.0428508	0.0434668	0.0439721	0.0455477	0.0471242	0.0487007	0.0508181
2022-06-10 08:30:00	0.0018203	0.00321225	0.00419995	0.0048523	0.00576912	0.00669885	0.00804493	0.00891015	0.00941009	0.0102156	0.0113694	0.0124936	0.0138045	0.0150823	0.0167659	0.0178231	0.019357	0.0208842	0.0223617	0.0238939	0.0257331	0.0270078	0.0288801	0.030785	0.0322552	0.0346829	0.0361501	0.03768	0.0396598	0.0412248	0.0441974	0.0462508	0.0472468	0.0497956	0.0518573	0.0539264	0.0560014	0.0580806	0.0601627	0.0622462	0.0643297	0.0664119
2022-06-10 08:40:00	0.00179294	0.00328189	0.00415867	0.00490235	0.00576912	0.00669885	0.00792275	0.00900599	0.00961723	0.0102156	0.0113694	0.0124936	0.0138045	0.0150823	0.0165718	0.0179079	0.019133	0.0208841	0.0226841	0.0242424	0.0254656	0.0273241	0.0292183	0.0311455	0.0331033	0.0350892	0.0365797	0.0382299	0.03966	0.0416581	0.0443097	0.0469178	0.04844	0.0492257	0.0512637	0.0527484	0.054778	0.0568118	0.060197	0.0622817	0.0643664	0.0664498
2022-06-10 08:50:00	0.00180171	0.00316347	0.00404717	0.00490743	0.00564499	0.00652313	0.00780633	0.00897847	0.00937038	0.0102156	0.0113694	0.0124936	0.0139681	0.0150909	0.0165718	0.0180374	0.0195715	0.0208841	0.0226841	0.0242812	0.0255462	0.0274106	0.0288801	0.030785	0.0322552	0.034683	0.0366713	0.0386827	0.0403029	0.0423334	0.0448347	0.0464427	0.0478932	0.0499522	0.0526985	0.0547136	0.0554197	0.0574774	0.0604156	0.063155	0.0660423	0.0674896
2022-06-10 09:00:00	0.00178221	0.00317748	0.0040017	0.00479977	0.00558156	0.00648106	0.00763585	0.00911155	0.00941008	0.0101166	0.0112425	0.0125141	0.0137696	0.0150909	0.0165718	0.0182974	0.0198568	0.0208841	0.0226841	0.0245296	0.0260425	0.0276112	0.0292183	0.0307851	0.0331033	0.0350892	0.0371008	0.038744	0.0407153	0.0427667	0.0448349	0.046918	0.0479709	0.0499524	0.0525864	0.0546847	0.0567889	0.0588975	0.0603525	0.0624426	0.0643308	0.0697033
2022-06-10 09:10:00	0.00175485	0.00316347	0.00394092	0.00472347	0.00556336	0.00638263	0.00752493	0.00897846	0.00916324	0.0102156	0.0112362	0.0126383	0.0138045	0.0150822	0.0163777	0.0178978	0.0196423	0.0208841	0.022684	0.0245296	0.0254384	0.0272949	0.0291871	0.0306748	0.0326029	0.0337657	0.0361105	0.0382093	0.0397841	0.0417885	0.0443343	0.0470939	0.0484668	0.0500071	0.0514542	0.0535072	0.0555661	0.0576292	0.0610748	0.06319	0.0660419	0.0931325
2022-06-10 09:20:00	0.00178221	0.00321225	0.00402615	0.00480461	0.00564813	0.00663199	0.00781868	0.00908404	0.00950865	0.0103366	0.0113694	0.0127903	0.0139681	0.0152655	0.0165718	0.0182974	0.0193681	0.0208842	0.0226841	0.0242812	0.0254656	0.0270079	0.0288801	0.0296924	0.0315587	0.0334519	0.0344832	0.0363746	0.0378928	0.0398018	0.0417265	0.0442417	0.0462181	0.0475767	0.0495463	0.0515231	0.0546713	0.0567011	0.0579368	0.0607675	0.0635381	0.0921007
2022-06-10 09:30:00	0.00175485	0.00321225	0.00404942	0.0048523	0.00571155	0.00663199	0.00789774	0.00921215	0.00950865	0.0102213	0.0115389	0.0125465	0.0138122	0.0150909	0.0165718	0.0176479	0.0193681	0.0208841	0.0222012	0.023659	0.0251708	0.0270078	0.0281315	0.0296436	0.0307325	0.0321891	0.0332906	0.0351165	0.0369615	0.0382718	0.0407008	0.0425917	0.0449672	0.0474179	0.0501018	0.0528874	0.0549224	0.0569616	0.0603491	0.0624391	0.064529	0.097133
2022-06-10 09:40:00	0.00173437	0.00306062	0.00391904	0.00462325	0.00544194	0.00615498	0.00752493	0.00878203	0.00905979	0.00999552	0.0109942	0.0123621	0.0134722	0.0149076	0.0159835	0.0176478	0.0191329	0.0201428	0.0216131	0.0230395	0.0245182	0.0263076	0.0274478	0.0292581	0.0310972	0.0329626	0.0344431	0.0359007	0.0377868	0.0396905	0.0416098	0.0425915	0.044494	0.0464067	0.0483279	0.0515397	0.0547752	0.0562335	0.0588453	0.0600178	0.063432	0.0957434
2022-06-10 09:50:00	0.00167201	0.00306062	0.0038128	0.00455303	0.00536117	0.00622515	0.00752493	0.00875581	0.00916323	0.00984865	0.0110746	0.0121865	0.013606	0.0146958	0.0161422	0.0174336	0.0191328	0.0205873	0.0216131	0.0233715	0.0245182	0.0263076	0.0281312	0.0296433	0.0315066	0.0330453	0.0349396	0.0363323	0.0382412	0.0397551	0.0421102	0.0441783	0.0461519	0.0487062	0.049408	0.0521288	0.0533561	0.055337	0.0573205	0.0613783	0.0634326	0.0823336
2022-06-10 10:00:00	0.00171579	0.00306062	0.0038128	0.00462325	0.00549679	0.00648106	0.00772726	0.00898344	0.00941008	0.0101497	0.0114237	0.0123622	0.0138266	0.0150909	0.0161685	0.0176479	0.018861	0.0203543	0.021843	0.0233716	0.0248899	0.0260064	0.0278091	0.0299868	0.0315403	0.0334324	0.0349398	0.0368562	0.0382414	0.0392782	0.0411775	0.0430905	0.0450154	0.0469505	0.0488942	0.0502565	0.0529684	0.0562339	0.0588457	0.0608834	0.0638598	0.09153
2022-06-10 10:10:00	0.00161793	0.00291615	0.00377533	0.00452776	0.00538151	0.00624876	0.00763584	0.00898344	0.00916836	0.00999552	0.0112425	0.0123621	0.0137696	0.0150909	0.0165718	0.018112	0.0191329	0.0206726	0.0218663	0.0230395	0.0245183	0.0263076	0.0281313	0.0296434	0.0310637	0.0333966	0.0344433	0.0363324	0.0382413	0.0396908	0.0416101	0.0435432	0.0454883	0.0474437	0.0494079	0.0521287	0.053356	0.0553368	0.0573204	0.0600182	0.0629211	0.0960899
2022-06-10 10:20:00	0.0016525	0.00296263	0.00377533	0.00457072	0.00537852	0.00608134	0.00744959	0.00865522	0.00892804	0.00973332	0.0108326	0.0117786	0.0133086	0.0145448	0.0161684	0.0174335	0.018939	0.0201312	0.0216131	0.0230394	0.0245181	0.026034	0.0275164	0.0293314	0.031175	0.0330452	0.034443	0.0364826	0.0378481	0.0401676	0.04211	0.0435429	0.0451577	0.0464068	0.0488416	0.0500761	0.0526137	0.0552322	0.057212	0.0600174	0.0629203	0.0915529
2022-06-10 10:30:00	0.00169808	0.00303054	0.0038128	0.00462325	0.00529775	0.00608134	0.00752493	0.00865522	0.00892804	0.00973332	0.0108326	0.0121865	0.0133087	0.0146958	0.0157895	0.0174335	0.0191328	0.0203757	0.0216131	0.0233715	0.0248129	0.0266238	0.0284694	0.0303472	0.0315066	0.0330453	0.0349397	0.0363324	0.0382412	0.0396907	0.04161	0.0441783	0.0454882	0.0474437	0.0488419	0.0508448	0.0533558	0.0553367	0.0565234	0.0600179	0.0620266	0.0931674
2022-06-10 10:40:00	0.00171667	0.00306062	0.00385827	0.00462325	0.00537852	0.00608134	0.00752493	0.00875581	0.00892804	0.00995334	0.0109478	0.0123621	0.0134501	0.0149076	0.0163363	0.0176478	0.0191328	0.0203543	0.0216131	0.0233716	0.0248759	0.0266913	0.0281313	0.0296433	0.0315066	0.0330453	0.0349397	0.0368561	0.0383597	0.0402923	0.0422408	0.0442032	0.0461779	0.0475927	0.0488422	0.0507908	0.052745	0.0547031	0.0579459	0.0600182	0.062027	0.0949446
2022-06-10 10:50:00	0.00171667	0.00306062	0.00396237	0.00462325	0.00549679	0.00638263	0.007604	0.00887787	0.00916836	0.00999553	0.0112425	0.0123622	0.0133087	0.0149077	0.0157895	0.0174336	0.0186954	0.0198982	0.0216131	0.0230979	0.0245182	0.026034	0.0278387	0.0293315	0.0311751	0.0330453	0.0349396	0.036856	0.0378483	0.0393005	0.0417843	0.0425916	0.0444942	0.0464068	0.048328	0.0507903	0.0520027	0.0545985	0.0573523	0.0600175	0.0620262	0.0938358
2022-06-10 11:00:00	0.0016525	0.00294928	0.00377533	0.00445506	0.00523732	0.00608134	0.00752492	0.00865997	0.00892804	0.00973332	0.0108326	0.0119038	0.0133086	0.0145667	0.0157894	0.0174335	0.0188609	0.0198981	0.0216131	0.0233715	0.0245181	0.0266237	0.0281311	0.0299866	0.0315065	0.0329269	0.0348145	0.036724	0.0381992	0.0396906	0.0416098	0.0435429	0.0449671	0.0469001	0.0488417	0.0507903	0.0520027	0.0539333	0.0580087	0.0594009	0.0620262	0.0762152
2022-06-10 11:10:00	0.00163563	0.00291615	0.00363282	0.00445506	0.00516037	0.00592513	0.00716971	0.00865996	0.00873556	0.00948349	0.0108326	0.0119233	0.0133086	0.0145903	0.0159835	0.0174335	0.0186671	0.0198981	0.021613	0.0233714	0.0251705	0.0263075	0.0281311	0.0299866	0.0318715	0.0337834	0.035311	0.036856	0.0382412	0.0401677	0.0421101	0.0440665	0.045514	0.0474706	0.0494359	0.0514082	0.0526445	0.0545989	0.0573527	0.0593387	0.0620266	0.0730597
2022-06-10 11:20:00	0.0016525	0.00296263	0.00376948	0.00445045	0.00523732	0.00601449	0.00724505	0.00865996	0.00872603	0.00948349	0.0105519	0.0119038	0.0133086	0.0145212	0.0157894	0.0172294	0.0186369	0.0201096	0.021613	0.0233714	0.0248757	0.0260061	0.0275164	0.0293313	0.0315064	0.0333964	0.0353108	0.0368559	0.0392465	0.0412238	0.0432173	0.0447018	0.0466987	0.0487063	0.050002	0.0514085	0.0533864	0.0553684	0.0573531	0.0585147	0.061325	0.0730958
2022-06-10 11:30:00	0.00163563	0.00291615	0.00377533	0.00440501	0.00523732	0.00608134	0.00743783	0.00865996	0.00882947	0.00973876	0.0106787	0.0117786	0.0129847	0.0142039	0.0155651	0.0166106	0.0182296	0.0196153	0.0213059	0.0227656	0.0242631	0.0263073	0.0278385	0.0296747	0.031097	0.0334319	0.0353484	0.0367636	0.0386951	0.0401675	0.0416097	0.0440662	0.0454879	0.0474433	0.0500014	0.0519963	0.0547753	0.0553679	0.0573526	0.0606649	0.0627666	0.0790452
2022-06-10 11:40:00	0.00161793	0.00291615	0.00363282	0.00440501	0.00523732	0.00608134	0.00735073	0.00865996	0.00892803	0.00973331	0.0108326	0.0117786	0.0129637	0.0142039	0.015229	0.0166106	0.0182296	0.0198981	0.0210647	0.0225049	0.0239823	0.0253668	0.0271253	0.0293311	0.0307318	0.0325753	0.0344427	0.0359003	0.0377864	0.0392774	0.0411767	0.0430896	0.0455613	0.0469496	0.0488933	0.0508439	0.0533548	0.0560009	0.0580083	0.0607299	0.0620257	0.079044
2022-06-10 11:50:00	0.0016348	0.00291615	0.00369073	0.00445506	0.00523732	0.00615498	0.00741924	0.00876554	0.00882947	0.00962343	0.0108326	0.0117786	0.0131738	0.0142039	0.0155651	0.0171858	0.0179706	0.0196154	0.0208117	0.0221885	0.0236415	0.0253668	0.0271252	0.0289143	0.0307318	0.0318537	0.0336796	0.0355269	0.0373934	0.0392773	0.0411766	0.0430895	0.0444934	0.0468993	0.0494067	0.0513779	0.0533546	0.0553355	0.057319	0.0607295	0.0627621	0.087676
2022-06-10 12:00:00	0.0016525	0.00296263	0.0037282	0.0045005	0.00523732	0.00608134	0.00743783	0.00865997	0.00892804	0.00973332	0.0108326	0.0117786	0.0133086	0.0142039	0.0157894	0.0170624	0.0182296	0.0196761	0.0205928	0.0222682	0.0239823	0.0250655	0.0268031	0.0282437	0.0300189	0.0318536	0.0340335	0.0355269	0.0369606	0.0388226	0.0406999	0.0414868	0.0444932	0.0457464	0.0481538	0.0506634	0.0526126	0.0545658	0.0573184	0.0593032	0.0620247	0.0943676
2022-06-10 12:10:00	0.00161793	0.00291615	0.00369073	0.00445506	0.00523732	0.00608134	0.00735073	0.00865996	0.00892803	0.00952368	0.0108326	0.0117786	0.0131528	0.0143549	0.0157894	0.0170624	0.0182296	0.0198981	0.021141	0.0225289	0.0239823	0.0250656	0.0264961	0.0278466	0.0297032	0.0313722	0.0328167	0.0342054	0.0364353	0.0382708	0.0406997	0.0425905	0.0438607	0.0457461	0.0481536	0.0500747	0.0520012	0.0539902	0.0565213	0.0584784	0.0611722	0.102
2022-06-10 12:20:00	0.00167858	0.00296263	0.0038128	0.0045076	0.00529775	0.00608134	0.00743783	0.00865997	0.00882948	0.00973876	0.0108326	0.0117786	0.0133086	0.0142039	0.0157894	0.0166106	0.0182296	0.0196651	0.0208117	0.0225049	0.0239823	0.0257325	0.0271941	0.0282437	0.0292812	0.0310376	0.0331706	0.0349899	0.0368282	0.0382289	0.0396449	0.0419853	0.0443337	0.0462394	0.0481536	0.0500747	0.0520013	0.0533564	0.0559254	0.0591912	0.0611722	0.0972271
2022-06-10 12:30:00	0.0016525	0.00298406	0.00385213	0.00460072	0.00523732	0.00608134	0.0074298	0.00865997	0.00882948	0.00973332	0.0108326	0.0119165	0.0133086	0.0142039	0.0157894	0.0170624	0.0182296	0.0198981	0.021613	0.0225419	0.0239823	0.0257325	0.0275163	0.0286174	0.0297033	0.0310377	0.0328169	0.0346168	0.0355903	0.0373832	0.0391908	0.0410114	0.0433162	0.0451782	0.0475876	0.0489519	0.052001	0.0539315	0.0558645	0.0584781	0.0611719	0.0894908
2022-06-10 12:40:00	0.0016348	0.00295093	0.00377533	0.00445506	0.00523732	0.00608134	0.00724505	0.00865996	0.00892803	0.00962343	0.0108326	0.0117786	0.0130254	0.0142039	0.0156295	0.0168147	0.0182296	0.0198981	0.0213059	0.0222682	0.0239823	0.0257325	0.0275163	0.0286173	0.0300511	0.031485	0.0329527	0.0347601	0.0360611	0.03699	0.0397691	0.0416166	0.0434756	0.044685	0.0465348	0.0483912	0.0508351	0.0532976	0.0558644	0.0577987	0.0604349	0.0835347
2022-06-10 12:50:00	0.00161793	0.00291615	0.00369073	0.00440501	0.00523732	0.00608134	0.00743783	0.00865996	0.00873556	0.00973876	0.0108326	0.0117786	0.0133086	0.0142039	0.0156133	0.0170624	0.0184537	0.0198981	0.0213599	0.0226003	0.0239823	0.0257325	0.0275163	0.0289878	0.0308098	0.0318538	0.03329	0.0351158	0.0356284	0.0374233	0.0387788	0.0405802	0.0423928	0.044685	0.0465348	0.0489519	0.0508352	0.0533561	0.0552685	0.0571822	0.0604349	0.0902508
2022-06-10 13:00:00	0.00161793	0.00291615	0.00367614	0.00440501	0.00523732	0.00599198	0.00724505	0.00865996	0.00892803	0.00973875	0.0108326	0.0117786	0.0131602	0.0142039	0.0156133	0.0168147	0.0184536	0.0198981	0.0213059	0.0222682	0.0239823	0.0260338	0.0278385	0.0293312	0.0307319	0.0318538	0.03329	0.0351158	0.0360232	0.0374447	0.0387788	0.0405802	0.0423928	0.0442151	0.0465348	0.0478823	0.0508351	0.0527222	0.0552684	0.0584778	0.0604349	0.0921569
2022-06-10 13:10:00	0.00163563	0.00291615	0.00363282	0.00440501	0.00516037	0.00593129	0.00733214	0.00854367	0.00882947	0.00959881	0.0108326	0.0117786	0.0131195	0.0142039	0.0157894	0.0166106	0.0182296	0.0196761	0.0210647	0.0226002	0.0242631	0.0257325	0.0271253	0.0285709	0.0300683	0.0318537	0.0332898	0.0346167	0.036061	0.03699	0.0387786	0.04058	0.0423926	0.0442149	0.0460452	0.047882	0.0508348	0.0533557	0.0558641	0.0584776	0.0612866	0.0931255
2022-06-10 13:20:00	0.00163563	0.00291615	0.00373405	0.00445506	0.00529775	0.00608134	0.00735073	0.00865996	0.00882947	0.00973876	0.0106787	0.0117786	0.0128363	0.0142039	0.0157894	0.0168583	0.0182296	0.0196761	0.0210648	0.0222682	0.0239823	0.0257325	0.0275163	0.0293312	0.0305113	0.0314851	0.0332899	0.0342056	0.0355903	0.0373832	0.0387786	0.0405801	0.0423927	0.0442149	0.0465346	0.0489517	0.0514461	0.0539312	0.0565207	0.0591249	0.0611037	0.093924
2022-06-10 13:30:00	0.00161793	0.00291615	0.00373405	0.00440501	0.00523732	0.00608134	0.00724505	0.00865996	0.00892803	0.00984864	0.0108326	0.0120485	0.0133086	0.0143785	0.0160249	0.017257	0.0182296	0.0198981	0.0211188	0.0226003	0.0239823	0.0254719	0.0268467	0.0289144	0.030019	0.0314851	0.0332899	0.0338138	0.0352159	0.03699	0.0387786	0.04058	0.0423926	0.0447583	0.0465346	0.0483911	0.0514185	0.0539312	0.0564897	0.0584457	0.0619555	0.0940012
2022-06-10 13:40:00	0.0016525	0.00299577	0.0038128	0.00457781	0.00523732	0.00608134	0.00760399	0.00876554	0.00882948	0.00984865	0.0108326	0.0117786	0.0133087	0.0143785	0.0157894	0.0171858	0.0182296	0.0196761	0.0213719	0.0222682	0.0236415	0.0253669	0.0265396	0.0279466	0.0297032	0.0310376	0.0328168	0.0338498	0.0352158	0.0369899	0.0392325	0.0405799	0.0423925	0.0442147	0.0465344	0.0483909	0.0508636	0.0533556	0.056553	0.0600837	0.0620233	0.0953828
2022-06-10 13:50:00	0.0016525	0.00291615	0.0038128	0.00462325	0.00531809	0.00608134	0.00752492	0.00865997	0.00905978	0.00984865	0.0108326	0.0119038	0.0133087	0.0142039	0.0156295	0.0166106	0.0182296	0.0196651	0.0205928	0.0222682	0.0233607	0.0247784	0.026803	0.0282738	0.0292811	0.0310375	0.0324795	0.0338691	0.0356485	0.0369898	0.0387783	0.0410549	0.0433394	0.0447324	0.0466109	0.0489793	0.0508636	0.0539309	0.0572095	0.060763	0.0636082	0.101245
2022-06-10 14:00:00	0.00169808	0.00299741	0.0038128	0.00455303	0.00531809	0.00608134	0.0074298	0.00865997	0.00882948	0.00973876	0.0108326	0.0117786	0.0133086	0.0144157	0.0157894	0.0166106	0.0182296	0.0194746	0.0205928	0.0222682	0.0234339	0.0250655	0.0264961	0.0282436	0.0297032	0.0310375	0.0324795	0.0338692	0.0352157	0.0369898	0.0387783	0.0405798	0.0423924	0.0452279	0.0471002	0.0495134	0.0514183	0.0539923	0.0573497	0.0593356	0.0636907	0.0994613
2022-06-10 14:10:00	0.00163563	0.00294928	0.0038128	0.00445506	0.00523732	0.00608134	0.00743783	0.00865997	0.00905978	0.00984864	0.0108326	0.0117786	0.0133086	0.0142039	0.0156295	0.0168147	0.0182296	0.0196966	0.0208999	0.0222682	0.0237015	0.0250655	0.0265244	0.0279466	0.0297032	0.0310376	0.0324269	0.0338498	0.0352157	0.037383	0.0396671	0.0405798	0.0423924	0.0442147	0.046045	0.0484703	0.0509172	0.0540207	0.0565529	0.0607307	0.0627634	0.0954564
2022-06-10 14:20:00	0.00167201	0.00295093	0.00373405	0.00450298	0.00523732	0.00608134	0.0074298	0.00865997	0.00905978	0.00962344	0.0108326	0.0117786	0.0131602	0.0142039	0.0157894	0.0168147	0.0182296	0.0191918	0.0205928	0.0222681	0.0233739	0.0250797	0.0262173	0.0275494	0.029281	0.0299986	0.0317182	0.033869	0.0356483	0.0369896	0.0392548	0.0405796	0.0429132	0.0452278	0.0471001	0.0489791	0.0520595	0.0539922	0.0559274	0.0592593	0.0612425	0.0936415
2022-06-10 14:30:00	0.0016525	0.00291615	0.003732	0.00445506	0.00523732	0.00608134	0.0074298	0.00865996	0.00892804	0.00962343	0.0106787	0.0117786	0.0129847	0.0143785	0.0154052	0.0168147	0.0182296	0.0194635	0.0208339	0.0222681	0.0231178	0.0245178	0.0262173	0.0275494	0.029281	0.0310374	0.032108	0.033869	0.0352156	0.0369896	0.0387782	0.0400029	0.0417898	0.0441294	0.0459562	0.0482984	0.049628	0.0521354	0.0553309	0.0572467	0.0606832	0.0854635
2022-06-10 14:40:00	0.0016525	0.00301414	0.0038128	0.00450298	0.00529775	0.00608134	0.00733215	0.00865997	0.00882947	0.00973332	0.0108326	0.0117786	0.0129847	0.0142039	0.0154052	0.0166106	0.0179706	0.0193933	0.0205928	0.0222681	0.0233606	0.0248048	0.0265243	0.0279465	0.029281	0.0303499	0.0320896	0.0338496	0.0352156	0.0369896	0.0387782	0.0405796	0.0423922	0.0442144	0.0460447	0.0478815	0.0497236	0.0515694	0.0540742	0.0565935	0.0600761	0.0805473
2022-06-10 14:50:00	0.00167201	0.00294928	0.00375489	0.0044336	0.00523732	0.00608134	0.00735073	0.00865996	0.00892803	0.00973331	0.0108326	0.0117786	0.0131195	0.0142039	0.0157894	0.0166106	0.0180161	0.0191604	0.0205928	0.0220074	0.0231177	0.0248048	0.0265243	0.0279465	0.0294022	0.0311659	0.0325627	0.0339569	0.0352156	0.0369897	0.0382272	0.0405796	0.0423922	0.0435861	0.0453904	0.0478815	0.0497235	0.0515694	0.0540431	0.0574178	0.0613851	0.079741
2022-06-10 15:00:00	0.0016543	0.00291615	0.00371157	0.0045005	0.00517689	0.00595048	0.00724505	0.00865996	0.00896121	0.00973876	0.0108326	0.0117786	0.0131195	0.0142039	0.0155651	0.0166106	0.0179706	0.0193823	0.0205927	0.0220074	0.0234585	0.0248048	0.0262173	0.0279465	0.029281	0.0307185	0.0320896	0.0338496	0.0356279	0.036464	0.0382271	0.0401044	0.0418957	0.0430683	0.0455053	0.0478813	0.0497234	0.0521173	0.0552672	0.0578937	0.0614563	0.078559
2022-06-10 15:10:00	0.00165514	0.00298406	0.00371742	0.00445754	0.00523732	0.00608134	0.00743783	0.00865997	0.00896121	0.00962344	0.0107118	0.0117786	0.0130254	0.0142039	0.0156045	0.0166106	0.0182296	0.0192416	0.0205928	0.0222681	0.0237014	0.0250655	0.026496	0.0279465	0.0297031	0.0310375	0.0328166	0.0338497	0.0356485	0.0369897	0.0387783	0.0405797	0.0423923	0.0435862	0.0460448	0.0483906	0.0502522	0.0533268	0.0573494	0.0600834	0.0620944	0.0742227
2022-06-10 15:20:00	0.00163743	0.00295093	0.00371362	0.00440501	0.00523732	0.00601448	0.00724505	0.00865996	0.00882947	0.00973875	0.0108326	0.0117786	0.0133086	0.014582	0.0157894	0.0168583	0.0180162	0.0192416	0.0208999	0.0220074	0.0237014	0.0253668	0.026887	0.0282437	0.0300189	0.0310376	0.0328167	0.0342248	0.0355901	0.0364642	0.0391906	0.0405798	0.0422406	0.0440563	0.04588	0.0477103	0.0508634	0.0533269	0.0552383	0.0577254	0.0611377	0.0766311
2022-06-10 15:30:00	0.00163563	0.00291615	0.00363282	0.00440501	0.00523732	0.00608134	0.00732412	0.00865996	0.00882947	0.00973875	0.0108326	0.0120417	0.0131195	0.0142039	0.0156045	0.0170528	0.0180162	0.0196651	0.0208999	0.0222682	0.0237014	0.0254312	0.0268031	0.0282437	0.0297032	0.0311337	0.0329184	0.0338692	0.0356486	0.0365772	0.0382274	0.0400031	0.04179	0.0435862	0.0458799	0.0477102	0.0495456	0.0526224	0.0545084	0.0571086	0.0596569	0.0710663
2022-06-10 15:40:00	0.0016525	0.00294928	0.00377533	0.00440501	0.00523732	0.00599198	0.00732412	0.00865996	0.00882947	0.00973876	0.0107058	0.0119038	0.0133086	0.0143702	0.0155651	0.0168051	0.0182296	0.0193824	0.0208339	0.0225289	0.0239823	0.0253668	0.0271253	0.0286173	0.0297032	0.031485	0.0325812	0.0343682	0.035741	0.0365772	0.0387785	0.0405799	0.0417901	0.0430453	0.0453663	0.0477103	0.0495457	0.0525939	0.0558635	0.0570124	0.0603258	0.0730548
2022-06-10 15:50:00	0.00161793	0.00295093	0.00377533	0.00445506	0.00523732	0.00602065	0.00735073	0.00865996	0.00873556	0.00952368	0.0107058	0.0117786	0.0128695	0.0142039	0.0156133	0.0166106	0.0177672	0.0193933	0.0205927	0.0219517	0.0236414	0.0250654	0.026803	0.0282737	0.0296288	0.0310374	0.0324795	0.0347598	0.0352157	0.0369897	0.0387783	0.0396518	0.0414229	0.0437211	0.045531	0.0473473	0.0484622	0.0508092	0.0532867	0.0557482	0.0590625	0.070341
2022-06-10 16:00:00	0.0016525	0.00301414	0.0038128	0.00450298	0.00531809	0.00608134	0.00732412	0.00865997	0.00872603	0.00952368	0.0108326	0.0117786	0.0131738	0.0142039	0.0154052	0.0166106	0.0182296	0.0189588	0.0205927	0.0222681	0.0236415	0.0253668	0.0271252	0.0282201	0.0296289	0.0310375	0.0332065	0.0343487	0.0356281	0.0374229	0.0392325	0.0405798	0.041896	0.0436969	0.0453906	0.0483907	0.0495457	0.0509943	0.0533897	0.0559174	0.0585254	0.0699295
2022-06-10 16:10:00	0.00163563	0.00303054	0.0038128	0.0045005	0.00523732	0.00608134	0.00751689	0.00865997	0.00873557	0.00952368	0.0108326	0.0117786	0.0129711	0.0142039	0.015229	0.0166106	0.0182296	0.0191918	0.0205927	0.0222681	0.0236415	0.0253668	0.0268182	0.0279465	0.0297031	0.0314849	0.0329525	0.0347599	0.0364352	0.0378776	0.0392325	0.0410551	0.0417901	0.043697	0.0455058	0.046787	0.0497238	0.0521178	0.053418	0.0565341	0.0591627	0.0700286
2022-06-10 16:20:00	0.00163563	0.00299741	0.0038128	0.00462325	0.00523732	0.00608134	0.0075169	0.00865997	0.00892804	0.00962344	0.0108326	0.0117786	0.0131195	0.0142039	0.015229	0.0168147	0.0182296	0.0196966	0.0205928	0.0219517	0.0233607	0.0250655	0.0265243	0.0282738	0.0292811	0.0311162	0.0328999	0.0343487	0.0357409	0.0375414	0.0393567	0.0411851	0.0430247	0.0443565	0.0461926	0.047882	0.0498834	0.0515699	0.0542149	0.0574184	0.061457	0.0718398
2022-06-10 16:30:00	0.0016348	0.00295093	0.0038128	0.0045005	0.00523732	0.00608134	0.0074298	0.00876554	0.00893805	0.00973876	0.0107118	0.0117786	0.0133086	0.0142039	0.0157894	0.0166106	0.0182296	0.0196761	0.0205928	0.0222682	0.0239823	0.0253668	0.0262174	0.0279466	0.0297032	0.0314849	0.0336796	0.0338498	0.0361533	0.037423	0.0392326	0.0410551	0.042889	0.0442148	0.047271	0.0484427	0.0503064	0.0521739	0.0540439	0.0567394	0.060684	0.0718398
2022-06-10 16:40:00	0.0016525	0.00291615	0.0038128	0.0045005	0.00523732	0.00602065	0.00751689	0.00876554	0.00903661	0.00984864	0.0108326	0.0119233	0.0133087	0.0142039	0.0157894	0.0168147	0.0182296	0.0198981	0.0208339	0.0222682	0.0239823	0.0257325	0.0268466	0.0282901	0.0300683	0.0314246	0.033226	0.0346927	0.0365153	0.0383549	0.0397555	0.0420775	0.0440929	0.0459883	0.0472982	0.0499347	0.0524381	0.0549331	0.0569022	0.0588726	0.0615797	0.0726707
2022-06-10 16:50:00	0.00167201	0.00299741	0.00377533	0.00440501	0.00523732	0.00608134	0.0074298	0.00865997	0.00882947	0.00984864	0.0108326	0.0121865	0.0133086	0.0145295	0.0157894	0.0170625	0.0184537	0.0198981	0.0213941	0.0222682	0.0239823	0.0257326	0.0271254	0.0285872	0.0303841	0.031872	0.0345494	0.0364444	0.0369414	0.0388024	0.0411328	0.0430437	0.0451337	0.0470739	0.0496167	0.0521569	0.0541637	0.0568728	0.0589116	0.0618598	0.0639304	0.0737102
2022-06-10 17:00:00	0.00167858	0.00303054	0.0038128	0.00455303	0.00523732	0.00608134	0.0075169	0.00865997	0.00882948	0.00973876	0.0109478	0.0119038	0.0133086	0.0145295	0.0157894	0.0171858	0.0184537	0.0196154	0.021087	0.022529	0.0239823	0.0257325	0.0275163	0.0289145	0.0307319	0.0318721	0.03329	0.0350973	0.0369608	0.0383897	0.0407001	0.0425909	0.0444934	0.0457466	0.0483271	0.0502552	0.051447	0.0533569	0.0558653	0.0594892	0.0631555	0.0766352
2022-06-10 17:10:00	0.00167858	0.00303054	0.0038128	0.00462325	0.00531809	0.00617512	0.00760399	0.00876554	0.00903661	0.00973877	0.0108326	0.0119038	0.0133087	0.0146958	0.0157895	0.0171858	0.0184537	0.0198982	0.0216131	0.0226003	0.0242632	0.0257326	0.0275164	0.0289145	0.0300684	0.0314852	0.03329	0.0346169	0.0369608	0.0388228	0.0407001	0.0425909	0.0439971	0.0452289	0.047788	0.0496945	0.0521886	0.0555087	0.0581875	0.062538	0.0661116	0.0781214
2022-06-10 17:20:00	0.00167858	0.00303054	0.0038128	0.00462325	0.00538151	0.00624876	0.00760399	0.0088876	0.00905979	0.00984865	0.0108326	0.0120486	0.0133087	0.0143785	0.0157895	0.0169913	0.0182297	0.0198981	0.0210648	0.0225419	0.0236416	0.0257326	0.0271254	0.0285872	0.0300684	0.031872	0.0336991	0.0355474	0.0369608	0.0392999	0.0407001	0.0431143	0.0445439	0.045229	0.0483272	0.0496946	0.0514471	0.0540222	0.0559585	0.0600852	0.0636923	0.074226
2022-06-10 17:30:00	0.00167858	0.00299577	0.0038128	0.00462325	0.00544194	0.00617512	0.00760399	0.0088876	0.00916836	0.00984866	0.0108326	0.0121865	0.0131196	0.0143785	0.0157895	0.0168148	0.0182297	0.0196154	0.0210648	0.0222682	0.0239823	0.0257325	0.0271254	0.0289145	0.0300684	0.031872	0.0336991	0.0355474	0.037415	0.0392999	0.0412003	0.0426392	0.0445439	0.0464588	0.0489212	0.0496947	0.0520886	0.0540224	0.0574787	0.0602544	0.0645043	0.0742266
2022-06-10 17:40:00	0.00167201	0.00303054	0.0038128	0.00462325	0.00537852	0.00624876	0.00760399	0.00876554	0.00916836	0.00973877	0.0108326	0.0117786	0.0131196	0.0142039	0.0156133	0.0168147	0.0184537	0.0196761	0.0210648	0.0225049	0.0239823	0.0257325	0.0271253	0.0289144	0.0300683	0.031872	0.0336991	0.0355474	0.037415	0.0392999	0.0412003	0.0426392	0.0445439	0.045229	0.0476952	0.049598	0.0528301	0.0554896	0.0590739	0.0626442	0.0662949	0.0764194
2022-06-10 17:50:00	0.0016525	0.00299741	0.0038128	0.00455303	0.00529218	0.00608134	0.00760399	0.00876554	0.00916835	0.00984865	0.0108326	0.0117786	0.0133087	0.0142039	0.0156133	0.0169913	0.0184537	0.0198981	0.0210648	0.0225419	0.0239823	0.0257325	0.0275163	0.0285872	0.0303841	0.0318721	0.0336991	0.0355474	0.037415	0.0393	0.0417253	0.0431144	0.044544	0.0464588	0.0483822	0.0501589	0.0520887	0.0540224	0.0574788	0.060871	0.0638025	0.0749512
2022-06-10 18:00:00	0.0016617	0.00299577	0.00377533	0.00455303	0.00530074	0.00615498	0.00760399	0.00876554	0.00892804	0.00962344	0.0108326	0.0119233	0.0131196	0.0143785	0.0159835	0.0169913	0.0182296	0.0196761	0.0213719	0.0225049	0.0239823	0.0257325	0.0275163	0.0285872	0.0300684	0.031872	0.0336991	0.0355474	0.037415	0.0398007	0.0417253	0.0431144	0.0451179	0.0464589	0.0483822	0.0509607	0.052762	0.05549	0.0580749	0.0617365	0.0644717	0.0759681
2022-06-10 18:10:00	0.00167201	0.00303054	0.0038128	0.0045076	0.00523732	0.00608134	0.00751689	0.00865997	0.00892804	0.00984864	0.0108326	0.0119038	0.0133087	0.0143549	0.0156133	0.0169913	0.0184234	0.0196761	0.0210648	0.0225049	0.0242372	0.0257325	0.0271253	0.0293312	0.0303841	0.0322067	0.034053	0.0359207	0.0374151	0.0398008	0.0417039	0.0426393	0.0445441	0.0464589	0.0490056	0.0502466	0.0535036	0.0560653	0.0588341	0.0630629	0.0651738	0.0768875
2022-06-10 18:20:00	0.0016525	0.00291615	0.0036741	0.00445045	0.00523732	0.00601448	0.0074298	0.00867422	0.00884413	0.00952368	0.0107118	0.0117786	0.0131195	0.0142039	0.0153889	0.0168147	0.0182296	0.0196761	0.0208117	0.0225048	0.0242372	0.0253668	0.0268183	0.0285871	0.030384	0.0322066	0.0340528	0.0355473	0.0374149	0.0392998	0.0412002	0.0431142	0.0444079	0.0464586	0.0495444	0.0515211	0.0546341	0.0574317	0.0594905	0.0630629	0.0659105	0.0775272
2022-06-10 18:30:00	0.0016525	0.00299577	0.003732	0.00445506	0.00512463	0.00593129	0.00733214	0.00865996	0.00882947	0.00938374	0.010431	0.0116112	0.0126804	0.0140454	0.015229	0.0166105	0.0180262	0.0193933	0.0208116	0.0222681	0.0239822	0.0257324	0.0271252	0.028587	0.0303839	0.0322065	0.0340527	0.0359205	0.0378077	0.0397124	0.0412001	0.0431142	0.0450401	0.0469763	0.049487	0.0521096	0.0546692	0.0573028	0.0601159	0.063063	0.0666125	0.0771679
2022-06-10 18:40:00	0.00161793	0.00291615	0.00367614	0.00440501	0.00523732	0.00608134	0.00732412	0.00856865	0.00861004	0.00938374	0.0103213	0.0116112	0.0126804	0.0138436	0.0152289	0.0164252	0.0175537	0.0191603	0.0205818	0.0219399	0.0236287	0.0250796	0.0268181	0.0282435	0.0303838	0.0322064	0.0340526	0.0359203	0.0378075	0.0392996	0.0406216	0.0431139	0.0450399	0.0469761	0.0501553	0.0521564	0.0553564	0.0581098	0.0617597	0.0646839	0.0693092	0.0816508
2022-06-10 18:50:00	0.00163563	0.00295093	0.00377533	0.00445506	0.00518505	0.00593129	0.00724505	0.00846806	0.00850659	0.00938374	0.010431	0.011354	0.0126804	0.0135334	0.015044	0.0164423	0.0175825	0.0189587	0.0203629	0.0217032	0.0230929	0.0250795	0.026818	0.0285869	0.0303837	0.0322063	0.0340525	0.0359202	0.0374146	0.0392995	0.0411999	0.0431139	0.0457034	0.0476681	0.0507786	0.0533931	0.0554475	0.0583535	0.0625189	0.0671406	0.0701616	0.0816516
2022-06-10 19:00:00	0.0016348	0.00291615	0.003732	0.00445754	0.00523732	0.00608134	0.00735073	0.00846806	0.0085066	0.00938374	0.010431	0.0116112	0.0126804	0.0135334	0.0152289	0.016257	0.0175825	0.0189587	0.0203001	0.0214776	0.02285	0.0241692	0.0261668	0.0282897	0.0300679	0.0322062	0.0340524	0.0355284	0.037395	0.0392789	0.0418067	0.0435665	0.0455127	0.0474692	0.0501551	0.0514067	0.0554472	0.0582386	0.0625185	0.0664611	0.0693879	0.081651
2022-06-10 19:10:00	0.0016525	0.00301414	0.00375489	0.0045005	0.00523732	0.00586444	0.00724505	0.00855937	0.00863211	0.00938374	0.0103213	0.0116112	0.0126804	0.0138357	0.0150441	0.0159947	0.0175537	0.0186893	0.0200703	0.0214776	0.0225253	0.0241692	0.0258446	0.0275491	0.0293144	0.0315202	0.033327	0.0351549	0.0370019	0.038866	0.041178	0.043091	0.045016	0.0474688	0.0500573	0.0527348	0.0555054	0.0582	0.0617481	0.0664268	0.0693873	0.0796768
2022-06-10 19:20:00	0.00169808	0.00306062	0.0038128	0.00462325	0.00531809	0.00608134	0.0074298	0.00865997	0.00872603	0.0094835	0.010431	0.0116112	0.0126804	0.0138357	0.0150441	0.01618	0.0175724	0.0186894	0.0203001	0.0214424	0.0227683	0.0244705	0.0261668	0.0278927	0.0293145	0.0310729	0.0333271	0.0347235	0.0365477	0.0379763	0.0406779	0.0425676	0.0439962	0.0464577	0.0494338	0.0520543	0.0547636	0.0580344	0.0601149	0.0645989	0.0684016	0.0796758
2022-06-10 19:30:00	0.0016525	0.00306062	0.0038128	0.00462325	0.0053556	0.00608134	0.0075169	0.00865997	0.00892804	0.00973332	0.0105519	0.0116112	0.0128152	0.0142039	0.0150441	0.0164161	0.0177571	0.0184674	0.020059	0.0216909	0.0227683	0.0241693	0.0258446	0.0275492	0.0293145	0.030754	0.0325169	0.0347994	0.0370019	0.0378373	0.0402452	0.0415097	0.044469	0.0452279	0.0476139	0.0506917	0.0533151	0.0566609	0.0593175	0.0644531	0.0691375	0.0794617
2022-06-10 19:40:00	0.00169808	0.00306062	0.00385612	0.00455303	0.00541603	0.00622515	0.00760399	0.00876554	0.00892805	0.00959339	0.0105519	0.0117786	0.0128289	0.0140021	0.0152203	0.0166106	0.0175537	0.0187368	0.0203516	0.0216909	0.0227683	0.0244299	0.0258447	0.0275493	0.0289495	0.0303671	0.0321078	0.0338688	0.0361734	0.037444	0.0396668	0.0415095	0.0433637	0.0452277	0.0476939	0.0513397	0.0533149	0.055928	0.0601139	0.0644529	0.0684006	0.0784448
2022-06-10 19:50:00	0.00169808	0.00306062	0.00391904	0.00462325	0.00549679	0.00622515	0.007604	0.00876555	0.00903662	0.00984866	0.0108326	0.0117786	0.0129848	0.0143703	0.0155651	0.0166106	0.0178128	0.0189588	0.0203516	0.021691	0.0227684	0.02443	0.0258448	0.0275494	0.0286487	0.0303672	0.0321079	0.0338689	0.0351478	0.0374441	0.0396668	0.0415096	0.0433637	0.0452278	0.0476137	0.0501308	0.0526418	0.0566671	0.0593549	0.0635876	0.0657161	0.0787094
2022-06-10 20:00:00	0.00168972	0.00306062	0.0038128	0.00462325	0.00549679	0.00628884	0.0075169	0.00876555	0.00903662	0.00984865	0.0108326	0.0120613	0.0131196	0.0145448	0.0155651	0.0166106	0.0175538	0.0189588	0.020059	0.0214425	0.0230931	0.0241694	0.0258447	0.0272376	0.0289495	0.0306861	0.031754	0.0338689	0.0347549	0.0369184	0.0387035	0.0410781	0.042913	0.045887	0.0477866	0.0502273	0.052801	0.0551998	0.0579751	0.0620892	0.0657156	0.0787089
2022-06-10 20:10:00	0.00173437	0.00306062	0.00390159	0.00462325	0.00549679	0.00622515	0.007604	0.0088876	0.00905979	0.00984866	0.0108327	0.0121865	0.0131196	0.0143703	0.0155651	0.0166106	0.0177672	0.0186895	0.020059	0.0214425	0.0230931	0.0241694	0.0258447	0.0275494	0.0289496	0.0303672	0.0321079	0.0338689	0.0356483	0.0375831	0.039833	0.0416835	0.0439961	0.0458873	0.0477869	0.0496934	0.05216	0.0553654	0.05735	0.0622755	0.0657985	0.0800044
2022-06-10 20:20:00	0.00169808	0.00306062	0.0038128	0.00467578	0.00549679	0.00621868	0.007604	0.00876555	0.00903662	0.00984865	0.0108326	0.0119165	0.0131196	0.0143785	0.0153889	0.0166106	0.0177672	0.0191604	0.020059	0.0214425	0.0230931	0.02443	0.0262173	0.0272376	0.0283009	0.0303672	0.0321079	0.0338689	0.0356482	0.0369895	0.039833	0.0416834	0.0435454	0.0454173	0.0477868	0.0496933	0.0522465	0.0553653	0.0581861	0.0609492	0.0636579	0.0790441
2022-06-10 20:30:00	0.00171667	0.00306062	0.00385827	0.00467578	0.00549679	0.00631893	0.007604	0.00898344	0.00916836	0.00984866	0.0108327	0.0120613	0.0131196	0.0142039	0.0155651	0.0166106	0.0180263	0.0191604	0.0200705	0.0214426	0.0228502	0.0245178	0.0258448	0.0272663	0.0283009	0.0299985	0.0317181	0.0334577	0.0352154	0.0369895	0.038778	0.0410781	0.042913	0.043586	0.0464455	0.0495394	0.0514453	0.0533551	0.0573492	0.0602002	0.063657	0.0810434
2022-06-10 20:40:00	0.00169808	0.00309712	0.00395837	0.00467578	0.00549679	0.00628885	0.00768698	0.0088876	0.00916836	0.00984866	0.0108327	0.0120486	0.0131196	0.0143785	0.0155651	0.0168148	0.0180263	0.0189589	0.020582	0.0214426	0.0230931	0.0245178	0.0258448	0.0272664	0.0290544	0.0299986	0.0317182	0.0334578	0.0352155	0.0369895	0.0391903	0.0405795	0.0428427	0.0447577	0.0469848	0.0488592	0.0514455	0.0533553	0.0566603	0.0608795	0.0643591	0.0795466
2022-06-10 20:50:00	0.00175862	0.00310941	0.00395837	0.00472099	0.0054968	0.00628885	0.00768698	0.00888761	0.00916836	0.00984866	0.0109478	0.0120417	0.0131196	0.0145295	0.0156133	0.0167872	0.0180263	0.0196762	0.0205928	0.0222682	0.0228503	0.0245178	0.0262174	0.0279466	0.0297032	0.0311337	0.0325812	0.0338692	0.0356485	0.0369898	0.0387784	0.0401688	0.0423924	0.0442146	0.0465343	0.0489514	0.0514457	0.0541248	0.0574103	0.06088	0.0636909	0.0818049
2022-06-10 21:00:00	0.00173437	0.00312697	0.00394092	0.00455304	0.00549679	0.00628885	0.00768698	0.00886139	0.00903662	0.00984866	0.0109478	0.0119038	0.0131602	0.0143549	0.0156133	0.0167872	0.0182297	0.0193934	0.0208117	0.0222565	0.0230931	0.0247784	0.0262174	0.0279466	0.0297032	0.0311337	0.0325812	0.0338692	0.0356485	0.0366152	0.0387784	0.0405798	0.0423924	0.0442146	0.0466108	0.0484703	0.0516051	0.0541247	0.0567538	0.0602007	0.0636908	0.0843006
2022-06-10 21:10:00	0.00169808	0.00306062	0.00390159	0.00462325	0.00549679	0.00621868	0.007604	0.0088876	0.00916836	0.00984866	0.0109478	0.0119038	0.0133087	0.0145295	0.0157895	0.0172391	0.0182297	0.0198982	0.0209	0.0222682	0.0239824	0.0251849	0.0265397	0.0282902	0.0300683	0.0314851	0.0329528	0.0338694	0.0356487	0.0374446	0.03884	0.0406442	0.0429137	0.0447583	0.0460453	0.0484706	0.0516055	0.0541251	0.0569014	0.0595847	0.0629893	0.0826521
2022-06-10 21:20:00	0.00171667	0.00306062	0.00385827	0.00462325	0.00549679	0.00624877	0.00771491	0.0088876	0.00905979	0.00984866	0.0108327	0.0120486	0.0133087	0.0147413	0.0157895	0.0172391	0.0187256	0.0198982	0.0213942	0.022542	0.0239824	0.025472	0.0265398	0.0282902	0.0300684	0.0318721	0.03329	0.0351159	0.0364356	0.0374233	0.0392329	0.0410555	0.0423929	0.0442152	0.0460455	0.0484709	0.0514463	0.0533562	0.0552686	0.0587195	0.062918	0.084301
2022-06-10 21:30:00	0.00171667	0.00310941	0.0040017	0.00462325	0.00549679	0.00628885	0.00759989	0.00898344	0.00905979	0.00984866	0.0108327	0.0119038	0.0133087	0.0147566	0.0157895	0.0170625	0.0187256	0.0198982	0.020846	0.0222683	0.0239824	0.0257326	0.0272377	0.0286175	0.0300684	0.0314852	0.03329	0.0351159	0.0364356	0.0378165	0.039191	0.0405803	0.0423929	0.0442152	0.0465846	0.0490315	0.0514464	0.0533563	0.0552687	0.0600153	0.0629181	0.0802015
2022-06-10 21:40:00	0.00169808	0.00306062	0.0039169	0.00467578	0.00549679	0.00631893	0.007604	0.00876555	0.00892805	0.00984866	0.0109478	0.0121865	0.0133087	0.0145903	0.0157895	0.0170625	0.0184537	0.0198982	0.021372	0.022874	0.0239824	0.0257326	0.0268467	0.0286175	0.0304162	0.0318539	0.03329	0.0346169	0.0364356	0.0374233	0.0392329	0.0410555	0.042393	0.0447586	0.0471506	0.0488601	0.0507398	0.0526234	0.0559251	0.0585745	0.0620239	0.0834214
2022-06-10 21:50:00	0.00169808	0.00306062	0.00387357	0.00467094	0.00543337	0.00631893	0.007604	0.0088876	0.00916836	0.00999553	0.0108327	0.0121865	0.0133087	0.0145295	0.0157895	0.0172391	0.0184537	0.0196762	0.0210649	0.0225419	0.0239824	0.025472	0.0268467	0.0286174	0.0300684	0.0314851	0.03329	0.0351159	0.0364356	0.0374233	0.0396451	0.0414868	0.0428893	0.0447329	0.0470741	0.0482717	0.0507398	0.0526234	0.0559251	0.0585744	0.0611719	0.074269
2022-06-10 22:00:00	0.00167201	0.00306062	0.00385612	0.00462325	0.00549679	0.00628884	0.00768698	0.00899317	0.00926692	0.00996399	0.0112078	0.0121865	0.0133087	0.0143703	0.0157895	0.0169914	0.0182297	0.0198982	0.0211531	0.0225419	0.0239824	0.025367	0.0271254	0.0289145	0.0300684	0.0318721	0.03329	0.0351159	0.0364356	0.0382711	0.0396451	0.0415542	0.0434104	0.0452765	0.0476402	0.0495408	0.0514467	0.0533566	0.0559255	0.0591914	0.0619091	0.0726999
2022-06-10 22:10:00	0.00171579	0.00309712	0.00385827	0.00467094	0.00549679	0.00638263	0.00768698	0.00898344	0.00916836	0.00995336	0.0109478	0.0120417	0.0133087	0.0146958	0.0157895	0.0172391	0.0182297	0.0198982	0.0216131	0.022505	0.0239824	0.0250799	0.0268184	0.0285873	0.0300684	0.0314851	0.03329	0.0346169	0.0360612	0.0378779	0.0397094	0.0415542	0.0434103	0.0452764	0.0476401	0.0495407	0.0514466	0.0533565	0.0566144	0.0591913	0.0620243	0.0742696
2022-06-10 22:20:00	0.0016525	0.00301414	0.0038128	0.00467094	0.00549679	0.00631246	0.007604	0.00898344	0.00916836	0.00999553	0.0111094	0.0123621	0.0133087	0.0146958	0.0157895	0.0171859	0.0182297	0.0198982	0.0210649	0.0222683	0.0239824	0.0257326	0.0275164	0.028274	0.0300512	0.0318721	0.03329	0.0347603	0.0360613	0.0378779	0.0397095	0.0415542	0.0434104	0.044733	0.0470742	0.0496664	0.0521883	0.0541258	0.0560658	0.0600158	0.0620245	0.0772785
2022-06-10 22:30:00	0.0016525	0.00299741	0.0038128	0.00462325	0.00543637	0.00615498	0.00760399	0.0088876	0.00916836	0.00999552	0.0110809	0.0123621	0.0133087	0.0146958	0.0157895	0.0171859	0.0184537	0.0198982	0.0210649	0.0222683	0.0242373	0.0257326	0.0271254	0.0285873	0.0297034	0.0314852	0.03329	0.0347602	0.0365864	0.0379965	0.0393572	0.041079	0.0434758	0.0458881	0.0477878	0.0496943	0.0529668	0.0555085	0.0574983	0.0594893	0.0635877	0.0772793
2022-06-10 22:40:00	0.00161793	0.00299577	0.0038128	0.00455303	0.00549679	0.00615498	0.0075169	0.00865997	0.00882948	0.00973877	0.0108326	0.012099	0.0134722	0.0145903	0.0157895	0.0169913	0.0184537	0.0196154	0.0208117	0.0225049	0.0239823	0.0257325	0.0271254	0.0286174	0.0300683	0.0314851	0.0332899	0.0351158	0.0369607	0.0388227	0.040246	0.0421156	0.0439969	0.0452288	0.048327	0.050255	0.0521885	0.054126	0.0575588	0.0609777	0.0639571	0.0782666
2022-06-10 22:50:00	0.00163563	0.00294928	0.00377533	0.00457781	0.00537851	0.00617512	0.0075169	0.00865997	0.00892804	0.00973332	0.0108326	0.0120485	0.0131602	0.0145903	0.0159835	0.017257	0.0182297	0.0198981	0.0208117	0.0222682	0.0239823	0.0253669	0.0271253	0.0282901	0.0297033	0.031485	0.0332899	0.0351157	0.0365863	0.0379964	0.0398337	0.0421155	0.0439968	0.0458881	0.0477877	0.0502549	0.0521884	0.0547911	0.0574115	0.0602647	0.0622818	0.0767075
2022-06-10 23:00:00	0.00161793	0.00288749	0.00363282	0.00440501	0.00523732	0.00602065	0.0074298	0.00865996	0.00882947	0.00973331	0.0106787	0.0117786	0.0131195	0.0143785	0.0156133	0.0170624	0.0184536	0.0198981	0.0213719	0.0222682	0.0239823	0.0253669	0.0271253	0.0279466	0.0297032	0.031485	0.0332898	0.0351157	0.0369606	0.0374446	0.0398111	0.0416841	0.0435461	0.0453946	0.0472217	0.0491056	0.0521881	0.0541256	0.0575583	0.0595515	0.0622813	0.0810831
2022-06-10 23:10:00	0.00159934	0.00288749	0.00363282	0.00433811	0.00523732	0.00599198	0.00732411	0.00865996	0.00873556	0.00962343	0.0108326	0.0117786	0.0129847	0.0143785	0.015229	0.0168147	0.0182296	0.0196761	0.0210647	0.0222681	0.0239822	0.0257324	0.0268466	0.0279466	0.0297032	0.0314849	0.0332898	0.0351156	0.036061	0.037423	0.0397092	0.04151	0.0439965	0.0454178	0.047298	0.0491849	0.0521879	0.0541254	0.0569017	0.0604593	0.0624829	0.0827322
2022-06-10 23:20:00	0.00154155	0.0027785	0.00355779	0.00429042	0.0049901	0.00586443	0.00732411	0.00846805	0.00873555	0.00952367	0.0107117	0.0117785	0.0131738	0.0142039	0.0157894	0.0166105	0.0182296	0.0196965	0.0211529	0.0222681	0.0239822	0.0254718	0.0272375	0.02829	0.0297032	0.0310375	0.0328167	0.0343682	0.0356486	0.0374444	0.039255	0.0405799	0.0430248	0.0454176	0.0472977	0.0491847	0.0516592	0.053577	0.0554974	0.0580064	0.0624823	0.0873475
2022-06-10 23:30:00	0.00155763	0.0027785	0.00346134	0.00419708	0.00499009	0.00579427	0.00724112	0.00835175	0.00861002	0.00938372	0.0103213	0.0117785	0.0126804	0.0143784	0.015851	0.0166105	0.0182295	0.019443	0.0205927	0.0222681	0.0237013	0.0251704	0.0265242	0.0279465	0.029703	0.0310374	0.0328166	0.033869	0.0360227	0.0374442	0.0392548	0.0410784	0.0430246	0.0455661	0.0474524	0.0485961	0.0516589	0.0541249	0.0569011	0.0581923	0.0608418	0.0846801
2022-06-10 23:40:00	0.0015745	0.0027785	0.00363282	0.00433811	0.0049901	0.00579427	0.00724504	0.00835176	0.00850658	0.00938373	0.010431	0.0114798	0.0126804	0.0142038	0.0152289	0.0166105	0.0178415	0.0194745	0.0208998	0.0225417	0.0236414	0.025431	0.0264959	0.0279464	0.029703	0.0314848	0.0328166	0.0346164	0.0352156	0.0374442	0.0392548	0.0405797	0.0423923	0.0454173	0.0472975	0.0491844	0.0509172	0.0528074	0.0552679	0.0580059	0.0599472	0.0818922
2022-06-10 23:50:00	0.00154155	0.0027785	0.00359154	0.00424037	0.0049901	0.00573644	0.00714043	0.00825117	0.00850658	0.00938372	0.0103213	0.0114798	0.0126804	0.0138357	0.015044	0.0166105	0.0179705	0.0189587	0.0205926	0.0219516	0.0239221	0.0248047	0.0264958	0.0279463	0.0297029	0.0310373	0.0324266	0.0334577	0.0352154	0.0369894	0.038778	0.0411846	0.0430243	0.0442143	0.0467313	0.0478814	0.0503057	0.0521732	0.0546996	0.057181	0.0590946	0.0873448
2022-06-11	0.00154155	0.0027785	0.00346134	0.00419708	0.00499009	0.00573057	0.00707907	0.00835175	0.00850658	0.00938372	0.0103213	0.0116112	0.0126804	0.0142038	0.015044	0.0166105	0.0179705	0.0189587	0.0205926	0.0219516	0.0233605	0.0248047	0.0262172	0.0279463	0.0292808	0.0310372	0.0320552	0.0338133	0.0355897	0.0369894	0.038778	0.0405794	0.042392	0.0442142	0.0460444	0.0478813	0.0503344	0.0522029	0.0546994	0.0571808	0.0590944	0.0865839
2022-06-11 00:10:00	0.00155842	0.0027785	0.00359712	0.00424477	0.0049901	0.00579427	0.00707907	0.00825117	0.00850658	0.00927903	0.0103213	0.0113418	0.0126804	0.014002	0.0152289	0.0168146	0.0178065	0.0194363	0.0205926	0.022268	0.0233605	0.0250653	0.0264959	0.0278463	0.0295966	0.0306686	0.0324266	0.0338133	0.0355897	0.0365563	0.0387361	0.0401042	0.0418956	0.0436964	0.0460444	0.0478812	0.0497233	0.0515691	0.0540738	0.0565932	0.0590941	0.0802413
2022-06-11 00:20:00	0.0015745	0.0027785	0.00350261	0.00424713	0.0049901	0.00579427	0.00707907	0.00825117	0.00850658	0.00938372	0.0103213	0.0112225	0.0126804	0.0138435	0.015044	0.0163745	0.0175825	0.0189587	0.0205926	0.022268	0.0230929	0.0250795	0.0258446	0.0275492	0.0292808	0.0310372	0.0320894	0.0334576	0.0352153	0.0369893	0.0383238	0.0396513	0.0414224	0.0432029	0.0449913	0.0478809	0.0497229	0.0515687	0.053417	0.0559457	0.0590937	0.08286
2022-06-11 00:30:00	0.00152385	0.0027785	0.00346134	0.00419708	0.00499009	0.00579427	0.00707907	0.00835175	0.00841267	0.00948347	0.0103213	0.0113605	0.0126804	0.0139015	0.0152289	0.0164252	0.0178127	0.0189587	0.0205926	0.0216908	0.0231176	0.0248047	0.0262171	0.0275492	0.0292808	0.0310372	0.0324265	0.034205	0.0352153	0.0360306	0.0383238	0.0396514	0.0414225	0.0425746	0.0443369	0.0466398	0.0490162	0.0515685	0.0534168	0.0552662	0.0592765	0.0794799
2022-06-11 00:40:00	0.00152385	0.00274692	0.00346134	0.00413333	0.00487766	0.00570913	0.00697838	0.00825116	0.00841266	0.0091405	0.0103212	0.0113418	0.0126804	0.0138435	0.015044	0.0161891	0.0175824	0.0189587	0.0200702	0.0217031	0.02285	0.0248046	0.0258445	0.0275491	0.0292807	0.0310371	0.0324448	0.0334575	0.0352152	0.0364636	0.0382267	0.0395497	0.0408199	0.0425744	0.0448504	0.0466396	0.047879	0.0502601	0.0534164	0.0552658	0.0592429	0.0771834
2022-06-11 00:50:00	0.00154155	0.00275119	0.00346134	0.00413333	0.00481212	0.0056513	0.00697838	0.00825116	0.00841266	0.00918398	0.0103212	0.0113604	0.0125389	0.0135333	0.015044	0.0160209	0.017369	0.0189586	0.0205926	0.0214423	0.0228499	0.0245175	0.0258445	0.0275491	0.0292807	0.0306858	0.032055	0.0338492	0.0351271	0.0364635	0.0373798	0.0395272	0.0408198	0.0425743	0.0438703	0.0466659	0.0478789	0.0496561	0.0526571	0.0544802	0.0571149	0.0789338
2022-06-11 01:00:00	0.00155763	0.0027363	0.00350067	0.00418102	0.00491677	0.00558445	0.00706136	0.00825116	0.00850657	0.00927383	0.0102004	0.0112225	0.0125002	0.0135333	0.015044	0.0164251	0.017628	0.0192414	0.0205926	0.0216908	0.02285	0.0241692	0.0258445	0.0275491	0.0289493	0.0306858	0.0320892	0.0351449	0.0391464	0.0418748	0.0397549	0.0395278	0.0408204	0.042575	0.0443373	0.0466666	0.0478796	0.050836	0.052658	0.0551603	0.0570061	0.084018
2022-06-11 01:10:00	0.00154155	0.0027785	0.00346134	0.00419708	0.00499009	0.00579427	0.00707907	0.00846804	0.0086321	0.00927903	0.0103213	0.0113418	0.0126804	0.0135334	0.015044	0.0160117	0.017369	0.0186893	0.0200589	0.0214652	0.02285	0.0241691	0.0258445	0.0275491	0.0292807	0.0302595	0.0312671	0.0334574	0.0347147	0.0360303	0.0382265	0.0390744	0.0408197	0.0425742	0.0443365	0.0461051	0.0478787	0.0489577	0.05152	0.0544799	0.0578165	0.0865804
2022-06-11 01:20:00	0.00152385	0.0027785	0.00346134	0.00424476	0.00499009	0.00570913	0.00706136	0.00825116	0.00840801	0.00916914	0.0103212	0.0112225	0.0126804	0.0135334	0.015044	0.0160209	0.017369	0.0189587	0.0205926	0.0212168	0.0231175	0.0245175	0.0258445	0.0275491	0.0285471	0.0303669	0.0312671	0.0329819	0.0347146	0.0360303	0.0373398	0.0390743	0.041316	0.0430919	0.0448756	0.0466658	0.0478788	0.049656	0.0520315	0.05448	0.0571147	0.0765247
2022-06-11 01:30:00	0.00151788	0.00267742	0.00346134	0.00413333	0.00480434	0.00558761	0.00707907	0.00825116	0.00841266	0.00907409	0.0101746	0.0112225	0.0126667	0.0138282	0.0148762	0.0160209	0.017369	0.0187471	0.0203628	0.0212168	0.0228499	0.0245175	0.0258445	0.0275491	0.0286484	0.0299982	0.0312671	0.0329819	0.0343579	0.0360887	0.0378337	0.039527	0.0408196	0.0425741	0.0443364	0.046105	0.0472054	0.0502311	0.0526568	0.0544799	0.0571145	0.0750275
2022-06-11 01:40:00	0.00152385	0.00268954	0.00351651	0.00419708	0.00475454	0.00558445	0.00706136	0.00816416	0.00822462	0.00907409	0.00998069	0.0112762	0.012262	0.0133963	0.0147238	0.0162569	0.0173689	0.0191602	0.0198291	0.0212168	0.0225252	0.0242439	0.0258444	0.0272372	0.0283005	0.0295719	0.0309131	0.0322696	0.0343578	0.0352428	0.0369468	0.0386631	0.0408193	0.042126	0.0443361	0.0449715	0.0484329	0.0502307	0.0526564	0.0544794	0.0563024	0.0820587
2022-06-11 01:50:00	0.00150018	0.00264734	0.00329795	0.00409208	0.00475454	0.00552075	0.00689931	0.00805335	0.00829306	0.00905064	0.00995489	0.011063	0.0122303	0.0132452	0.0147237	0.0158263	0.0169992	0.018555	0.0196204	0.0214774	0.0225251	0.0239207	0.0252863	0.0272371	0.0282855	0.0296633	0.0310424	0.0323532	0.0335524	0.0352426	0.0373793	0.0386629	0.0403898	0.0425736	0.0443359	0.0456196	0.0473745	0.049133	0.0521152	0.0539195	0.0569708	0.0788192
2022-06-11 02:00:00	0.00148486	0.00264734	0.00338799	0.00419707	0.00475454	0.00552075	0.00689931	0.00805335	0.00810502	0.00894075	0.00993857	0.0112225	0.0120818	0.0130316	0.0145476	0.0158263	0.0171221	0.0182557	0.019829	0.0212167	0.0225251	0.0236471	0.0252863	0.0266843	0.0279303	0.029237	0.0309129	0.0322694	0.0335523	0.0352239	0.0373392	0.0386628	0.0399391	0.0421257	0.0438694	0.0449711	0.046701	0.0502587	0.0526558	0.0544789	0.0563018	0.076523
2022-06-11 02:10:00	0.00146879	0.00264734	0.00333197	0.00393822	0.00475454	0.00555079	0.0068993	0.00805335	0.00810502	0.00894075	0.0100594	0.0109378	0.0122302	0.01319	0.0143063	0.0156014	0.0169283	0.0180636	0.0196204	0.0211759	0.022551	0.0236471	0.0246243	0.0259513	0.0275824	0.0292369	0.0305915	0.0322693	0.0335522	0.0348854	0.0369464	0.0382313	0.0399389	0.0416555	0.0438691	0.0451102	0.0478775	0.0502585	0.0520597	0.0544786	0.0570035	0.081125
2022-06-11 02:20:00	0.00146879	0.00262132	0.00329795	0.00393822	0.00475523	0.00550648	0.00672803	0.0079575	0.00810502	0.008841	0.00983402	0.0109378	0.0120818	0.01319	0.0143063	0.0157959	0.0169283	0.018221	0.0193416	0.0209151	0.0222701	0.0233599	0.0246243	0.0265756	0.0279302	0.0293017	0.0309813	0.0336847	0.0354544	0.0352824	0.0365343	0.0386627	0.039939	0.0416557	0.0438693	0.0461799	0.04846	0.0502588	0.05206	0.0545416	0.0578155	0.0814738
2022-06-11 02:30:00	0.00149166	0.00266352	0.00329795	0.00393822	0.00475454	0.00532385	0.00672803	0.00785193	0.00799106	0.00884099	0.00983401	0.0106927	0.0120817	0.01319	0.0143338	0.0156497	0.0169283	0.0182556	0.0193416	0.0206667	0.0222701	0.0233599	0.0246242	0.0259512	0.0269643	0.0285817	0.03022	0.0310688	0.0327009	0.0343481	0.0356347	0.0376815	0.0393645	0.0415264	0.0438686	0.0456703	0.0485667	0.0497358	0.0515182	0.0545407	0.0578145	0.0797419
2022-06-11 02:40:00	0.00146879	0.00262132	0.00329795	0.0040402	0.00481211	0.00546006	0.00672803	0.0079575	0.00801554	0.00894075	0.00983402	0.0108064	0.0120818	0.0130529	0.0143338	0.0156497	0.0167524	0.0180636	0.0196204	0.0209151	0.0220026	0.023028	0.0246242	0.0259512	0.0272957	0.0285817	0.03022	0.0307459	0.0323611	0.0343844	0.0360089	0.0372288	0.0393645	0.041655	0.0433792	0.0449703	0.0473734	0.0491318	0.0515181	0.0533016	0.0563655	0.0843964
2022-06-11 02:50:00	0.00146879	0.00267891	0.00333197	0.00393822	0.00475454	0.00543963	0.00682397	0.00786167	0.00810502	0.00894075	0.00983402	0.0108242	0.0120818	0.0130529	0.01451	0.0156497	0.0167249	0.0180636	0.0191717	0.0207315	0.0220026	0.0233599	0.0246242	0.0262483	0.0269643	0.0285817	0.0297906	0.0314244	0.0327009	0.0339912	0.0352021	0.0372288	0.0388915	0.0405631	0.042242	0.0444612	0.0461714	0.0478852	0.0507944	0.0525529	0.055663	0.0824891
2022-06-11 03:00:00	0.00148331	0.00259124	0.00329795	0.00399896	0.00475454	0.00546565	0.00682397	0.0079575	0.00810502	0.00894075	0.00983402	0.0108064	0.0120818	0.01319	0.0143338	0.0154248	0.0169283	0.0180841	0.0191227	0.02043	0.0220025	0.0233599	0.0246242	0.0256394	0.0269643	0.0285817	0.03022	0.0315217	0.0323611	0.0335785	0.0355762	0.0368372	0.0384824	0.040563	0.042242	0.0444611	0.0461714	0.0478851	0.0502266	0.0531124	0.0556629	0.0831467
2022-06-11 03:10:00	0.00150018	0.0026514	0.00338799	0.00409208	0.00475454	0.00552075	0.00689931	0.00795751	0.00810502	0.00894075	0.00998068	0.0108522	0.0120818	0.0128945	0.0143338	0.0152646	0.0167524	0.0178069	0.0191227	0.0202151	0.0217711	0.0233599	0.0249791	0.0259512	0.0272509	0.0285817	0.0305914	0.0315217	0.0331777	0.0343482	0.0360089	0.0372288	0.0388916	0.0410331	0.0427316	0.0439271	0.0461716	0.0484334	0.0502268	0.052553	0.0556632	0.0850534
2022-06-11 03:20:00	0.00152385	0.00279548	0.00342732	0.00419708	0.00494029	0.00572147	0.00697838	0.00816416	0.00832319	0.00903581	0.00993858	0.0112225	0.0120818	0.0133963	0.0143338	0.0156498	0.0167958	0.0180637	0.0196204	0.0206785	0.0220026	0.02336	0.0249793	0.0259787	0.0272511	0.0285818	0.0302201	0.0315219	0.0331778	0.0347415	0.0364213	0.0376604	0.0388918	0.0405634	0.0417981	0.0439273	0.0461717	0.0478855	0.0507948	0.0531129	0.0569723	0.0878528
2022-06-11 03:30:00	0.00159308	0.00290084	0.00355584	0.00428806	0.0049901	0.00579427	0.00724112	0.00825117	0.00831854	0.00927384	0.0103213	0.0112225	0.0126804	0.0135334	0.0145476	0.0158264	0.017369	0.0180637	0.0196205	0.0212168	0.0225823	0.0233601	0.0246244	0.0262485	0.0278983	0.0289332	0.0302203	0.0318777	0.0335524	0.0347417	0.0364215	0.0372293	0.0388921	0.0405637	0.0427563	0.0449708	0.0467007	0.0484341	0.0507953	0.0551574	0.0577199	0.0951955
2022-06-11 03:40:00	0.00159934	0.00288749	0.00363282	0.00433811	0.00523732	0.00586444	0.00732411	0.00835176	0.00850659	0.00938373	0.0103213	0.0112226	0.0126804	0.0139015	0.0148917	0.0160209	0.017369	0.0182558	0.0199132	0.0212168	0.0225824	0.0241691	0.025552	0.026627	0.0278985	0.0292681	0.0305919	0.0318779	0.0335526	0.0352428	0.0369468	0.038663	0.0403899	0.0410574	0.0432462	0.0456196	0.0473745	0.0503121	0.0526562	0.0559117	0.0599436	0.0983863
2022-06-11 03:50:00	0.00161793	0.00296263	0.003732	0.00440501	0.00518505	0.00595048	0.00732411	0.00855937	0.00863211	0.00952367	0.0104421	0.0114733	0.0126804	0.0136919	0.0150441	0.0164423	0.017369	0.0189587	0.0200589	0.0212169	0.0225825	0.0242305	0.0259516	0.0269389	0.0286321	0.0299983	0.0312672	0.0326431	0.034358	0.0360888	0.0373797	0.0386634	0.0398164	0.0421264	0.0438701	0.0456201	0.047284	0.0508349	0.0532822	0.0571789	0.0599444	0.0959597
2022-06-11 04:00:00	0.00163563	0.00299741	0.00377533	0.00452528	0.00531809	0.00615498	0.0074298	0.00855938	0.00882948	0.0094835	0.0105519	0.0117786	0.0129637	0.0142039	0.0150441	0.0166106	0.0177859	0.0189588	0.0203516	0.0216909	0.0233606	0.0248048	0.0259102	0.026939	0.0286322	0.0303497	0.031718	0.0334576	0.034803	0.0360306	0.0377728	0.0391164	0.0408871	0.0426445	0.044876	0.0466662	0.0490161	0.0508356	0.0546409	0.0580042	0.0612844	0.105101
2022-06-11 04:10:00	0.00163563	0.00299577	0.00377533	0.00462325	0.00531809	0.00608134	0.0074298	0.00865997	0.00892804	0.00959338	0.0107058	0.0117786	0.0129637	0.0142039	0.0157894	0.0168147	0.0182296	0.0193824	0.0205928	0.0220074	0.0237014	0.0251705	0.0269153	0.0279466	0.0289333	0.0311162	0.0320897	0.0338135	0.0352157	0.0374228	0.0392324	0.0405797	0.0423923	0.0435862	0.0453905	0.0472012	0.0496281	0.0533552	0.0560643	0.0580056	0.06218	0.107911
2022-06-11 04:20:00	0.00163563	0.00299577	0.00376948	0.00445506	0.00523732	0.00602065	0.0074298	0.00865997	0.00892804	0.00973332	0.0108326	0.0120417	0.0131195	0.0142039	0.0157894	0.0171858	0.0182296	0.0198981	0.0208117	0.0222682	0.0239823	0.0253669	0.0268031	0.0285709	0.030051	0.031485	0.0329	0.0342055	0.0356282	0.0374231	0.0392326	0.0410552	0.0423926	0.0447582	0.0466111	0.0483508	0.051446	0.054125	0.056661	0.0588716	0.062181	0.10875
2022-06-11 04:30:00	0.00167858	0.00303054	0.0038128	0.00462325	0.00537852	0.00608134	0.0075169	0.00865997	0.00905978	0.00973332	0.0108326	0.0117786	0.0131196	0.0142039	0.0155651	0.0166106	0.0182296	0.0198981	0.0210528	0.0225049	0.0239823	0.0254312	0.0271941	0.028571	0.030019	0.0318197	0.0336437	0.0351158	0.0369607	0.0378164	0.0398112	0.042092	0.0428893	0.0447329	0.0465847	0.0495405	0.0514465	0.0541255	0.0581542	0.0608809	0.0638571	0.10959
2022-06-11 04:40:00	0.00165514	0.00303054	0.00377533	0.0045076	0.0053556	0.00615498	0.00760399	0.00876554	0.00892804	0.00984865	0.0108326	0.0117786	0.0131739	0.0143785	0.0157894	0.0170092	0.0185015	0.0198981	0.021613	0.0230978	0.0246208	0.0260339	0.0275164	0.0289879	0.0308099	0.0318539	0.0332901	0.035116	0.0369609	0.0388229	0.0407002	0.0421597	0.0438613	0.0457467	0.0476405	0.0495411	0.0514471	0.0547599	0.0581549	0.0617897	0.0660366	0.112538
2022-06-11 04:50:00	0.00169808	0.00306062	0.00387357	0.00457072	0.00543337	0.00614504	0.00751279	0.0088876	0.00905979	0.00984865	0.0108326	0.0120613	0.0133087	0.0144158	0.0157895	0.017257	0.0182297	0.0198982	0.02136	0.022529	0.0242373	0.0257326	0.0275164	0.0293313	0.0303669	0.0321886	0.0336799	0.035116	0.0369609	0.0388229	0.0407002	0.042591	0.0444936	0.0464062	0.0483273	0.0502554	0.0533547	0.0553356	0.0581553	0.0631501	0.0660372	0.113264
2022-06-11 05:00:00	0.00176174	0.00318068	0.00396237	0.00467578	0.0054968	0.00622515	0.00759989	0.00898344	0.00927181	0.00996399	0.0109595	0.0122369	0.0133087	0.0147567	0.016025	0.017257	0.018715	0.020195	0.0219355	0.0228612	0.024621	0.0261165	0.0275165	0.0293315	0.0311752	0.0327106	0.0341766	0.0360512	0.0369612	0.0392779	0.0417842	0.0430902	0.0450151	0.0475205	0.0494878	0.0514622	0.0533556	0.0560016	0.0601598	0.0646477	0.0684987	0.117999
2022-06-11 05:10:00	0.00176174	0.00317575	0.00404717	0.00479716	0.00558156	0.00638263	0.0077979	0.00898345	0.00927182	0.00999554	0.0112425	0.0122242	0.0134723	0.0149077	0.016219	0.0174336	0.0187256	0.020195	0.0216132	0.0233716	0.0248759	0.0257328	0.0275166	0.0293315	0.0308595	0.0327106	0.0345858	0.03564	0.0379668	0.0393005	0.0413077	0.0437255	0.0444942	0.0475206	0.0494879	0.0519965	0.0533557	0.0574129	0.0601601	0.0631516	0.0662505	0.115026
2022-06-11 05:20:00	0.00173437	0.00321225	0.00404717	0.0048523	0.00564499	0.00638263	0.00788931	0.00898345	0.00937038	0.0101002	0.0113694	0.0123622	0.0136707	0.01513	0.0163869	0.0176936	0.0191329	0.0204396	0.0222012	0.0237202	0.0251708	0.0270078	0.0282493	0.0301126	0.0311754	0.0327109	0.0345861	0.0364831	0.0378486	0.0393622	0.0416779	0.0436141	0.0455624	0.0475211	0.0494884	0.0526147	0.0554175	0.0583224	0.0613344	0.0634586	0.0670249	0.112082
2022-06-11 05:30:00	0.00176174	0.00317575	0.00406548	0.00479716	0.00585809	0.00648106	0.00779791	0.00911156	0.00941009	0.00999555	0.0115389	0.0125465	0.0139681	0.0153132	0.0165718	0.0180932	0.019133	0.0208842	0.0224543	0.0240075	0.0255462	0.0270079	0.0288801	0.0304732	0.0320056	0.0330458	0.0349401	0.0364833	0.0384001	0.0397557	0.0427854	0.0442497	0.0462265	0.0475216	0.0500829	0.0514634	0.0547766	0.0576577	0.0603501	0.0641062	0.0670254	0.11415
2022-06-11 05:40:00	0.00169808	0.00303054	0.00396237	0.00467578	0.00556021	0.00645627	0.00788931	0.00911155	0.00941008	0.0104907	0.0115389	0.0126985	0.0139681	0.0156463	0.0165718	0.0182974	0.0195715	0.0208842	0.0226841	0.0239327	0.0254656	0.0270079	0.0288801	0.030785	0.0319238	0.0334519	0.0349402	0.0368566	0.0384002	0.0404654	0.0422853	0.0442498	0.0472464	0.0487072	0.0507237	0.0527475	0.054777	0.0576582	0.0610396	0.0641067	0.0662527	0.114151
2022-06-11 05:50:00	0.00165514	0.00303054	0.0038128	0.00462325	0.00537852	0.00624876	0.0077108	0.00911154	0.00941007	0.010265	0.0115389	0.0126913	0.0139901	0.0153046	0.0167658	0.0182974	0.0196423	0.0208841	0.0226841	0.0242424	0.0257332	0.0270079	0.0288801	0.0304245	0.032337	0.0335386	0.0354613	0.0374063	0.0393717	0.0409426	0.0434228	0.0449168	0.0468495	0.0481371	0.0506691	0.0535345	0.054953	0.0583237	0.0610401	0.0641072	0.0662532	0.114152
2022-06-11 06:00:00	0.00163563	0.00296263	0.00377533	0.00452528	0.00531809	0.0061515	0.0075169	0.00898343	0.0092718	0.0101108	0.0112542	0.0126913	0.0138266	0.0150822	0.0165718	0.0182973	0.0198457	0.0211955	0.0224184	0.0242424	0.0258137	0.0274106	0.0288801	0.030785	0.0323369	0.0342768	0.0358704	0.0378379	0.0392055	0.0413113	0.0433091	0.0448461	0.0466998	0.0487074	0.0512631	0.0547128	0.0568181	0.0589278	0.0619616	0.0648558	0.0670269	0.115076
2022-06-11 06:10:00	0.00169059	0.00297936	0.0037282	0.0045005	0.00523732	0.0061515	0.0074942	0.00875581	0.00905978	0.00984864	0.0112362	0.0125465	0.0138045	0.0150822	0.0165717	0.018112	0.0196422	0.0208841	0.0224542	0.0242811	0.0258409	0.0274105	0.02888	0.0307849	0.03272	0.0342768	0.0357207	0.0376799	0.039784	0.0407476	0.0431721	0.0447027	0.0471961	0.0505218	0.051857	0.0540952	0.0567878	0.0582626	0.0619616	0.0648558	0.0678001	0.118124
2022-06-11 06:20:00	0.00163563	0.00294928	0.00363282	0.00440501	0.00518505	0.00602065	0.0074298	0.00855937	0.00883412	0.00984864	0.0108326	0.0122369	0.013663	0.0147566	0.0164039	0.0176935	0.0194181	0.0206725	0.0224542	0.0236452	0.0254654	0.0270076	0.0288799	0.0311452	0.0323885	0.0339253	0.0358701	0.0378377	0.0392696	0.0411804	0.0431719	0.045701	0.0477427	0.0492249	0.0520194	0.054095	0.0561765	0.0582623	0.0619612	0.0641072	0.0662532	0.117244
2022-06-11 06:30:00	0.0016525	0.00291615	0.0036741	0.0045005	0.00517689	0.00595048	0.0074298	0.00846806	0.0088673	0.00952368	0.0108326	0.012099	0.0133086	0.0147566	0.0164038	0.0176478	0.0191328	0.0206725	0.0218787	0.0236587	0.0254653	0.0270076	0.0288798	0.0304729	0.0323884	0.0338385	0.035349	0.0372878	0.0392469	0.0407471	0.0427176	0.0458441	0.0478921	0.0499511	0.0512626	0.053308	0.0561761	0.0589271	0.0619609	0.0648551	0.0677994	0.118123
2022-06-11 06:40:00	0.00161793	0.00294928	0.0038128	0.0045005	0.00523732	0.00601449	0.0074298	0.00866495	0.00905978	0.00988019	0.0109942	0.0119542	0.0133087	0.0147566	0.0159835	0.0174335	0.018939	0.0204395	0.0216131	0.0233715	0.0251706	0.026734	0.0281769	0.0296749	0.0315402	0.0330453	0.0354607	0.0374058	0.0392049	0.040747	0.0431714	0.0453204	0.0473955	0.0499508	0.0506684	0.0533077	0.0568172	0.0589268	0.0619606	0.0639016	0.067799	0.11503
2022-06-11 06:50:00	0.00163563	0.00291615	0.00377533	0.00447522	0.00523732	0.00608134	0.0074298	0.00888759	0.00905978	0.00973332	0.0108326	0.0120922	0.0133087	0.0147566	0.0159743	0.0174335	0.018715	0.0201949	0.0216131	0.0231348	0.0249156	0.0261164	0.0275165	0.0293314	0.0311751	0.0330452	0.0349395	0.0368559	0.0382411	0.0407467	0.0427171	0.0441783	0.0466987	0.0481359	0.0507227	0.0527465	0.0561752	0.0583553	0.0611363	0.0639007	0.0660397	0.115028
2022-06-11 07:00:00	0.00161705	0.00291615	0.00369073	0.00440501	0.00518505	0.00608134	0.00751278	0.00888759	0.00916835	0.00984864	0.0108326	0.0120417	0.0133087	0.0149076	0.0157895	0.0174335	0.0189088	0.0198982	0.0216131	0.0233715	0.0248758	0.0257327	0.0275165	0.0293314	0.0311751	0.0330452	0.0349395	0.0359006	0.0373939	0.0392778	0.0417841	0.0441781	0.0461516	0.0481356	0.0501285	0.0521285	0.0555925	0.0583218	0.0610381	0.063152	0.0660391	0.115027
2022-06-11 07:10:00	0.00160185	0.00288749	0.0036741	0.00440501	0.00523732	0.00608134	0.0074298	0.00878202	0.00896587	0.00973332	0.0109595	0.0120613	0.0133086	0.0145448	0.0157894	0.0171858	0.0184537	0.0198981	0.021613	0.0230978	0.0245181	0.0257326	0.0275164	0.0290342	0.031175	0.0326764	0.0341957	0.0360713	0.0379665	0.0398792	0.0427169	0.0447015	0.0466984	0.048706	0.0507224	0.0521286	0.056234	0.0574746	0.059535	0.0631519	0.0652658	0.114147
2022-06-11 07:20:00	0.00161793	0.00291615	0.00367614	0.00433811	0.00523732	0.00601448	0.0074298	0.00857363	0.00873556	0.00973331	0.0107058	0.0119165	0.0133086	0.0143702	0.0157894	0.0171858	0.0184431	0.0198981	0.021613	0.0230393	0.0242631	0.0260339	0.0278386	0.0289145	0.030732	0.0325755	0.0336992	0.0355475	0.0374151	0.0388229	0.0411328	0.0435425	0.0456302	0.0481351	0.0502082	0.0515938	0.0554164	0.0574739	0.0595342	0.062504	0.0660381	0.115024
2022-06-11 07:30:00	0.00159308	0.00285592	0.00363282	0.00447522	0.00523732	0.00608134	0.0074298	0.00865996	0.00882947	0.00973876	0.0110809	0.0119038	0.0131528	0.0142039	0.0157894	0.0168051	0.0182296	0.0198981	0.021613	0.0225289	0.0242631	0.0257325	0.0275163	0.0293312	0.0307319	0.0322408	0.0336991	0.0355475	0.0369608	0.0388229	0.0407002	0.0430437	0.0449665	0.0481349	0.0501278	0.0521278	0.0547748	0.0568085	0.0595339	0.0615956	0.065369	0.113419
2022-06-11 07:40:00	0.00154155	0.00278155	0.00359349	0.00440501	0.00523732	0.00608133	0.00732411	0.00855937	0.00873556	0.00952367	0.0107229	0.0117786	0.0131738	0.0142039	0.0154051	0.0166106	0.0182296	0.0196965	0.0208116	0.0222681	0.0239822	0.0257324	0.0275162	0.0285871	0.0300189	0.0318196	0.0332898	0.0351157	0.0369606	0.0388226	0.0406999	0.0430894	0.0456778	0.0481347	0.0501275	0.0521275	0.0541331	0.0568081	0.0595335	0.0632515	0.0653687	0.113419
2022-06-11 07:50:00	0.00159221	0.0028432	0.00363282	0.00433811	0.00518505	0.00595048	0.00734681	0.00846806	0.00873556	0.00952367	0.0108326	0.0117786	0.013018	0.0142039	0.0157894	0.0166106	0.0182296	0.0191808	0.0205927	0.0222681	0.0233606	0.0250654	0.027194	0.0285708	0.0300509	0.0318536	0.0332897	0.0347044	0.0365277	0.0383679	0.0402231	0.0430892	0.045014	0.0476412	0.0501272	0.0521272	0.0541328	0.0568078	0.0595332	0.0625029	0.0652638	0.112539
2022-06-11 08:00:00	0.00155842	0.00282278	0.00359154	0.00424477	0.0049901	0.00579427	0.00726774	0.00836746	0.0086321	0.00952366	0.0105849	0.0117785	0.0126804	0.0142039	0.0154051	0.0166105	0.0177859	0.0189588	0.0205927	0.0216909	0.0233605	0.0250654	0.0264959	0.0276191	0.0293551	0.031116	0.0328997	0.0347041	0.0365274	0.0383676	0.0398106	0.0421588	0.0451562	0.0476408	0.0490472	0.0521266	0.0541323	0.0568072	0.0595326	0.0615942	0.0645943	0.113417
2022-06-11 08:10:00	0.00155842	0.00282278	0.00363282	0.00424477	0.0049901	0.00579427	0.00724112	0.00835176	0.00850658	0.00948348	0.010431	0.0117785	0.0130043	0.0142039	0.0154283	0.016416	0.0180161	0.0189587	0.0203515	0.0216909	0.0233605	0.0247783	0.0261233	0.0275493	0.028933	0.0306686	0.0324266	0.034205	0.0360021	0.0369894	0.038778	0.0410546	0.0439712	0.0453914	0.0483258	0.0508422	0.0541314	0.0561412	0.0581536	0.0608803	0.0636547	0.113414
2022-06-11 08:20:00	0.00156854	0.00283873	0.0034838	0.00427437	0.0049901	0.00579427	0.00724112	0.00835176	0.00850658	0.00938372	0.0105578	0.0116112	0.0128152	0.0142039	0.0153801	0.0166105	0.0178127	0.0189587	0.0203515	0.0220073	0.0231176	0.0250653	0.0258446	0.0275492	0.0292808	0.0306686	0.0324266	0.0338494	0.0356277	0.0369894	0.0383239	0.0410545	0.0435206	0.0453914	0.0477599	0.0496652	0.0521871	0.0546998	0.0581532	0.0601669	0.0621807	0.112575
2022-06-11 08:30:00	0.0016525	0.00299577	0.003732	0.00445506	0.00523732	0.00586113	0.00724113	0.00835177	0.00850659	0.00938373	0.0105578	0.0117786	0.0126804	0.014002	0.015204	0.0166105	0.0177671	0.0191603	0.0203515	0.0220073	0.0233605	0.0248047	0.0259102	0.0279464	0.0289331	0.0306686	0.0320552	0.0338133	0.0352154	0.0365563	0.038778	0.0405794	0.0423919	0.0448736	0.0472206	0.0485955	0.0515758	0.0534905	0.0575569	0.05955	0.062917	0.113413
2022-06-11 08:40:00	0.0016525	0.00301414	0.00375489	0.00455303	0.00529775	0.00602065	0.0074298	0.00855938	0.00873557	0.00952368	0.0104421	0.0116112	0.0126804	0.0142039	0.0150441	0.0166105	0.0178315	0.0191808	0.0205927	0.0217589	0.0233606	0.0245177	0.0259102	0.0276192	0.0289331	0.0306686	0.0320552	0.0338133	0.0350893	0.0360307	0.0387779	0.0405793	0.0418955	0.0442141	0.0460444	0.0484419	0.0510471	0.0534903	0.056064	0.0601662	0.0621799	0.110466
2022-06-11 08:50:00	0.00171667	0.00318068	0.00396237	0.00462325	0.0054968	0.00615498	0.00742981	0.00878203	0.00905979	0.00973333	0.0107058	0.0116407	0.013018	0.0142039	0.0154446	0.0166106	0.0178315	0.0189588	0.0205928	0.0219517	0.0231177	0.0248048	0.0262173	0.0276193	0.0289332	0.0306687	0.0320896	0.0338134	0.0352155	0.0360308	0.038324	0.0400028	0.0412933	0.0442142	0.0460445	0.0478813	0.0508341	0.0533549	0.0567205	0.0601662	0.06218	0.111842
2022-06-11 09:00:00	0.00169808	0.00306062	0.0038128	0.00462325	0.00549679	0.00631893	0.00759988	0.00878203	0.00905979	0.00973333	0.0108326	0.0117786	0.0131528	0.0140376	0.0150441	0.0164424	0.0175725	0.0189588	0.0203842	0.0214654	0.0231177	0.0248048	0.0258447	0.0275493	0.0286323	0.0307972	0.0320895	0.0334577	0.034715	0.0360307	0.0377729	0.0395275	0.0412931	0.0435857	0.0465336	0.04839	0.0508338	0.0527209	0.0567202	0.0586843	0.0615424	0.108895
2022-06-11 09:10:00	0.00169808	0.00303054	0.00396237	0.00480461	0.00558156	0.00631893	0.0077979	0.00898345	0.0090598	0.00963359	0.0107229	0.0119165	0.0128289	0.0140601	0.0154446	0.0166369	0.0178315	0.0191809	0.0208339	0.021691	0.0236415	0.0248049	0.0265243	0.0279466	0.0289802	0.0303499	0.0317183	0.0338496	0.0352156	0.036464	0.0392323	0.0405796	0.0423922	0.0446844	0.0465341	0.0483906	0.0508344	0.0539306	0.0559242	0.0586849	0.060649	0.106089
2022-06-11 09:20:00	0.00167858	0.00306062	0.00387357	0.00462325	0.00549679	0.00638263	0.0077979	0.00898344	0.00927181	0.00999553	0.0111211	0.0119165	0.0131739	0.014204	0.0154447	0.0168051	0.0178316	0.0191809	0.020834	0.0217263	0.0231178	0.0248049	0.0258448	0.0275495	0.0289802	0.0307186	0.0320897	0.0335108	0.034859	0.036464	0.0382271	0.0400029	0.0422403	0.044056	0.046534	0.048951	0.0514454	0.0533552	0.0552676	0.0578604	0.0606487	0.107399
2022-06-11 09:30:00	0.00173437	0.0030954	0.00385612	0.00462325	0.00544194	0.00638263	0.0077979	0.0088876	0.00916836	0.0101002	0.0112362	0.0123622	0.013663	0.0149077	0.0159744	0.0172295	0.0184432	0.0198982	0.0213942	0.022542	0.0237016	0.0250657	0.0265246	0.028274	0.0296291	0.0311663	0.03209	0.03385	0.0356283	0.03699	0.0383246	0.0401049	0.0412938	0.0430688	0.0448516	0.0477104	0.0495458	0.0519603	0.0552382	0.0571814	0.0599469	0.108058
2022-06-11 09:40:00	0.00167858	0.00303054	0.00385827	0.00462325	0.00549679	0.00638263	0.0077979	0.0088876	0.00916836	0.0101002	0.0113693	0.0125141	0.013968	0.01513	0.0165718	0.0174336	0.0189089	0.0201313	0.0213601	0.0227658	0.0241775	0.0256684	0.0271256	0.0289147	0.0304164	0.0314066	0.033207	0.0350283	0.0360614	0.0374235	0.0392331	0.0405805	0.0423931	0.0442154	0.0460457	0.0478826	0.0490181	0.0508376	0.054612	0.0565029	0.059031	0.105104
2022-06-11 09:50:00	0.0016525	0.00302585	0.0038128	0.00462325	0.00537852	0.00631893	0.00779789	0.00898344	0.00927181	0.00999553	0.0113693	0.0123622	0.0138266	0.01513	0.0165718	0.0176936	0.0194182	0.0208841	0.021843	0.0233717	0.024876	0.0263077	0.0278389	0.0296751	0.0307323	0.0318542	0.0336803	0.0346174	0.0360617	0.0374238	0.0392334	0.041056	0.0428899	0.0442158	0.0467329	0.0491579	0.0510491	0.0529443	0.0548419	0.0573283	0.0599488	0.101742
2022-06-11 10:00:00	0.00171579	0.00306704	0.00391904	0.00467578	0.00549679	0.00628885	0.00768698	0.0088876	0.00916836	0.0101002	0.0112425	0.0123622	0.013968	0.0150909	0.0165718	0.0180932	0.0195714	0.0208841	0.0223617	0.0238938	0.0251708	0.026624	0.0284696	0.0292584	0.0307324	0.032576	0.0344434	0.0355481	0.0374157	0.0382719	0.0407008	0.0415551	0.0434113	0.044734	0.0465858	0.0484443	0.0508365	0.0521756	0.0560667	0.058008	0.0599494	0.101085
2022-06-11 10:10:00	0.00173437	0.00309219	0.00395623	0.00467094	0.00549679	0.00638263	0.00768698	0.00898345	0.00916836	0.00999553	0.0113693	0.0123622	0.013968	0.0150909	0.0165718	0.0179079	0.0193681	0.0211408	0.022684	0.0242424	0.0251708	0.0270078	0.02888	0.030785	0.0323369	0.0337839	0.0349401	0.036425	0.0383387	0.0402702	0.041785	0.0442497	0.0456796	0.0470999	0.0490498	0.0502572	0.0521907	0.0539929	0.0559282	0.0586891	0.0620272	0.106098
2022-06-11 10:20:00	0.00180171	0.00321225	0.00419995	0.00490743	0.00564499	0.0065547	0.007885	0.00911156	0.00950865	0.0102156	0.0113694	0.0123622	0.0139681	0.0150909	0.0165718	0.0179079	0.0193681	0.0208841	0.0226841	0.024256	0.0261231	0.0277426	0.0293109	0.0307851	0.0327202	0.0346831	0.0366714	0.0378381	0.0398262	0.041225	0.0438557	0.0447031	0.0462271	0.0487077	0.0502105	0.0516254	0.0542228	0.056236	0.0582519	0.0602691	0.0630595	0.108951
2022-06-11 10:30:00	0.00175485	0.00316347	0.0040017	0.0047786	0.00555437	0.00638263	0.007885	0.00911155	0.00950865	0.0104907	0.0115389	0.0126985	0.0139681	0.0154878	0.016819	0.0181121	0.0198775	0.0211956	0.0226841	0.0245297	0.0264179	0.028346	0.0296491	0.031932	0.0331035	0.0350894	0.0376479	0.039713	0.0411924	0.0432678	0.046029	0.0476183	0.0486754	0.0500056	0.052076	0.0541539	0.0561784	0.0582643	0.0610421	0.0631562	0.0652702	0.116369
2022-06-11 10:40:00	0.00178124	0.00324875	0.00409489	0.00490743	0.00564499	0.00653356	0.00806782	0.00919983	0.0096226	0.0104908	0.011672	0.0129746	0.01434	0.0158295	0.0173929	0.0187846	0.020081	0.0219189	0.0235669	0.0248313	0.0264181	0.0283462	0.0303112	0.0323106	0.0343417	0.0364019	0.0384888	0.0400231	0.0416933	0.0432932	0.0459119	0.0474685	0.0490153	0.0511225	0.053106	0.055225	0.0566768	0.0587812	0.0608885	0.0629972	0.0673927	0.112089
2022-06-11 10:50:00	0.00173437	0.00321225	0.0040017	0.0048523	0.00576912	0.00660042	0.00797641	0.00922236	0.0096226	0.0103366	0.0116234	0.0127903	0.0142801	0.0156463	0.0171457	0.0187366	0.0200809	0.0216074	0.022963	0.0245298	0.026418	0.0283461	0.0303112	0.0314731	0.0334514	0.0354582	0.0374909	0.0395474	0.0416253	0.0421595	0.0447233	0.0462518	0.0483181	0.0491329	0.051761	0.0539275	0.0560025	0.0580819	0.060164	0.0629268	0.0650331	0.107363
2022-06-11 11:00:00	0.00167201	0.00306062	0.00396237	0.00472347	0.00549679	0.00638263	0.00768698	0.00898344	0.00927181	0.0102156	0.0113693	0.0125141	0.013968	0.0149077	0.0165718	0.0182973	0.0193681	0.0208841	0.022684	0.0245296	0.0264178	0.0283459	0.0296658	0.0307851	0.0327202	0.0346831	0.0366714	0.0386828	0.0407153	0.042159	0.0441978	0.0457278	0.0477706	0.0492257	0.0507246	0.0527484	0.0539996	0.0566696	0.058701	0.061599	0.0651029	0.105876
2022-06-11 11:10:00	0.00167858	0.00299741	0.0038128	0.00462325	0.00537852	0.00631893	0.00779789	0.0088876	0.00916836	0.00999553	0.0111094	0.0123621	0.0136137	0.0150909	0.0165718	0.018112	0.0196534	0.0208841	0.022684	0.0242811	0.0261502	0.027656	0.0292182	0.0311455	0.0331032	0.0350891	0.0371007	0.0391357	0.0407153	0.0427666	0.0448349	0.046918	0.0484401	0.0500049	0.0520753	0.0541531	0.0562369	0.0574776	0.0604158	0.0625081	0.0662543	0.10752
2022-06-11 11:20:00	0.00169808	0.00306062	0.0040017	0.00472347	0.00549679	0.00638263	0.00768698	0.00888761	0.00916836	0.0101002	0.0113693	0.0123622	0.013968	0.0149077	0.0165718	0.018112	0.0191329	0.0208841	0.022684	0.0238938	0.0254655	0.0270078	0.02888	0.0303475	0.0318719	0.0337204	0.0352241	0.0371561	0.0391083	0.0410786	0.0430651	0.0450658	0.0465322	0.0485326	0.0500027	0.0519977	0.055222	0.0566684	0.0586998	0.0615977	0.0644327	0.0977034
2022-06-11 11:30:00	0.00169808	0.00303054	0.0038128	0.00462325	0.00529775	0.00608134	0.00759988	0.0088876	0.00930662	0.0101166	0.0112425	0.0123621	0.0136137	0.0149077	0.0161514	0.0176189	0.018861	0.0201097	0.0216132	0.0233716	0.0245182	0.0263076	0.0281313	0.0299868	0.0314287	0.0337835	0.0353111	0.0367242	0.0386537	0.040601	0.0425644	0.0445419	0.0466485	0.0486538	0.0506682	0.0526898	0.0547171	0.0567486	0.0601609	0.0622444	0.0643278	0.0962234
2022-06-11 11:40:00	0.00167858	0.00306062	0.00387357	0.00462325	0.00544194	0.00632605	0.00771923	0.00912651	0.00942058	0.0101166	0.0112425	0.0123622	0.0134723	0.0149077	0.0161928	0.0174336	0.0189088	0.0201098	0.0218429	0.0227658	0.0245183	0.0260063	0.0278091	0.0296433	0.0311752	0.0325758	0.034034	0.0359007	0.0377869	0.0396906	0.0416099	0.0440181	0.0454881	0.0475923	0.0501565	0.0527462	0.0553579	0.0575075	0.0609535	0.0630645	0.0669658	0.117054
2022-06-11 11:50:00	0.00163563	0.00291615	0.0038128	0.00462325	0.00531809	0.00624876	0.0077108	0.0088876	0.00928231	0.0101166	0.0111273	0.0122242	0.0136707	0.0149077	0.0163869	0.0176936	0.0191329	0.0206511	0.0216132	0.0233716	0.0248759	0.0263076	0.0278091	0.0289881	0.0308102	0.0321888	0.034034	0.0359007	0.0377869	0.0396906	0.0416099	0.0430443	0.0449671	0.0479612	0.0493809	0.0519395	0.0545793	0.0581111	0.0609533	0.0639723	0.0669655	0.118161
2022-06-11 12:00:00	0.00159934	0.00288749	0.00363282	0.00440501	0.00518505	0.00595379	0.00742979	0.00867422	0.00882947	0.00973875	0.0108326	0.0119038	0.0133086	0.0146958	0.0157894	0.0174335	0.0188609	0.0201427	0.0216131	0.0230394	0.0245181	0.0263075	0.0281311	0.0296431	0.031175	0.0330451	0.0345304	0.0368161	0.0377868	0.0396905	0.0416098	0.0435429	0.045488	0.0474434	0.0494075	0.0513787	0.0539377	0.0566054	0.0586345	0.0629223	0.0658017	0.10233
2022-06-11 12:10:00	0.00154155	0.0027785	0.00346134	0.00424476	0.00499009	0.00579427	0.00715814	0.00835175	0.0086321	0.00938372	0.010602	0.0116726	0.0130253	0.0142879	0.0156473	0.0170624	0.0185014	0.019898	0.021613	0.0230977	0.024518	0.0260338	0.0278385	0.0296747	0.0310969	0.0325754	0.0344428	0.0363319	0.0382408	0.0397547	0.0421097	0.044066	0.0466085	0.0486121	0.0500013	0.0525569	0.0545791	0.0572392	0.0600142	0.0636706	0.067552	0.1015
2022-06-11 12:20:00	0.00159934	0.00288749	0.00363282	0.00433811	0.0049901	0.00579427	0.00724113	0.00825117	0.00850658	0.00927384	0.0103213	0.0112225	0.0126804	0.0139015	0.0154533	0.0168941	0.0180655	0.019719	0.0211529	0.0226254	0.0240093	0.0254453	0.0275473	0.0290038	0.0308269	0.0330448	0.0349391	0.0368555	0.0387919	0.0398145	0.0427166	0.0447012	0.0466981	0.0480135	0.0506246	0.053394	0.056672	0.0582602	0.0610378	0.0645791	0.0674775	0.0979068
2022-06-11 12:30:00	0.00161793	0.00291615	0.00363282	0.00440501	0.00506705	0.00579427	0.00724113	0.00846805	0.00863211	0.00927385	0.0102004	0.0114733	0.0126804	0.0138357	0.015044	0.0166105	0.0177671	0.0191917	0.0205927	0.0220196	0.0237145	0.0254452	0.0275161	0.029331	0.0311746	0.0330447	0.0341953	0.0360709	0.0383589	0.0398143	0.0422398	0.0442022	0.0461769	0.048162	0.0501559	0.0527455	0.0547749	0.0583211	0.0620562	0.065954	0.0689736	0.125892
2022-06-11 12:40:00	0.00163563	0.00291615	0.00363282	0.00435732	0.00505052	0.00586444	0.00724113	0.00846805	0.0085382	0.00937879	0.010431	0.0116471	0.0126804	0.01406	0.0152202	0.0163745	0.017757	0.0189587	0.0205927	0.0219516	0.0233605	0.0250653	0.0271251	0.0282435	0.0303837	0.0318194	0.0336434	0.0351154	0.0369603	0.0388223	0.0416764	0.0436125	0.0450398	0.046976	0.0489207	0.0527446	0.0560886	0.0589038	0.0611342	0.0649527	0.0677958	0.118314
2022-06-11 12:50:00	0.00161793	0.00291615	0.00363282	0.00433811	0.00509994	0.00585496	0.00722342	0.00835176	0.00861003	0.00938373	0.0105578	0.0116112	0.0126804	0.014002	0.0150441	0.0166105	0.017369	0.0189587	0.0205926	0.0219516	0.0236413	0.0248047	0.0268028	0.0285707	0.0300187	0.0314847	0.0328165	0.0346164	0.036435	0.0382705	0.0401211	0.0425902	0.0444927	0.0464053	0.049434	0.0519947	0.0553097	0.0581705	0.0611335	0.0657372	0.0704519	0.123205
2022-06-11 13:00:00	0.00161793	0.00291615	0.00363282	0.00440501	0.00523732	0.00599198	0.00732411	0.00846806	0.00850659	0.00938374	0.0103213	0.0114798	0.0128362	0.0136997	0.0150441	0.0164252	0.017369	0.0189587	0.0203515	0.0220073	0.0230929	0.0250653	0.0264958	0.0282434	0.0297029	0.0314847	0.0332895	0.0350275	0.036435	0.0378773	0.0397089	0.0419849	0.0434097	0.045846	0.0477439	0.0508718	0.0534401	0.0568965	0.0589361	0.0626333	0.0671635	0.111392
2022-06-11 13:10:00	0.00159934	0.00285592	0.00363282	0.00440501	0.00512748	0.00586444	0.00724113	0.00835176	0.00861003	0.00938373	0.0101746	0.0113605	0.0125002	0.0136997	0.015044	0.0164252	0.0175536	0.0189587	0.0205926	0.022268	0.0233605	0.0250653	0.0268028	0.0278765	0.0295966	0.0313719	0.0328164	0.0346163	0.0364349	0.0382704	0.040121	0.0419848	0.0444925	0.0464051	0.0483262	0.0502542	0.0521877	0.0564134	0.0603236	0.0638386	0.067386	0.111583
2022-06-11 13:20:00	0.00155842	0.00285592	0.00359712	0.00429482	0.00512748	0.00602064	0.00724113	0.00846805	0.00863211	0.00938373	0.0103213	0.011354	0.0126804	0.0138357	0.015044	0.0166105	0.0175724	0.0191807	0.0205927	0.022268	0.0236413	0.0250653	0.0268029	0.0285707	0.0303665	0.0318534	0.0328166	0.0350276	0.0364351	0.0382706	0.0406995	0.0425903	0.0444928	0.045862	0.0484814	0.0504156	0.0543944	0.0570791	0.0613655	0.0634908	0.0671644	0.109467
2022-06-11 13:30:00	0.00154155	0.00281007	0.00355584	0.00428806	0.0049901	0.00579427	0.00715814	0.00846805	0.0086321	0.00938373	0.0104421	0.0116406	0.0128289	0.0142039	0.0153801	0.0166105	0.0182295	0.0191808	0.0208338	0.0222681	0.0236414	0.0251061	0.0265242	0.0282737	0.0300508	0.0314848	0.0332896	0.0342608	0.0364351	0.0378774	0.0392324	0.0416602	0.0441847	0.046554	0.0484813	0.051004	0.0529663	0.0576543	0.0613654	0.0643723	0.0680161	0.116189
2022-06-11 13:40:00	0.00152385	0.0027785	0.00349704	0.00428806	0.0049901	0.00579427	0.0073468	0.00848951	0.0086321	0.00938373	0.0103213	0.0117785	0.0126804	0.0142039	0.0156295	0.0166105	0.0180449	0.0192415	0.0205927	0.0220425	0.0234584	0.0248833	0.0262172	0.0283632	0.029703	0.0314848	0.0332896	0.0347598	0.0369603	0.0384291	0.0402874	0.042159	0.0444928	0.0469488	0.0490473	0.0511128	0.0545695	0.0572294	0.0607699	0.0635874	0.065716	0.109783
2022-06-11 13:50:00	0.00154155	0.00275119	0.00346134	0.00419708	0.00499009	0.00579427	0.00715814	0.00835175	0.00873554	0.00948347	0.010431	0.0116406	0.0128152	0.0142039	0.0152202	0.0166105	0.0182295	0.0191807	0.0208338	0.0220073	0.0233605	0.0250654	0.0265242	0.0282736	0.029703	0.0311161	0.0328997	0.0351154	0.0360023	0.0374228	0.0392323	0.0421588	0.044042	0.0471976	0.0499081	0.0518993	0.0545694	0.0572292	0.0591254	0.0596775	0.0630186	0.11066
2022-06-11 14:00:00	0.00154072	0.0027785	0.00359154	0.00433811	0.00517689	0.00592181	0.00724113	0.00855937	0.00873555	0.00952367	0.0105849	0.0117786	0.0128695	0.0142039	0.0157894	0.0166105	0.0182296	0.0198981	0.0208116	0.0222681	0.0237014	0.0257324	0.0271252	0.02829	0.0300509	0.031166	0.0324796	0.0342609	0.0360609	0.0376	0.0394181	0.0412493	0.0436884	0.0458451	0.047743	0.0488611	0.0507409	0.0532285	0.0551364	0.0589636	0.0616738	0.113605
2022-06-11 14:10:00	0.00154155	0.0027785	0.00363282	0.00433811	0.00512462	0.00593129	0.00732411	0.00846805	0.00873555	0.00952367	0.010431	0.0117786	0.0126804	0.01406	0.0154533	0.0166105	0.0178415	0.0192415	0.0205927	0.0222681	0.0237393	0.0251847	0.0262173	0.0273516	0.0286487	0.0308146	0.0322597	0.0332446	0.0344659	0.0366149	0.0385895	0.0405421	0.0423766	0.0441982	0.045933	0.0486243	0.051557	0.0534711	0.0551355	0.0582835	0.060936	0.112067
2022-06-11 14:20:00	0.00154155	0.0027785	0.00353832	0.00433811	0.00505052	0.00586443	0.00724112	0.00846805	0.0086321	0.00952366	0.0104752	0.0116471	0.0126804	0.0139015	0.0148917	0.0162569	0.017369	0.0187667	0.0201543	0.0215333	0.02285	0.0242692	0.0256446	0.027336	0.0280141	0.0293598	0.0306713	0.0323535	0.0340531	0.0357686	0.0374981	0.03924	0.0405421	0.0417914	0.0445244	0.0470147	0.0494056	0.0518734	0.0551647	0.0570749	0.0611706	0.107399
2022-06-11 14:30:00	0.00151788	0.00272111	0.00346134	0.00424476	0.00499009	0.00579427	0.00715814	0.00836746	0.0086321	0.0094936	0.0103213	0.0114798	0.0126804	0.0136997	0.015044	0.0162569	0.017369	0.0187367	0.0198291	0.0214423	0.02285	0.023882	0.025272	0.0269388	0.0283006	0.0293431	0.0310251	0.0315551	0.0332128	0.0348496	0.0365142	0.037779	0.0390157	0.0411626	0.0428664	0.0452568	0.048294	0.0512387	0.0537316	0.0576333	0.0595622	0.0929891
2022-06-11 14:40:00	0.00150018	0.00268954	0.00346134	0.00419707	0.00494029	0.00579427	0.00715814	0.00835175	0.00850658	0.00938372	0.0103213	0.0116112	0.0126804	0.0136997	0.015044	0.0161891	0.017369	0.0186893	0.0198291	0.0211409	0.0225006	0.0235501	0.0251825	0.0265316	0.0278984	0.0291657	0.0301122	0.0317637	0.0334323	0.0343486	0.0369271	0.0381134	0.0397945	0.0410116	0.0427091	0.0445761	0.0475259	0.04929	0.0524491	0.0563938	0.0598882	0.093115
2022-06-11 14:50:00	0.00152385	0.00272111	0.00346134	0.00419707	0.00494029	0.00573644	0.00715814	0.00816416	0.00841267	0.00927902	0.0103212	0.0112225	0.0125389	0.0135333	0.015044	0.0164251	0.017369	0.0187471	0.0200702	0.0214423	0.0228499	0.0241691	0.0258445	0.0275491	0.0292806	0.0306108	0.0316385	0.032982	0.0347147	0.0355295	0.0373797	0.0391161	0.0402893	0.042021	0.0433564	0.0457662	0.0480815	0.0506355	0.0530462	0.056395	0.0611698	0.0953028
2022-06-11 15:00:00	0.00146879	0.00271962	0.00342732	0.00413333	0.00481212	0.00552075	0.00697837	0.00816415	0.00841266	0.00927901	0.0102061	0.0112225	0.0124104	0.0135333	0.0148761	0.0160209	0.0173689	0.0187471	0.0200702	0.0214652	0.0225252	0.0241691	0.0258444	0.027549	0.0292806	0.0306683	0.0324263	0.0342047	0.035127	0.0364635	0.0382266	0.0395272	0.0412927	0.0419757	0.0442268	0.0455062	0.0473752	0.0498665	0.0522496	0.0548829	0.0573882	0.0893596
2022-06-11 15:10:00	0.00146879	0.00264734	0.00329795	0.00413333	0.00475454	0.00552075	0.00682024	0.00806831	0.00822462	0.00894075	0.0100958	0.0112225	0.0124104	0.0135333	0.01451	0.0158263	0.0171221	0.0184777	0.019829	0.0212167	0.0228498	0.0245174	0.0259244	0.0272372	0.0289491	0.0306856	0.0320548	0.0334572	0.0352149	0.0369889	0.0387775	0.0401037	0.0412926	0.0430675	0.0437131	0.0461051	0.0479299	0.0504419	0.0528752	0.0540587	0.056446	0.0945038
2022-06-11 15:20:00	0.00146879	0.00264734	0.00329795	0.00399896	0.00475454	0.00552075	0.00682024	0.00795751	0.00810502	0.00894075	0.00983402	0.0112225	0.0120818	0.0135333	0.01451	0.0158263	0.0171221	0.0182856	0.0196204	0.0209152	0.0225251	0.0241689	0.0258443	0.0275489	0.028949	0.0303667	0.0321074	0.0334571	0.0352148	0.0364632	0.0377722	0.0391159	0.0403901	0.0415275	0.0442264	0.0461048	0.048433	0.0509637	0.0521943	0.0546484	0.0579662	0.109362
2022-06-11 15:30:00	0.00146879	0.00264734	0.00333542	0.00398366	0.00475454	0.00546566	0.0068993	0.00795751	0.00810502	0.00894075	0.00993856	0.0113418	0.0126803	0.0136918	0.0148678	0.0160117	0.0173689	0.0184672	0.0198502	0.0214652	0.0225252	0.024169	0.0258444	0.027549	0.0289491	0.0303668	0.0321075	0.0329818	0.0343216	0.0360506	0.0382263	0.0401035	0.0418949	0.0430674	0.0443364	0.0467855	0.04914	0.0509641	0.0520316	0.0544801	0.0569719	0.10375
2022-06-11 15:40:00	0.00146879	0.00256258	0.00329795	0.00393822	0.00475454	0.00540496	0.0068993	0.0079575	0.00810502	0.00894075	0.00983402	0.0112225	0.0124104	0.0135333	0.0148761	0.0162568	0.0175535	0.0189586	0.019829	0.0214422	0.0225252	0.024169	0.0258444	0.0272372	0.0283005	0.0299981	0.0313638	0.032745	0.0344653	0.0362015	0.0374979	0.0391159	0.040863	0.0430672	0.0448499	0.0473194	0.0504636	0.052337	0.0534162	0.0552656	0.0586356	0.107396
2022-06-11 15:50:00	0.00139945	0.00252237	0.00314227	0.00393822	0.0045301	0.00532384	0.00672429	0.0079575	0.00801553	0.00884099	0.00983401	0.0109836	0.0120817	0.0132452	0.01451	0.0160208	0.0169283	0.0184776	0.0197913	0.0209152	0.0225251	0.0241689	0.0252448	0.0266267	0.0279846	0.0292369	0.0313026	0.0330836	0.0339647	0.0362012	0.0374006	0.039138	0.0409921	0.0427541	0.045063	0.0468607	0.0497216	0.0515674	0.0534156	0.055265	0.0588604	0.106557
2022-06-11 16:00:00	0.00141405	0.00252237	0.00314227	0.00385563	0.0045301	0.00526015	0.00657362	0.00777876	0.00772242	0.00861845	0.00969427	0.0108179	0.0120817	0.0132452	0.0143338	0.0154894	0.0167957	0.0180636	0.0196203	0.0206784	0.0220386	0.023647	0.0252861	0.0266266	0.0275823	0.0292368	0.0305915	0.0318774	0.0331778	0.034849	0.0369881	0.0387063	0.0399387	0.0427536	0.0445233	0.0468601	0.0480806	0.0498653	0.0516525	0.0569535	0.0597979	0.109542
2022-06-11 16:10:00	0.00139945	0.00252237	0.00317797	0.00389892	0.00458237	0.00532084	0.00664896	0.00786166	0.00801553	0.00864574	0.00971885	0.0106927	0.0120817	0.0132452	0.0143338	0.0158263	0.0167958	0.0180636	0.0191118	0.02043	0.0217711	0.0233599	0.0249791	0.0266266	0.0280135	0.028933	0.03022	0.0318774	0.0331777	0.034849	0.0369462	0.0386624	0.0403893	0.0421253	0.043869	0.045619	0.0480804	0.0498651	0.0544515	0.0572449	0.0604998	0.0969685
2022-06-11 16:20:00	0.00142936	0.00252237	0.00317468	0.00393822	0.00453011	0.00526015	0.00664896	0.00786166	0.00810501	0.00894074	0.00983401	0.0106927	0.0120817	0.0133962	0.0143338	0.0158263	0.016549	0.0180636	0.0193416	0.0202151	0.0217711	0.0233599	0.0243712	0.0259786	0.0276114	0.0289329	0.03022	0.0318774	0.033552	0.0352421	0.0369462	0.0386624	0.0398153	0.0415266	0.0438689	0.0456188	0.0480803	0.0504688	0.0536152	0.0578612	0.0604996	0.102951
2022-06-11 16:30:00	0.00142936	0.00252237	0.00322477	0.00385563	0.00459997	0.00534127	0.00682023	0.0080683	0.00810501	0.00894074	0.00983402	0.0109836	0.0120818	0.0132377	0.0143338	0.0158263	0.016549	0.0180636	0.0189131	0.0204518	0.0217711	0.0233599	0.0246242	0.0259786	0.027898	0.0289164	0.03022	0.0318774	0.0331777	0.0352422	0.0369462	0.0386624	0.0403893	0.0421253	0.043869	0.045619	0.0473738	0.0510442	0.0528736	0.0555285	0.0597976	0.112633
2022-06-11 16:40:00	0.00136189	0.00247028	0.00314227	0.00383706	0.0045301	0.00526014	0.00664896	0.0078746	0.00801553	0.00860925	0.00958456	0.0106927	0.0117753	0.0130315	0.0139702	0.0152645	0.0163643	0.017862	0.0186941	0.020215	0.021771	0.0233598	0.0246241	0.0256667	0.0269642	0.0285815	0.0302198	0.0318772	0.0335518	0.035242	0.036946	0.0386622	0.040389	0.042125	0.0438687	0.0456187	0.0473735	0.0497073	0.0514887	0.0547037	0.0565343	0.110994
2022-06-11 16:50:00	0.00138338	0.00244162	0.00310657	0.00375232	0.00441833	0.00507253	0.00640687	0.00767318	0.00772241	0.00851869	0.00936979	0.0103132	0.0115114	0.0124367	0.0136571	0.0145439	0.0157677	0.0172108	0.0184284	0.0197021	0.0212186	0.0224508	0.0237872	0.0252786	0.0268674	0.0281751	0.0294529	0.0310682	0.0327003	0.0343475	0.0364204	0.0381122	0.0398144	0.0410558	0.0432445	0.0449695	0.0466994	0.0484328	0.0501684	0.0519052	0.0556623	0.107309
2022-06-11 17:00:00	0.00136189	0.00240331	0.00305884	0.00375232	0.00436853	0.00514982	0.00649828	0.00758186	0.00763716	0.00832389	0.00936978	0.010188	0.0113948	0.0122857	0.0135188	0.0145356	0.0157677	0.0170092	0.0182095	0.0192606	0.0204484	0.0221772	0.0234615	0.0250088	0.0265806	0.028175	0.0290437	0.0306693	0.0315132	0.0331006	0.0347009	0.0368362	0.0384814	0.0401354	0.0428642	0.043998	0.0463636	0.0485821	0.0508909	0.0540851	0.0576407	0.110401
2022-06-11 17:10:00	0.00133339	0.00240331	0.00299394	0.00363033	0.00431626	0.00501184	0.00640687	0.00741156	0.00763715	0.00820285	0.00936977	0.010188	0.0113948	0.0126128	0.0136571	0.0147498	0.0161874	0.0170092	0.0182858	0.0194862	0.0207432	0.0222569	0.0231828	0.0247118	0.0262649	0.0275215	0.0287929	0.0303719	0.0315132	0.0331006	0.0343082	0.0359018	0.0375052	0.0391171	0.0412498	0.0439977	0.0456901	0.047386	0.0502773	0.0539784	0.0581847	0.112116
2022-06-11 17:20:00	0.00133339	0.00237729	0.00299394	0.0035752	0.00431626	0.00501184	0.00640687	0.00731097	0.00752858	0.00811656	0.0091321	0.010188	0.0112194	0.0124367	0.0135047	0.0146966	0.0159353	0.0170187	0.0184854	0.0195478	0.0205117	0.0222569	0.0235209	0.0250722	0.0260741	0.0276381	0.0284557	0.0300163	0.0316107	0.033203	0.0352011	0.0364252	0.0375052	0.0391172	0.0413301	0.0434636	0.0456152	0.0478835	0.0503227	0.0543215	0.0576403	0.104363
2022-06-11 17:30:00	0.00133339	0.00237729	0.00299394	0.00367158	0.00431626	0.00501184	0.0064265	0.00751713	0.00735788	0.00811656	0.00926523	0.010188	0.0111028	0.0121111	0.0131723	0.0143836	0.0153677	0.0167742	0.0178115	0.0192824	0.0205116	0.0220085	0.023534	0.0250862	0.0261031	0.0273342	0.0284715	0.030033	0.0316106	0.0328097	0.0338958	0.036425	0.0380519	0.0396873	0.04133	0.0434634	0.045615	0.0478834	0.0495993	0.0520646	0.055287	0.100757
2022-06-11 17:40:00	0.00138783	0.00244426	0.00307737	0.00367362	0.00431626	0.00490673	0.00617622	0.00731097	0.00744735	0.008026	0.0090372	0.00992952	0.010968	0.0118496	0.0130124	0.014207	0.0150233	0.0163983	0.0178317	0.0187719	0.0200067	0.0214667	0.022472	0.0241989	0.0251439	0.0263626	0.0278736	0.0297251	0.0314235	0.0325056	0.0344514	0.0364247	0.0380515	0.0396869	0.0413296	0.0428454	0.0451348	0.04681	0.0490834	0.0507825	0.0532549	0.091621
2022-06-11 17:50:00	0.00133339	0.00244162	0.00304166	0.00367158	0.00431626	0.00496183	0.00626332	0.00731097	0.00727665	0.008026	0.00892748	0.00970704	0.0108456	0.0118496	0.0128672	0.0138346	0.0150233	0.0164598	0.0178784	0.0187719	0.0200067	0.0212301	0.0227017	0.0239541	0.0251865	0.0263625	0.0274644	0.0289706	0.0304924	0.0320284	0.033951	0.035901	0.0366641	0.0391163	0.0407353	0.0434626	0.0451344	0.0468096	0.048487	0.0501655	0.0532543	0.0923803
2022-06-11 18:00:00	0.00134163	0.00235367	0.00294847	0.0035752	0.00422574	0.00483309	0.00619153	0.00723571	0.00736612	0.008026	0.00882787	0.00970703	0.0108456	0.0117057	0.0126823	0.0140028	0.0150233	0.0163982	0.0171792	0.0185768	0.0197259	0.0209506	0.0221497	0.0233135	0.0247787	0.0259755	0.0274643	0.0289704	0.0304923	0.0320282	0.0331645	0.0356199	0.038051	0.0396864	0.0413291	0.0434624	0.0451342	0.0468095	0.0484869	0.0513692	0.053639	0.0931045
2022-06-11 18:10:00	0.00127045	0.00228986	0.00291445	0.0035752	0.00411252	0.00483309	0.00610444	0.00731096	0.00735787	0.00803434	0.00883705	0.00982069	0.0108569	0.0117057	0.0123981	0.013689	0.0148098	0.0156242	0.0169706	0.0183512	0.0192827	0.0204533	0.021871	0.0233134	0.0244308	0.0255773	0.0274331	0.0283216	0.0303991	0.0319917	0.0335384	0.0350962	0.0366637	0.0391158	0.0403115	0.0424042	0.0444924	0.047357	0.049054	0.0519852	0.0544978	0.0872293
2022-06-11 18:20:00	0.00128436	0.00228986	0.00288204	0.0035752	0.00411252	0.00477526	0.00603605	0.00731096	0.00717319	0.00781562	0.00880061	0.00970702	0.010701	0.0117057	0.0127282	0.013689	0.0146339	0.0156241	0.0169706	0.0180905	0.0194829	0.0204415	0.0218584	0.0233134	0.0241299	0.0259459	0.027433	0.0286444	0.0300248	0.0312131	0.0327221	0.0350961	0.0361426	0.0382392	0.0402882	0.042404	0.0445636	0.0467928	0.050275	0.0527637	0.0550802	0.0885864
2022-06-11 18:30:00	0.00130348	0.00231348	0.00291445	0.00352266	0.00420304	0.00488037	0.00633509	0.00731097	0.00735787	0.00802151	0.00903201	0.00992388	0.010968	0.0118428	0.0128806	0.0138494	0.0150233	0.0158071	0.0171694	0.0183054	0.019483	0.0206899	0.022124	0.0233001	0.0247645	0.0262498	0.0270434	0.0285264	0.0297164	0.0316678	0.0331989	0.0338312	0.0357714	0.0377565	0.0407777	0.0430218	0.0457598	0.0474583	0.04965	0.0520158	0.0552313	0.088788
2022-06-11 18:40:00	0.00133267	0.00240331	0.00298249	0.00361645	0.00436606	0.00501184	0.00633509	0.00749054	0.00763293	0.00841893	0.00926006	0.010177	0.0112482	0.0121419	0.0129984	0.0139949	0.0148474	0.0162063	0.0173498	0.0185662	0.0197145	0.0209048	0.0223538	0.023545	0.0250248	0.02625	0.0274333	0.0289378	0.0301494	0.0312934	0.0328064	0.0343301	0.0358633	0.0383001	0.0398853	0.0419851	0.044796	0.0474585	0.0492168	0.0522562	0.0553413	0.08947
2022-06-11 18:50:00	0.0013473	0.00240331	0.00305884	0.00375232	0.00443263	0.00506967	0.00641043	0.00749055	0.00772241	0.00841893	0.00926006	0.0100687	0.0113766	0.0121419	0.0132065	0.0143673	0.015359	0.0165726	0.0173499	0.0187614	0.0202054	0.0214545	0.0224106	0.0235451	0.0250249	0.0259463	0.0271122	0.0281878	0.0290202	0.0304819	0.0319556	0.0331011	0.0349884	0.0368611	0.0383866	0.0399176	0.0419564	0.0446954	0.0468929	0.0497886	0.0527278	0.0839051
2022-06-11 19:00:00	0.00133339	0.00240331	0.00305884	0.00365389	0.00441127	0.00501184	0.00633509	0.00749055	0.00761383	0.00820285	0.00912692	0.0100687	0.0110846	0.0119673	0.01286	0.0139949	0.0153589	0.0162063	0.0173498	0.0187613	0.0202054	0.0216799	0.022676	0.0235451	0.0244168	0.0255775	0.0264444	0.0275718	0.0290201	0.0297399	0.0311777	0.0326257	0.0344918	0.0359741	0.038002	0.0395177	0.0414525	0.0429909	0.0457287	0.0473115	0.0513166	0.0786601
2022-06-11 19:10:00	0.00133339	0.00236681	0.00297936	0.00365389	0.00436606	0.00501184	0.00633509	0.00738996	0.00752858	0.00820284	0.00912692	0.0100687	0.011213	0.0119673	0.01286	0.014199	0.0150071	0.0159733	0.0173498	0.0187613	0.0202054	0.0216798	0.0226515	0.023545	0.024478	0.0259462	0.0267657	0.0276154	0.0287262	0.0301731	0.0311777	0.0326258	0.0340828	0.0351208	0.0371134	0.0390556	0.0409726	0.043513	0.0455399	0.0476758	0.0498778	0.0793842
2022-06-11 19:20:00	0.00133267	0.00234079	0.00301337	0.00365389	0.00425284	0.0049382	0.00633509	0.00731097	0.00752858	0.00811656	0.00912692	0.00992389	0.010968	0.0121418	0.0130124	0.0139949	0.0150071	0.0162062	0.0173498	0.0185464	0.0197638	0.0212061	0.0220882	0.0232177	0.0238435	0.0252736	0.0257668	0.0269006	0.0279738	0.0289701	0.0308032	0.0317812	0.0336734	0.0351204	0.0374024	0.0384539	0.0403683	0.041937	0.044556	0.0465823	0.0492726	0.0803269
2022-06-11 19:30:00	0.00129761	0.00236681	0.00298249	0.00365974	0.00436606	0.00501184	0.00633509	0.00731097	0.00752858	0.00820284	0.00912692	0.0100687	0.0110846	0.0119673	0.01286	0.0139949	0.0150071	0.0165726	0.0176029	0.0183513	0.0197638	0.0209578	0.0220883	0.0232753	0.0235704	0.0249841	0.0257668	0.0269006	0.02765	0.0287486	0.0301384	0.0315381	0.0336926	0.0351405	0.0365948	0.0385391	0.0410185	0.0425408	0.0445328	0.0471696	0.0492726	0.0803272
2022-06-11 19:40:00	0.00134658	0.0023395	0.00305884	0.00369719	0.00436853	0.0049382	0.00633509	0.00731097	0.00752858	0.00820284	0.00912692	0.0099239	0.0110846	0.0119673	0.0131507	0.014199	0.015183	0.0162063	0.0176029	0.0185464	0.0199739	0.0209578	0.0218353	0.0232753	0.023857	0.0247214	0.0258466	0.0269412	0.0276501	0.02863	0.0300141	0.0318608	0.0336926	0.0351405	0.0376003	0.0396088	0.0420042	0.0446485	0.0462484	0.0478493	0.0505261	0.0798044
2022-06-11 19:50:00	0.00129761	0.002376	0.00299394	0.00365594	0.00426881	0.00501184	0.00633509	0.00731097	0.0074391	0.00811656	0.00902238	0.00992389	0.010968	0.0119673	0.01286	0.014199	0.015183	0.0163806	0.0178115	0.0185662	0.0197638	0.0209578	0.0220883	0.0232753	0.0238435	0.0246329	0.0254608	0.026857	0.02765	0.0290427	0.0308209	0.0317996	0.034122	0.0359948	0.0379846	0.0404486	0.0424399	0.0440149	0.0462485	0.0485622	0.051349	0.0805651
2022-06-11 20:00:00	0.00130483	0.00228986	0.00295992	0.0035752	0.00426646	0.00495402	0.0062667	0.00731097	0.0074391	0.00811656	0.00892747	0.00970703	0.0108569	0.0118428	0.0130124	0.0138494	0.0151992	0.0159732	0.0173498	0.0187613	0.019483	0.0209047	0.0217812	0.0229729	0.0244309	0.0256334	0.026088	0.0275187	0.0283136	0.0301728	0.030821	0.0325911	0.0340465	0.0355097	0.0379217	0.0403592	0.0419115	0.0446487	0.047944	0.0496037	0.0519004	0.0805655
2022-06-11 20:10:00	0.00129761	0.00231588	0.00294847	0.00358077	0.00415997	0.00488818	0.00633509	0.00731097	0.00744735	0.00811655	0.00892747	0.0098207	0.0108569	0.0118428	0.0130124	0.0140176	0.0150233	0.0162062	0.0171511	0.0183513	0.0197144	0.0204029	0.0218171	0.022753	0.0238821	0.0250251	0.026088	0.0275186	0.0285922	0.0300323	0.032331	0.0342057	0.0361231	0.0376755	0.0402449	0.042359	0.0446297	0.0474818	0.0497243	0.0520622	0.0538042	0.0823104
2022-06-11 20:20:00	0.00130348	0.00231348	0.00294847	0.0035752	0.00427319	0.00496182	0.00626331	0.00731097	0.00735787	0.00811656	0.00892747	0.00994	0.0108569	0.0120174	0.0128806	0.0143673	0.0151992	0.0161653	0.0169283	0.0183054	0.019483	0.0209506	0.0218711	0.0233135	0.0241301	0.0250251	0.0264594	0.0279105	0.029685	0.0311802	0.0330619	0.0350962	0.0379333	0.0400335	0.0416383	0.0443496	0.0466969	0.0489523	0.0513025	0.0538268	0.0555234	0.0859121
2022-06-11 20:30:00	0.00131151	0.00231348	0.00291445	0.00353952	0.00417594	0.00496182	0.00626331	0.00731097	0.00744735	0.00811655	0.00903719	0.00982633	0.010968	0.0121613	0.0130124	0.0143673	0.0151992	0.0159732	0.0169283	0.0180905	0.019483	0.021206	0.0226759	0.023657	0.024843	0.0260703	0.0274767	0.0297081	0.0308145	0.0328438	0.0344317	0.0368354	0.0384806	0.0401345	0.0422851	0.0439718	0.0463364	0.0485538	0.0507919	0.0538582	0.0556604	0.0844895
2022-06-11 20:40:00	0.00132752	0.00234319	0.00295475	0.00365974	0.00415997	0.004904	0.00626331	0.00741156	0.00744735	0.00811656	0.00903719	0.00982633	0.010968	0.0121613	0.0130124	0.0143673	0.0151992	0.0161653	0.0171694	0.0180906	0.0192516	0.0209047	0.0221008	0.0230305	0.0244779	0.0256833	0.0271554	0.0286446	0.0304577	0.0323665	0.0351326	0.0368352	0.0384804	0.0401343	0.0428631	0.0441109	0.0458077	0.0487888	0.0505373	0.0522869	0.0546736	0.0837289
2022-06-11 20:50:00	0.00129761	0.00228986	0.00288503	0.00353952	0.00416232	0.00483309	0.00610444	0.00731096	0.00744734	0.00811655	0.00892747	0.0100432	0.010968	0.0122857	0.0130124	0.0143673	0.015432	0.0163983	0.0176311	0.0185769	0.0197639	0.02069	0.0216056	0.0227972	0.02423	0.0256833	0.0274332	0.0289377	0.0304578	0.0311627	0.0331459	0.0350964	0.0370932	0.0386874	0.0402886	0.0424044	0.0440355	0.046335	0.0479954	0.0509131	0.0524504	0.0806543
2022-06-11 21:00:00	0.00128436	0.00228986	0.00294847	0.0035752	0.00416232	0.00483309	0.00610444	0.00731096	0.00735787	0.00811655	0.00892747	0.00982633	0.010968	0.0120174	0.0130124	0.0142217	0.0150233	0.0163983	0.0178115	0.0187917	0.0199953	0.0212061	0.0221933	0.0230305	0.0242049	0.0256833	0.0264595	0.0279105	0.0298094	0.0309363	0.0328062	0.0343299	0.0353421	0.037696	0.039822	0.0418952	0.0435067	0.0451214	0.0467382	0.0483561	0.0507105	0.0792039
2022-06-11 21:10:00	0.0013122	0.00231588	0.00291445	0.00352266	0.00411252	0.00483309	0.00617622	0.00731096	0.00735787	0.00811655	0.00892747	0.00970703	0.010968	0.0117057	0.0130124	0.0142069	0.0150233	0.0163982	0.0175584	0.0187917	0.0197638	0.0212061	0.0224104	0.0233739	0.0244779	0.0253938	0.0265281	0.0279829	0.0294528	0.0304817	0.0319554	0.0338311	0.035342	0.0368609	0.0388527	0.0408217	0.0423918	0.043965	0.0455404	0.0477959	0.0493949	0.0785124
2022-06-11 21:20:00	0.00125586	0.00222907	0.00287113	0.00348141	0.00411252	0.00477526	0.00633509	0.00731096	0.00735787	0.00800122	0.00892747	0.00982632	0.0107345	0.0118496	0.0130124	0.0138346	0.0150233	0.0161652	0.0171694	0.0185662	0.0197638	0.0209577	0.0218585	0.0233001	0.0244779	0.0253938	0.026528	0.0279828	0.0294527	0.0304816	0.0319553	0.0337949	0.0353042	0.0373085	0.0388526	0.0404022	0.0419561	0.0435132	0.0455402	0.0477957	0.0500017	0.076154
2022-06-11 21:30:00	0.00123635	0.00220428	0.00280929	0.00344573	0.00411252	0.00477526	0.00603604	0.00731096	0.00727663	0.00791066	0.00892746	0.00982632	0.010968	0.011974	0.0130124	0.0142069	0.0150233	0.0163982	0.017378	0.0183513	0.0197638	0.0209577	0.0218585	0.0230304	0.02423	0.0256832	0.0268493	0.0283217	0.0297612	0.0309363	0.0319553	0.0334395	0.0353622	0.036882	0.0384084	0.0404022	0.0419562	0.0435133	0.0455402	0.0471165	0.0486927	0.0766959
2022-06-11 21:40:00	0.00127045	0.00226507	0.00285262	0.00340643	0.00406731	0.00477526	0.00603605	0.00722395	0.00717319	0.00793095	0.00892746	0.00970702	0.010968	0.0120047	0.0130124	0.0143672	0.0150233	0.0163982	0.0175584	0.0189868	0.0197638	0.0212061	0.0221241	0.0230305	0.0244779	0.0259461	0.0274332	0.0283217	0.0302155	0.0317881	0.0323482	0.0334397	0.0353044	0.036861	0.0383865	0.0399175	0.0414528	0.0429912	0.0450725	0.0471166	0.0486928	0.0766961
2022-06-11 21:50:00	0.00128436	0.00222907	0.00285262	0.00344768	0.00411252	0.00477526	0.00603605	0.00712812	0.00725442	0.00790618	0.00892746	0.00970702	0.010968	0.0119867	0.0130124	0.0140614	0.0150233	0.0163982	0.0175583	0.0187917	0.0200067	0.0212061	0.0224463	0.0230305	0.0244779	0.0256566	0.0267373	0.0282036	0.02902	0.0304817	0.032295	0.0341865	0.0349329	0.0364342	0.0379421	0.0404022	0.0419561	0.0439649	0.0455402	0.0473117	0.0486927	0.0766958
2022-06-11 22:00:00	0.00127045	0.00221655	0.00285262	0.00350021	0.00411252	0.00477526	0.00603605	0.00713986	0.00717319	0.00782397	0.00880061	0.0098102	0.010968	0.0121486	0.0130124	0.0142069	0.0150233	0.0163982	0.0174041	0.0183513	0.0197638	0.0209577	0.0218585	0.0230304	0.0244779	0.025946	0.0274332	0.0289376	0.0293285	0.0300486	0.0319553	0.0338311	0.0362343	0.0364342	0.0383864	0.0408217	0.0425673	0.0441471	0.0461969	0.0471167	0.0486929	0.0753482
2022-06-11 22:10:00	0.00127045	0.00226507	0.00285262	0.00344211	0.00411252	0.00477526	0.00603605	0.00722396	0.00717319	0.00791066	0.00892746	0.0098102	0.010968	0.0118496	0.0130124	0.0142217	0.0150233	0.0162062	0.0176029	0.0185662	0.0197638	0.021206	0.0221241	0.0230305	0.0244779	0.0259461	0.0267373	0.0278647	0.02902	0.0304817	0.0323295	0.0341865	0.0353042	0.0368608	0.0392559	0.0414101	0.0423918	0.0434675	0.0450249	0.0465834	0.0493947	0.0753479
2022-06-11 22:20:00	0.00127045	0.00220428	0.00280929	0.00340643	0.00401105	0.00470509	0.00610782	0.0071487	0.00717319	0.00800122	0.00892746	0.00982631	0.010968	0.011974	0.0130124	0.0142217	0.0150233	0.0163982	0.0171511	0.0183513	0.0197638	0.021206	0.0223537	0.023828	0.0244779	0.0259461	0.0274332	0.0289377	0.0304577	0.0316173	0.0331459	0.0356198	0.0368017	0.0381027	0.0387901	0.0403372	0.0418886	0.0439654	0.0455408	0.0471171	0.0492717	0.0749664
2022-06-11 22:30:00	0.00125586	0.00223258	0.00284171	0.00340643	0.00405209	0.00465744	0.00603604	0.00731096	0.00735786	0.00821159	0.00892746	0.0101879	0.010968	0.0120242	0.0130124	0.014207	0.0150233	0.0163982	0.0175584	0.0185662	0.0199245	0.0211531	0.0223538	0.0233135	0.0247788	0.026265	0.0281795	0.0293693	0.0304579	0.031992	0.0335388	0.0346856	0.0357137	0.0376963	0.0392564	0.0413071	0.0428958	0.0444878	0.0460819	0.0483562	0.0513177	0.0766975
2022-06-11 22:40:00	0.00123635	0.00226384	0.00280929	0.00340643	0.00402627	0.00477526	0.00610443	0.00741155	0.00735786	0.00811655	0.0090606	0.00997108	0.0111315	0.0121612	0.0130124	0.0138932	0.0150233	0.0163982	0.0173498	0.0185662	0.019483	0.0212061	0.022676	0.0241715	0.0256907	0.0265688	0.0274333	0.0289378	0.0304579	0.0319921	0.0335388	0.0350966	0.0366641	0.0376964	0.0392565	0.0408223	0.0430035	0.0445995	0.0468866	0.0490693	0.0526983	0.0733192
2022-06-11 22:50:00	0.00123635	0.0022303	0.00280929	0.00340643	0.00411252	0.00472276	0.00610443	0.00738584	0.00744734	0.00811655	0.00892747	0.00970702	0.010968	0.0118803	0.0130124	0.0140614	0.0150233	0.0159732	0.0171511	0.0185463	0.019483	0.0209047	0.0226759	0.0244545	0.0254304	0.0269557	0.0285008	0.0293693	0.0304579	0.0319921	0.0335388	0.0350966	0.0357138	0.0376964	0.0388122	0.0403602	0.0428494	0.0445994	0.0461975	0.0477966	0.0493956	0.0749671
2022-06-11 23:00:00	0.0012496	0.00221655	0.00288503	0.00340643	0.00411252	0.00470509	0.00595306	0.0071487	0.00727663	0.00803433	0.00892746	0.00970702	0.0107345	0.0118803	0.0128672	0.013689	0.0150233	0.0161652	0.017151	0.0183512	0.0197638	0.0209047	0.0226759	0.0239266	0.0250653	0.0269557	0.0281795	0.0294318	0.0304578	0.031992	0.0335387	0.0350965	0.036143	0.0376963	0.0392564	0.0403602	0.0419125	0.0439655	0.0455409	0.048356	0.0499738	0.0742765
2022-06-11 23:10:00	0.00125586	0.00220656	0.00285262	0.00340643	0.00406507	0.00477526	0.00603604	0.0071487	0.00727663	0.00773341	0.00882785	0.00970701	0.0108456	0.0117057	0.0127354	0.0138932	0.0150232	0.0159732	0.0171693	0.0180905	0.0197637	0.0209912	0.0219277	0.0239265	0.0250653	0.0265687	0.0281794	0.0297081	0.0308144	0.031992	0.033199	0.0350965	0.0361429	0.0376962	0.0388121	0.0398752	0.0414769	0.0439654	0.0455407	0.0476767	0.0504986	0.0742762
2022-06-11 23:20:00	0.00125586	0.00226507	0.00280929	0.00340643	0.00407147	0.0046526	0.00603604	0.00706169	0.00717319	0.00773341	0.00880061	0.0098102	0.0107171	0.0117057	0.0127354	0.013689	0.0148473	0.0160232	0.0169706	0.0183512	0.0197637	0.0209046	0.0221807	0.0239265	0.0250653	0.0269556	0.0274332	0.0289376	0.0304577	0.0319919	0.0335386	0.0350964	0.0362548	0.0368218	0.0383457	0.0394557	0.0414767	0.043016	0.0455405	0.0476764	0.0497964	0.0742758
2022-06-11 23:30:00	0.00127045	0.00218177	0.00280929	0.00344768	0.00411252	0.00477526	0.00603604	0.00696585	0.00717319	0.00773341	0.00859647	0.00970701	0.0105726	0.0117057	0.0125505	0.0134945	0.0146421	0.0156241	0.0169706	0.0183512	0.0197637	0.0209912	0.0223536	0.0239265	0.0250652	0.0265406	0.0280619	0.0289376	0.0304577	0.0319918	0.0331458	0.0355073	0.0357135	0.0372483	0.0383866	0.0394556	0.0409731	0.0439651	0.0455404	0.0476764	0.0499733	0.076006
2022-06-11 23:40:00	0.00127045	0.00228986	0.00285262	0.00345896	0.00407148	0.0047051	0.00603605	0.00705286	0.00717319	0.00773341	0.00869607	0.00970701	0.0105786	0.0115872	0.0123981	0.0138345	0.0144662	0.0156241	0.0169706	0.0180904	0.0192624	0.0209046	0.0221239	0.023583	0.0250652	0.0259459	0.0274331	0.0289375	0.0304576	0.0311625	0.0326691	0.0341865	0.0357133	0.0364342	0.0379421	0.0394553	0.0419561	0.0439648	0.0455402	0.0476761	0.0493946	0.074275
2022-06-11 23:50:00	0.00123832	0.00220779	0.00284171	0.00345299	0.00406731	0.00477526	0.00603604	0.00713986	0.00717319	0.00782397	0.00869607	0.00956909	0.0104502	0.0117057	0.0123981	0.013689	0.01449	0.0156241	0.0169706	0.0180904	0.0194829	0.0212059	0.0224461	0.023583	0.0244778	0.0259459	0.0274331	0.0289375	0.0300248	0.0311625	0.0326691	0.0334395	0.0349329	0.0364341	0.0384083	0.0403595	0.0419118	0.0439648	0.0455401	0.0477038	0.05058	0.0749654
2022-06-12	0.00128577	0.00220779	0.00284331	0.00344768	0.00407147	0.0046526	0.00603604	0.00713986	0.00717319	0.00773341	0.00869607	0.00970701	0.0105786	0.0117057	0.0123981	0.013689	0.0146338	0.0156241	0.0171693	0.0185661	0.0197637	0.0212059	0.0226758	0.0233	0.0244778	0.025946	0.0270433	0.0285263	0.0296682	0.0304816	0.0319552	0.0334394	0.0349328	0.0364341	0.0383452	0.0403595	0.0419117	0.0439647	0.0461965	0.0477956	0.051105	0.0749655
2022-06-12 00:10:00	0.00123635	0.00217949	0.00280929	0.00344211	0.00406731	0.00470509	0.00602145	0.00705286	0.00717319	0.00782396	0.00869607	0.00970701	0.0105786	0.0117057	0.0123981	0.013689	0.0146797	0.0160232	0.0174041	0.0183512	0.0197637	0.0209576	0.0221806	0.0233	0.0244778	0.025946	0.0274331	0.0289375	0.0298093	0.0308562	0.0321082	0.0331008	0.0349329	0.0364341	0.0388116	0.0403595	0.0423916	0.0444871	0.0455402	0.0483037	0.0511051	0.0742755
2022-06-12 00:20:00	0.00123635	0.00221655	0.00285262	0.00340643	0.00407147	0.00477526	0.00603604	0.00706169	0.00717319	0.00781562	0.00869607	0.00970701	0.0104502	0.0115394	0.0125299	0.0138345	0.0150232	0.0162062	0.0173497	0.0185004	0.0199244	0.021153	0.022124	0.0235831	0.0247786	0.025946	0.0274924	0.0286773	0.0301178	0.0309363	0.0323481	0.0334396	0.0353623	0.0376959	0.039256	0.0408217	0.0423918	0.0445988	0.046688	0.048304	0.049395	0.0742757
2022-06-12 00:30:00	0.00125586	0.00221655	0.00285262	0.00344573	0.00411252	0.00477526	0.00603605	0.00705286	0.00717319	0.00781562	0.00859647	0.00970701	0.0107345	0.0117057	0.0128672	0.0140387	0.0148473	0.0159732	0.0173497	0.0185463	0.0194829	0.0209047	0.0226759	0.0235831	0.0254303	0.0263891	0.0271553	0.0283653	0.030212	0.0308387	0.0319554	0.0338311	0.0357714	0.0372482	0.0392561	0.0399175	0.0418883	0.0434428	0.0461968	0.0483556	0.0504983	0.0742758
2022-06-12 00:40:00	0.00127045	0.00224257	0.00285262	0.00345896	0.00406507	0.00472016	0.00603605	0.00722395	0.00717319	0.00773341	0.00850605	0.00970701	0.0107345	0.0117497	0.012583	0.013689	0.0148473	0.0157902	0.0169706	0.0183512	0.0197637	0.0209046	0.022124	0.0236435	0.0242299	0.0258197	0.0268905	0.0283652	0.0298093	0.0308562	0.0319553	0.033831	0.0353419	0.037248	0.0383863	0.0398747	0.041888	0.0440764	0.0456557	0.0477957	0.0493946	0.0760058
2022-06-12 00:50:00	0.00129761	0.00226507	0.00285262	0.00340643	0.00407147	0.00477526	0.00603605	0.00713986	0.00717319	0.00773341	0.00860565	0.00970701	0.0107171	0.0117057	0.0130055	0.0141914	0.015183	0.0159732	0.0173498	0.0183054	0.0195142	0.0204852	0.0216396	0.0230668	0.0242299	0.0254328	0.0271552	0.0286444	0.0298093	0.0308562	0.0327222	0.034242	0.0357712	0.0373086	0.0387896	0.0403367	0.0423917	0.0439649	0.0455403	0.0477958	0.0499198	0.0742754
2022-06-12 01:00:00	0.00125095	0.00220779	0.00280929	0.00340643	0.00411252	0.00477526	0.00603604	0.00713695	0.00717319	0.00802599	0.00892746	0.00970702	0.0108121	0.0118496	0.0128672	0.0140387	0.0148473	0.0162062	0.0173498	0.0185661	0.019795	0.0207429	0.0216397	0.0230668	0.0245165	0.0256832	0.0268906	0.0286445	0.0290199	0.0308385	0.0327222	0.0338311	0.0357133	0.0368608	0.0387896	0.0403367	0.0418881	0.0434427	0.0456558	0.0483037	0.0499197	0.0719691
2022-06-12 01:10:00	0.00123635	0.00218177	0.00280929	0.00340643	0.00396584	0.00470509	0.00603604	0.00705286	0.00727663	0.00791901	0.00871019	0.00970701	0.0106837	0.0117057	0.0130123	0.013689	0.0150232	0.0158071	0.0171693	0.0185661	0.0199952	0.0212395	0.022124	0.0233499	0.0245307	0.0251434	0.0265845	0.0283216	0.0297925	0.0316677	0.0327222	0.0338311	0.0349329	0.0372481	0.0379011	0.0398747	0.0418881	0.0428388	0.0449992	0.0465567	0.0493411	0.0694699
2022-06-12 01:20:00	0.00123635	0.00218177	0.00285262	0.00340643	0.00411252	0.00472276	0.00603604	0.0072357	0.00744734	0.00800122	0.00880061	0.00970702	0.0108569	0.0117057	0.012583	0.013689	0.0144817	0.0158071	0.0169282	0.0181195	0.0195141	0.0209912	0.0224462	0.0227971	0.0245307	0.0254328	0.0268492	0.0284143	0.0294526	0.0304816	0.031581	0.0338309	0.0353418	0.036434	0.0383452	0.0398745	0.0414081	0.0429908	0.0456555	0.0465566	0.048114	0.0682431
2022-06-12 01:30:00	0.00122871	0.00218177	0.00280929	0.00344768	0.00416937	0.0046526	0.00603604	0.00713986	0.00709579	0.00791901	0.00880061	0.00956909	0.0105786	0.0112902	0.0123981	0.0134945	0.0143141	0.0156241	0.0169706	0.0181653	0.0195635	0.0209911	0.0222273	0.0233498	0.0245307	0.0257125	0.0268491	0.0278646	0.0293282	0.0304815	0.0315809	0.0334393	0.0353417	0.0368605	0.0374026	0.0397757	0.0423913	0.0439645	0.0449989	0.0465564	0.0481139	0.0689004
2022-06-12 01:40:00	0.00123635	0.00218177	0.00280929	0.00340643	0.00396584	0.00460494	0.00603604	0.00722395	0.00717319	0.00782845	0.00882785	0.00970701	0.0106837	0.0114023	0.0123981	0.0133901	0.0145275	0.0158571	0.0169706	0.0183512	0.019343	0.0207546	0.0221931	0.0236568	0.0242298	0.0256831	0.026834	0.0279827	0.02868	0.0297845	0.0312244	0.0330477	0.0345236	0.0364338	0.0378058	0.0403363	0.0423912	0.0439644	0.0455397	0.0476757	0.0486922	0.0697396
2022-06-12 01:50:00	0.00127045	0.0022303	0.00285262	0.00340643	0.00406731	0.00472276	0.00603604	0.00696585	0.00709579	0.00773341	0.008701	0.00970701	0.0104667	0.0115872	0.0124177	0.0133559	0.0146576	0.0156241	0.0167294	0.0179606	0.019343	0.0207545	0.0219521	0.0227733	0.0242046	0.0250898	0.026138	0.0272485	0.0283561	0.0297843	0.0312242	0.033066	0.034914	0.0363032	0.0378056	0.0403361	0.0418087	0.0433603	0.0460304	0.0476237	0.0492169	0.0688112
2022-06-12 02:00:00	0.00125586	0.00223905	0.00285262	0.00345896	0.00401986	0.00486862	0.00619492	0.00696586	0.0070958	0.00782845	0.00870101	0.00970701	0.010701	0.0114208	0.0123981	0.0131956	0.0144662	0.0156241	0.0161695	0.0176998	0.0190622	0.0204532	0.0219276	0.0227606	0.0233222	0.024721	0.0258319	0.0272637	0.0286958	0.0304652	0.031938	0.0337945	0.0353037	0.0363032	0.0382499	0.0407004	0.0422658	0.0444382	0.0449986	0.0476238	0.049217	0.0695577
2022-06-12 02:10:00	0.00125586	0.00218177	0.00277688	0.00340643	0.0039636	0.00465744	0.00603604	0.00696585	0.00709579	0.0077334	0.00850604	0.0095987	0.0106897	0.0115686	0.0127282	0.0133901	0.0141464	0.0156241	0.0166093	0.0173078	0.0188307	0.0202049	0.0211113	0.0222703	0.02367	0.024721	0.0257665	0.0271794	0.0293279	0.030032	0.0318404	0.0333192	0.0365316	0.0375839	0.0396057	0.0411854	0.0428481	0.0444383	0.0460307	0.0483031	0.0505262	0.0701269
2022-06-12 02:20:00	0.00126911	0.00221655	0.00280929	0.00340643	0.0039636	0.00467251	0.00597088	0.00706169	0.00708793	0.00773341	0.00850604	0.0098263	0.0106897	0.0117057	0.0126957	0.013689	0.0146338	0.0156241	0.0161695	0.0174849	0.0183724	0.0197131	0.0205855	0.0222	0.0233221	0.0250104	0.0258731	0.0269002	0.0283132	0.030048	0.0318933	0.0341216	0.0361419	0.0381016	0.0396785	0.0423584	0.0444912	0.0461425	0.0472283	0.0488631	0.0504978	0.0695586
2022-06-12 02:30:00	0.001292	0.00219593	0.00276802	0.00340643	0.00395943	0.0046526	0.00603604	0.00705286	0.00708793	0.00773341	0.00850604	0.00945541	0.0104502	0.0117057	0.0125505	0.013689	0.0148473	0.0158071	0.0166	0.0174849	0.0181519	0.0190561	0.020618	0.0217208	0.0229907	0.0247209	0.0261378	0.0272919	0.0287255	0.0297392	0.0319438	0.0334275	0.0357705	0.0368812	0.0388518	0.0414092	0.0435055	0.0461422	0.047228	0.0488628	0.0504975	0.0701271
2022-06-12 02:40:00	0.0012496	0.0022279	0.00280929	0.00335638	0.0039636	0.00467251	0.00610782	0.00720299	0.00708793	0.00773341	0.00850604	0.00934711	0.0103017	0.0114023	0.0125299	0.0134945	0.0144662	0.0156241	0.0163682	0.0176998	0.01864	0.0197131	0.020618	0.0217208	0.0230859	0.0239052	0.0255814	0.0272919	0.0290194	0.030481	0.0318747	0.0337661	0.0352741	0.0373078	0.0397214	0.0413057	0.044034	0.0456683	0.047228	0.0494502	0.0511046	0.0701272
2022-06-12 02:50:00	0.00122999	0.00218177	0.00280929	0.00340643	0.00395943	0.00460234	0.0058879	0.00696585	0.00701054	0.0077334	0.00859646	0.00934711	0.0104502	0.0111531	0.0123981	0.0134945	0.0146338	0.0156241	0.0167294	0.0178856	0.0190621	0.0204196	0.0212983	0.022446	0.0229908	0.0241948	0.0252754	0.0266615	0.0282672	0.029691	0.0319546	0.0341858	0.0357125	0.0378512	0.039884	0.0418942	0.0435056	0.0451203	0.0472281	0.0494503	0.0505263	0.0701274
2022-06-12 03:00:00	0.00121048	0.00215815	0.00275037	0.00340643	0.00395943	0.0045975	0.00581951	0.00696585	0.00701053	0.00764284	0.00840643	0.0094554	0.0103278	0.0111531	0.0122529	0.01339	0.0146951	0.0157902	0.0169705	0.0178856	0.018852	0.0199406	0.0212983	0.0227029	0.0238819	0.0253142	0.0255671	0.0269408	0.0286797	0.0301242	0.032771	0.0339376	0.0358623	0.0374036	0.0398212	0.0419184	0.0430952	0.0456685	0.047305	0.0494505	0.0511049	0.0701279
2022-06-12 03:10:00	0.00123167	0.00220656	0.00278126	0.00335638	0.00391839	0.0045975	0.00581951	0.00696585	0.00701053	0.00753296	0.00850603	0.00935709	0.0103278	0.0111531	0.0123981	0.0135503	0.0146421	0.0159822	0.0171509	0.0180904	0.0189947	0.0196923	0.0212983	0.0221763	0.0232387	0.0240802	0.0254603	0.0272483	0.0289881	0.0304482	0.0323967	0.034293	0.0358246	0.0377908	0.0397781	0.0418496	0.0436435	0.0451463	0.0473049	0.0494504	0.0511048	0.0695589
2022-06-12 03:20:00	0.00120983	0.00213554	0.00274884	0.00328494	0.00391839	0.00448299	0.0058195	0.00696585	0.00709578	0.0077334	0.00850603	0.00924879	0.010222	0.0111531	0.0123981	0.0133558	0.0144816	0.0156241	0.0171791	0.0181464	0.0192623	0.0204196	0.0212869	0.0221342	0.0232387	0.0240939	0.0254748	0.0272483	0.0291124	0.0305788	0.0323968	0.0339015	0.0354155	0.0377706	0.0393769	0.0409474	0.0430021	0.0445981	0.0473048	0.0483549	0.0504976	0.0742748
2022-06-12 03:30:00	0.00122245	0.00220656	0.00278126	0.00328494	0.00391839	0.00448299	0.0058195	0.00705285	0.00701053	0.00764284	0.00850603	0.00924879	0.010222	0.0113195	0.0123981	0.0130428	0.0144816	0.015807	0.0167294	0.0180904	0.0194828	0.0206679	0.0216298	0.022446	0.0238567	0.0243567	0.0254749	0.026549	0.0283559	0.0297841	0.0314661	0.0334027	0.0366232	0.0382385	0.0403105	0.0419183	0.0430022	0.0445981	0.0461962	0.0489423	0.0505797	0.072626
2022-06-12 03:40:00	0.00125586	0.00218177	0.00280929	0.00337244	0.00397882	0.00454985	0.00590249	0.00696585	0.00693314	0.00755656	0.00850603	0.00924879	0.0103444	0.0111531	0.0121342	0.0132373	0.014314	0.0156241	0.0167294	0.0180904	0.0192623	0.0206679	0.0221005	0.0230563	0.0239566	0.024721	0.0254749	0.026549	0.0279436	0.029675	0.0314838	0.0338322	0.0358641	0.0382183	0.0393769	0.0419183	0.0435306	0.0451462	0.0461962	0.0483549	0.0505797	0.0710552
2022-06-12 03:50:00	0.00126485	0.00223258	0.00284331	0.00340643	0.00402627	0.00454985	0.0058879	0.00696585	0.00693314	0.00764712	0.00850604	0.00924879	0.0103444	0.0112065	0.0122725	0.0132373	0.014314	0.0156241	0.0169705	0.0178856	0.0192623	0.0206679	0.0221005	0.023275	0.0242045	0.024721	0.0261379	0.0265491	0.028356	0.0301082	0.0322945	0.0345784	0.0361227	0.0372687	0.0392554	0.0404017	0.0423911	0.0435127	0.0460806	0.0483548	0.0499725	0.0710549
2022-06-12 04:00:00	0.00125095	0.00226736	0.00288663	0.00350021	0.00396584	0.0046526	0.00596765	0.00696585	0.00693315	0.00764712	0.00850604	0.00924879	0.0105002	0.0113195	0.0123981	0.0133976	0.014314	0.0156241	0.0169705	0.0181653	0.0197636	0.0212059	0.022088	0.0232751	0.0241911	0.0252734	0.0264441	0.0278942	0.029668	0.0316169	0.0331455	0.0345973	0.0361424	0.0376957	0.0392558	0.0408215	0.0423916	0.0439648	0.0461966	0.0476761	0.0486927	0.0726264
2022-06-12 04:10:00	0.00129024	0.00231588	0.00288503	0.00344574	0.00400688	0.00460494	0.00588467	0.00696585	0.00693315	0.0077334	0.00850604	0.00938672	0.0103444	0.0114565	0.0123981	0.0133976	0.0145275	0.0158571	0.0169706	0.0183512	0.0197637	0.0212059	0.0220881	0.0232751	0.0241911	0.0256421	0.0271118	0.0285986	0.0301008	0.0319916	0.0335384	0.0354692	0.0366636	0.0382393	0.0392561	0.0408218	0.0423919	0.0439651	0.0455405	0.0476248	0.0498251	0.072627
2022-06-12 04:20:00	0.00125095	0.00226384	0.00291445	0.00340643	0.00401105	0.0045975	0.00603604	0.00696585	0.00709579	0.00773341	0.00850604	0.00960869	0.0103444	0.0114565	0.0123981	0.013689	0.0146797	0.0160232	0.017151	0.0185767	0.0194829	0.0209693	0.0224228	0.0236186	0.025103	0.0263329	0.027521	0.0293379	0.030101	0.0312603	0.0327716	0.0346853	0.0362344	0.037365	0.039822	0.0409483	0.0425233	0.044599	0.0461971	0.0477962	0.0493952	0.0719701
2022-06-12 04:30:00	0.00134142	0.00226507	0.00280929	0.00340643	0.00391839	0.00454985	0.00595306	0.00696585	0.00709579	0.0077334	0.00861058	0.00950038	0.0105786	0.0114565	0.0123981	0.0135287	0.0146338	0.0159731	0.0173497	0.0189867	0.0197637	0.0212059	0.0221006	0.0239016	0.025103	0.0266087	0.0271119	0.0285987	0.030101	0.0316172	0.0331458	0.0352087	0.0367812	0.0378128	0.0398221	0.0414104	0.0430032	0.0445992	0.0455408	0.0477963	0.0499203	0.0689025
2022-06-12 04:40:00	0.00129902	0.00226507	0.00287274	0.00352266	0.00405209	0.0047276	0.00603605	0.00705286	0.0070958	0.00773341	0.00861058	0.00960869	0.0104502	0.0115394	0.0123981	0.013689	0.0146797	0.0159731	0.0173497	0.0185463	0.0199738	0.0211948	0.0224229	0.0236447	0.02483	0.0263193	0.0274331	0.0289376	0.030101	0.0311626	0.0326692	0.0341866	0.0361427	0.037696	0.0392561	0.0408218	0.043003	0.044599	0.0460316	0.0483042	0.0499202	0.0710565
2022-06-12 04:50:00	0.00132752	0.00228986	0.00285262	0.00345896	0.00411252	0.0047276	0.00603605	0.00713986	0.0070958	0.00773341	0.00883704	0.00970701	0.0104502	0.0115687	0.0123981	0.013689	0.0148473	0.0158071	0.0171693	0.0185661	0.0197637	0.0209694	0.0224229	0.0236447	0.0244649	0.025946	0.0277543	0.0285987	0.030101	0.0315372	0.0330619	0.0345975	0.0361427	0.037696	0.0392561	0.0414103	0.043003	0.044599	0.0460317	0.047117	0.0499202	0.0719696
2022-06-12 05:00:00	0.00131808	0.00235367	0.00302483	0.0035752	0.00415559	0.00477526	0.00619492	0.00722396	0.00728048	0.00791902	0.00892747	0.00982069	0.0108569	0.0117243	0.012583	0.0138932	0.0146952	0.0160401	0.0174224	0.0185662	0.0200067	0.0209913	0.0224229	0.0236569	0.0244779	0.0259461	0.0274332	0.0292765	0.0308144	0.0315374	0.0339314	0.0350087	0.0365722	0.0386874	0.0398223	0.0414107	0.0430034	0.0445994	0.0466886	0.0477967	0.0499207	0.0716262
2022-06-12 05:10:00	0.00134658	0.002376	0.00302965	0.00361645	0.00420977	0.00477526	0.00610444	0.00722396	0.00727664	0.00811655	0.00892747	0.00970703	0.0108569	0.0117057	0.0127282	0.0138932	0.0150233	0.0160401	0.0174225	0.0187917	0.0200379	0.021715	0.022676	0.0235832	0.0247788	0.026265	0.0277545	0.0292766	0.0308145	0.0323667	0.0339315	0.0355076	0.0366641	0.0382398	0.0398225	0.0414108	0.0434607	0.0450737	0.0472298	0.049452	0.0505281	0.07013
2022-06-12 05:20:00	0.00133267	0.002376	0.00299394	0.0035752	0.00422574	0.00490673	0.00626331	0.00731097	0.00752858	0.00811656	0.00903201	0.0103399	0.0108569	0.0117058	0.0127354	0.0138932	0.0152473	0.0162322	0.0176311	0.0190654	0.0202382	0.021715	0.022676	0.0241715	0.0254305	0.0272747	0.0288381	0.0304196	0.0316433	0.0327601	0.0339318	0.0355079	0.0370938	0.038688	0.0402892	0.0423364	0.0439648	0.0450743	0.0466894	0.0494526	0.0511071	0.0708213
2022-06-12 05:30:00	0.00135416	0.00237969	0.00299394	0.00363033	0.00427319	0.00496183	0.00633509	0.00741156	0.00752858	0.00820284	0.00902238	0.00996546	0.010968	0.0118803	0.0130124	0.0140535	0.0152474	0.0166428	0.0176311	0.0190654	0.0205329	0.0217151	0.0229548	0.0242239	0.0254306	0.0269559	0.0280919	0.0304197	0.0316433	0.0327602	0.0339319	0.0355079	0.0370938	0.038688	0.0407125	0.0418963	0.0444933	0.0455966	0.0477982	0.0494528	0.0518441	0.0702527
2022-06-12 05:40:00	0.00141477	0.00240331	0.00311139	0.00375232	0.00443509	0.00508913	0.0063351	0.00750288	0.00763716	0.00842364	0.00917034	0.010188	0.0111316	0.0120048	0.0132065	0.0143673	0.0157676	0.0168349	0.0180201	0.0194861	0.0207431	0.0222569	0.0235586	0.0247518	0.0259918	0.0275666	0.0288551	0.0307932	0.0316436	0.0332376	0.0348446	0.0360318	0.0370942	0.0391584	0.0412024	0.0434635	0.0451354	0.0461454	0.047799	0.0494536	0.0511081	0.0708227
2022-06-12 05:50:00	0.00148798	0.00256258	0.00326553	0.00389892	0.00453011	0.00526015	0.00657363	0.00758187	0.00772242	0.0085187	0.0093698	0.010188	0.0115114	0.0122857	0.0135188	0.0145439	0.0157677	0.0170365	0.0182858	0.0197734	0.020776	0.0220315	0.0235587	0.0251124	0.0266908	0.0282917	0.0292224	0.0305174	0.0316438	0.0332378	0.0348448	0.0364634	0.0384816	0.0401356	0.0417968	0.043464	0.0456643	0.0468111	0.0477996	0.0494542	0.0511087	0.0708237
2022-06-12 06:00:00	0.00148486	0.00260713	0.00324786	0.00393822	0.00470709	0.00532385	0.00664896	0.00786166	0.00781633	0.0085187	0.0093698	0.0104325	0.0115114	0.01262	0.0136571	0.0149264	0.0161461	0.0174124	0.0186941	0.019723	0.0209862	0.0225176	0.0240923	0.0253695	0.0266909	0.0282919	0.0299136	0.0315541	0.0324446	0.0340789	0.0352016	0.0364637	0.0385429	0.0401359	0.0417972	0.0434644	0.0461445	0.0473597	0.0490569	0.0500422	0.0517164	0.0715149
2022-06-12 06:10:00	0.00150018	0.00264734	0.00333542	0.00404439	0.00475454	0.00546566	0.00682024	0.00786167	0.00810502	0.00870902	0.00971887	0.0106927	0.0115114	0.01262	0.013825	0.0150792	0.0163813	0.0172109	0.0186941	0.020215	0.021771	0.0233598	0.024979	0.0266265	0.0276529	0.0290078	0.0302199	0.0318773	0.0332121	0.0348851	0.0361392	0.037818	0.0399161	0.042125	0.0427317	0.045531	0.0462205	0.0473608	0.049058	0.0512895	0.0530356	0.0715168
2022-06-12 06:20:00	0.00150018	0.00268954	0.00335051	0.00413333	0.00475454	0.00552075	0.00682024	0.00806831	0.00822462	0.00913555	0.00993857	0.0106928	0.0119594	0.0128945	0.0141886	0.0154894	0.016549	0.0176691	0.018973	0.0207533	0.0223272	0.0239818	0.0252717	0.0266267	0.0280136	0.029694	0.0310247	0.0322508	0.0339451	0.0356551	0.0373791	0.03821	0.0403896	0.0416323	0.0438693	0.0456193	0.0461462	0.047859	0.05017	0.0519068	0.0536436	0.0715181
2022-06-12 06:30:00	0.00152385	0.00272111	0.00346134	0.00413333	0.00486697	0.00552075	0.00705744	0.00795751	0.00810503	0.00894076	0.00983403	0.0106928	0.0120818	0.0132378	0.0143338	0.015641	0.0167428	0.0178521	0.0193906	0.0209682	0.0225822	0.0242302	0.0256173	0.026315	0.0283003	0.0299979	0.031346	0.0327264	0.0339452	0.0361808	0.0373792	0.0391156	0.0408627	0.0421259	0.0438696	0.0456196	0.0467012	0.0484347	0.0507114	0.0524669	0.0542225	0.0728404
2022-06-12 06:40:00	0.00152385	0.00272111	0.00346134	0.00413333	0.00488272	0.00566959	0.00705744	0.00806832	0.00810503	0.00894076	0.0100594	0.0112225	0.012262	0.0132378	0.0145476	0.015641	0.0169896	0.0185446	0.019913	0.0209683	0.0228498	0.0245174	0.0259099	0.0276188	0.0293548	0.0304455	0.0321907	0.0339563	0.0348584	0.0366144	0.0379307	0.0401037	0.041895	0.0421265	0.0438703	0.0456203	0.0473752	0.0491337	0.0508946	0.0532162	0.0544185	0.0743391
2022-06-12 06:50:00	0.00155842	0.0027785	0.00351651	0.00424476	0.0049901	0.00573057	0.00707907	0.00806832	0.00822463	0.0090741	0.0100852	0.0112225	0.0123904	0.0135333	0.0147155	0.0158264	0.0169896	0.0185446	0.0199131	0.0215667	0.0234582	0.0248831	0.0263425	0.0280799	0.0298449	0.0316352	0.0329522	0.0343677	0.0361733	0.0371664	0.0393563	0.0407736	0.0425949	0.0437665	0.0445253	0.0463015	0.0473761	0.0491346	0.0514914	0.0538338	0.0556351	0.0743409
2022-06-12 07:00:00	0.00159934	0.00288749	0.00363282	0.00440501	0.00506705	0.00589597	0.00715814	0.00806833	0.0083232	0.00907411	0.0103213	0.0112225	0.0125519	0.0133963	0.0148916	0.0164422	0.017628	0.0187667	0.0201429	0.0220424	0.0231908	0.0251703	0.0266081	0.0286903	0.0301459	0.0316353	0.0334488	0.0348916	0.0361735	0.0376213	0.0398332	0.0411849	0.0425517	0.0443808	0.0455312	0.0473968	0.0492202	0.0510473	0.0521177	0.0538346	0.0563048	0.0773986
2022-06-12 07:10:00	0.0016617	0.00296263	0.003732	0.00457781	0.00523732	0.00602065	0.00734682	0.00846806	0.00873556	0.00952368	0.0104752	0.0116593	0.012552	0.0139015	0.0152684	0.0164423	0.0178415	0.0192415	0.0208998	0.0220425	0.0237393	0.0258555	0.0272375	0.029034	0.0313239	0.033203	0.0341955	0.0357154	0.0375919	0.0379965	0.0404408	0.0423196	0.0435464	0.044925	0.0467848	0.0478828	0.0491701	0.0510484	0.053419	0.0552685	0.057118	0.0774008
2022-06-12 07:20:00	0.00163563	0.00294928	0.0038128	0.00462325	0.00531809	0.00617512	0.00751279	0.00868144	0.00886731	0.00963357	0.0108326	0.0117786	0.0128695	0.01406	0.0156295	0.0172569	0.0183168	0.0194746	0.021153	0.0226003	0.02434	0.0261163	0.0275599	0.0290342	0.0316398	0.0332032	0.0351066	0.0360714	0.0379665	0.0394021	0.0404412	0.04232	0.0442105	0.046111	0.0467854	0.0486519	0.0505236	0.05163	0.0540764	0.0552695	0.057119	0.0772684
2022-06-12 07:30:00	0.00169628	0.00306062	0.00387357	0.00462325	0.00531809	0.00617512	0.0074298	0.00878701	0.00896122	0.00962344	0.0109942	0.0119542	0.0133723	0.0145903	0.0157895	0.0170625	0.0182297	0.0198982	0.0216131	0.022874	0.0246209	0.0261164	0.0279268	0.0304727	0.0323882	0.0343311	0.0354607	0.0370325	0.0389782	0.0398797	0.0418082	0.0427519	0.0446616	0.0461116	0.0472997	0.0491867	0.0510791	0.0529753	0.0548741	0.0567741	0.0592812	0.0804406
2022-06-12 07:40:00	0.00171579	0.00303054	0.0039169	0.00462325	0.00544194	0.00638263	0.0077979	0.00878702	0.00905979	0.00988565	0.0108327	0.012099	0.0133087	0.0145903	0.0156296	0.0170625	0.0185015	0.0201949	0.0216131	0.0231348	0.0249156	0.026734	0.0285873	0.0304729	0.0323883	0.0343313	0.0364372	0.0374856	0.0389784	0.0404876	0.0418084	0.0437508	0.0452088	0.0471523	0.048021	0.0499368	0.0510797	0.0529759	0.0554425	0.0567748	0.0595691	0.0804417
2022-06-12 07:50:00	0.00171667	0.00314591	0.00404942	0.0048523	0.00558156	0.00641736	0.0077979	0.00911155	0.00930664	0.00999554	0.0109942	0.0123622	0.0136707	0.0147567	0.016219	0.0174336	0.0189194	0.020195	0.0219355	0.0233716	0.0251707	0.0267341	0.0292181	0.030473	0.0327199	0.0343315	0.0362996	0.038436	0.0394555	0.0404879	0.0429224	0.0442499	0.0457056	0.0476705	0.049644	0.0516247	0.0530825	0.0537842	0.055712	0.0588757	0.0608462	0.0796829
2022-06-12 08:00:00	0.00173437	0.00318068	0.00406548	0.00480461	0.00558156	0.00648106	0.007885	0.00911155	0.00941009	0.0101109	0.0112542	0.0125465	0.0136708	0.01513	0.016404	0.0179079	0.0192245	0.0206726	0.0224543	0.0242812	0.0258409	0.0277269	0.029649	0.031983	0.0331741	0.0356266	0.0368469	0.0384365	0.0404561	0.0418565	0.0438807	0.0449173	0.0469239	0.0483978	0.0504016	0.0524126	0.0544292	0.0549375	0.057159	0.0597855	0.0617865	0.0821774
2022-06-12 08:10:00	0.00180079	0.00329659	0.00415223	0.00497969	0.00585809	0.006632	0.00809283	0.00922237	0.00962261	0.0104908	0.0113694	0.0126913	0.0139681	0.0151301	0.0165718	0.0181121	0.0196535	0.0209841	0.0227927	0.0246471	0.0261504	0.027727	0.0296491	0.0316048	0.0339936	0.0356067	0.037648	0.0392601	0.041323	0.042334	0.0443352	0.0459199	0.0479713	0.0494351	0.0509159	0.0517956	0.0537885	0.0557855	0.0577852	0.0597863	0.0617874	0.0828363
2022-06-12 08:20:00	0.00178221	0.00326346	0.00415867	0.00503483	0.00585809	0.00669885	0.00818424	0.00922237	0.00976773	0.0104908	0.0115389	0.0129747	0.0139681	0.0154878	0.016819	0.0181121	0.0198775	0.0211957	0.0230225	0.0248956	0.026812	0.0284818	0.0296493	0.0316049	0.0335916	0.0350895	0.0376481	0.0397132	0.0413231	0.0423342	0.0455042	0.0469187	0.0479716	0.0494354	0.0514821	0.0523301	0.0543436	0.0563613	0.0583817	0.0604034	0.0624251	0.0836354
2022-06-12 08:30:00	0.00184902	0.00333309	0.00419995	0.00503483	0.00585809	0.00680216	0.00818424	0.00932296	0.00973119	0.0106118	0.0116721	0.0128433	0.01434	0.0156463	0.0170227	0.0182975	0.0198776	0.0216969	0.0233776	0.0248956	0.0268121	0.028437	0.0299563	0.0319834	0.0335917	0.0356069	0.0376482	0.0397133	0.0418	0.0427675	0.0448357	0.0469189	0.0484682	0.0499533	0.0520215	0.0535366	0.0549551	0.0569955	0.0590387	0.0610832	0.0631277	0.0843266
2022-06-12 08:40:00	0.00183043	0.00333309	0.00419995	0.00509269	0.00599452	0.00677614	0.00818424	0.00942853	0.00973119	0.0104908	0.0116721	0.0129747	0.01434	0.0156463	0.0172167	0.0182975	0.0198776	0.0214524	0.0233013	0.0248956	0.0268121	0.0287689	0.0307633	0.0323107	0.0343417	0.0364019	0.0384888	0.0406001	0.0421262	0.0432685	0.044836	0.0469192	0.0497464	0.050524	0.0520219	0.0540977	0.0555378	0.0582651	0.0590393	0.0624439	0.0645341	0.0843275
2022-06-12 08:50:00	0.00180171	0.00329995	0.00422562	0.00503483	0.00585809	0.00677614	0.00818424	0.00967378	0.00997975	0.0106007	0.0117929	0.0129747	0.01434	0.0156463	0.0172167	0.0185117	0.020081	0.021697	0.023567	0.0254844	0.026699	0.028769	0.0310856	0.0323107	0.0343418	0.036402	0.0384889	0.0396121	0.0416934	0.0432685	0.0458376	0.0474686	0.0490154	0.0505241	0.052616	0.0547154	0.0561794	0.0576615	0.0610431	0.0631572	0.0652712	0.0859641
2022-06-12 09:00:00	0.00176174	0.00321225	0.00415867	0.00509269	0.00591852	0.00677614	0.00818424	0.00942853	0.00976773	0.0104908	0.0116598	0.0129747	0.01434	0.0156463	0.0172167	0.0185117	0.0198776	0.0214403	0.0230225	0.0248956	0.0268121	0.0286781	0.0303113	0.0323106	0.0343417	0.0364019	0.0384888	0.0406001	0.0425803	0.0442486	0.045361	0.0474686	0.0495893	0.0517213	0.052616	0.0547155	0.0568209	0.0589306	0.0610433	0.0631574	0.0652715	0.0859643
2022-06-12 09:10:00	0.0017645	0.00321225	0.00419995	0.00490743	0.00576912	0.00669885	0.00818424	0.00922237	0.00976773	0.0104908	0.0116598	0.0129747	0.01434	0.0156463	0.0170131	0.0185117	0.0200809	0.0214403	0.0230225	0.0246472	0.0265445	0.0287689	0.0303112	0.0319834	0.0339395	0.0358846	0.037552	0.0396118	0.0416931	0.0437938	0.0459118	0.0474683	0.049589	0.051721	0.0538625	0.0560118	0.0587782	0.060327	0.0617666	0.0631575	0.0668182	0.0859644
2022-06-12 09:20:00	0.00178221	0.00321225	0.00415867	0.00495748	0.00589611	0.00677614	0.00818424	0.00922237	0.00976773	0.0104908	0.0116598	0.0129747	0.0141764	0.0156463	0.016819	0.0182974	0.0198776	0.0214402	0.0229498	0.0242813	0.0261505	0.028059	0.0300042	0.0323105	0.0339394	0.0354582	0.0379417	0.0400229	0.0421258	0.0437937	0.0465804	0.0480449	0.0501914	0.0511224	0.0538625	0.0560118	0.0581671	0.060327	0.0624898	0.0653332	0.0675203	0.0884066
2022-06-12 09:30:00	0.0017645	0.00321225	0.00411095	0.00490743	0.00576912	0.00663199	0.00800573	0.00922236	0.00962261	0.0104908	0.0115389	0.0129747	0.0139681	0.0154878	0.016819	0.0182974	0.0198775	0.0211957	0.0226842	0.0242813	0.0254657	0.027727	0.029311	0.0319831	0.0339936	0.0356067	0.037648	0.0397131	0.0416253	0.0432679	0.0465801	0.0480446	0.0501911	0.052349	0.0538623	0.0560115	0.058778	0.0609605	0.0631461	0.0646539	0.0668182	0.0866752
2022-06-12 09:40:00	0.00175485	0.00321225	0.00406548	0.00491016	0.00583898	0.00663199	0.00797641	0.00922236	0.00962261	0.0104908	0.0115389	0.0128432	0.0139681	0.0154878	0.0165718	0.0181121	0.0196535	0.0208842	0.0224544	0.0242813	0.025841	0.0273242	0.0288802	0.0307851	0.0332082	0.0352004	0.0380376	0.040124	0.0417995	0.0439056	0.04658	0.0480445	0.0495886	0.0517206	0.053893	0.0566917	0.0588732	0.0603266	0.0624894	0.0646536	0.0668179	0.088406
2022-06-12 09:50:00	0.00165979	0.00308542	0.00394092	0.0047786	0.00562678	0.00638263	0.00788499	0.00911155	0.00950864	0.0102156	0.0115389	0.0126383	0.0139681	0.0150909	0.0165718	0.018112	0.0194183	0.0206726	0.0224543	0.0239939	0.025841	0.0270079	0.0288801	0.030785	0.0327201	0.034683	0.0371007	0.0391357	0.0417992	0.0439053	0.0460286	0.0481673	0.0495882	0.0512321	0.0538925	0.056043	0.0581662	0.0610588	0.0624888	0.064653	0.0683308	0.0884053
2022-06-12 10:00:00	0.0017083	0.0030954	0.00388302	0.00470839	0.00564812	0.00648106	0.007885	0.00898345	0.00950864	0.0103366	0.0115389	0.0125465	0.0138045	0.0153046	0.0165718	0.0178978	0.0191329	0.0208841	0.0221887	0.0237203	0.0255462	0.0273241	0.0292182	0.0304732	0.0323887	0.0343317	0.0366712	0.0386827	0.0407151	0.0427665	0.0455034	0.0476176	0.049745	0.051366	0.0532379	0.056188	0.0583501	0.061215	0.0634097	0.0663913	0.0693158	0.0884056
2022-06-12 10:10:00	0.0016617	0.00305906	0.00400169	0.0048523	0.00564813	0.00648106	0.007885	0.00909425	0.0096226	0.0103697	0.0113694	0.0123622	0.0139681	0.0149077	0.0163778	0.0176378	0.0189089	0.0206396	0.0221886	0.0239939	0.0255462	0.0270078	0.02888	0.0304732	0.0323886	0.0343316	0.0362997	0.0382908	0.0403027	0.0423333	0.0443805	0.0469176	0.0490137	0.0513657	0.0540316	0.055627	0.0574923	0.059627	0.0617647	0.0654374	0.0676279	0.0892835
2022-06-12 10:20:00	0.00171667	0.00318068	0.0040017	0.00479716	0.00558156	0.00630899	0.0077979	0.00898345	0.00937038	0.0103366	0.0113693	0.0125465	0.0139681	0.0150909	0.0165718	0.0176936	0.0191329	0.0208841	0.0219356	0.0233717	0.0251708	0.0270078	0.0282493	0.0301126	0.0320054	0.0343315	0.0362997	0.0382907	0.0403026	0.0423332	0.0443804	0.0464424	0.0492482	0.0518833	0.0540315	0.0561875	0.0583497	0.0605164	0.062686	0.0656054	0.0676281	0.08768
2022-06-12 10:30:00	0.00174315	0.00314591	0.0040017	0.0048523	0.00558156	0.00638263	0.007885	0.00898345	0.00940007	0.0102156	0.0113694	0.0125069	0.0139681	0.0152655	0.0165718	0.0178521	0.0191329	0.0208841	0.0221653	0.0233717	0.0251708	0.0270078	0.0282493	0.0301126	0.0320054	0.0339254	0.0358703	0.0382907	0.0398258	0.0423331	0.0443804	0.0464423	0.0490135	0.0518832	0.0540314	0.0561875	0.0583496	0.0605163	0.0626859	0.0656053	0.0678015	0.0884045
2022-06-12 10:40:00	0.00173437	0.00321225	0.0040017	0.00479716	0.00558156	0.00638263	0.0077979	0.00898345	0.00941008	0.0102156	0.0113693	0.0123622	0.0139681	0.0149077	0.0165718	0.0176378	0.0191329	0.020428	0.0221886	0.0233717	0.0251708	0.0270077	0.0285418	0.0301126	0.0316404	0.0339254	0.0353114	0.0378591	0.0403025	0.042333	0.0443803	0.0464422	0.0492481	0.0513654	0.0534922	0.0556267	0.0583494	0.0605161	0.0626857	0.0648568	0.0678012	0.0884042
2022-06-12 10:50:00	0.00173437	0.00321225	0.0040017	0.0048523	0.00564499	0.00638263	0.007885	0.00898345	0.00950865	0.0103366	0.0113694	0.0124936	0.0139681	0.0149077	0.0165718	0.0174337	0.0191329	0.0206396	0.021843	0.0233717	0.0251708	0.0270077	0.02888	0.0304731	0.0323886	0.0339446	0.0362997	0.0382907	0.0398484	0.0423332	0.0438554	0.0465927	0.0492482	0.0513655	0.0534923	0.0556268	0.0583496	0.0605163	0.0626859	0.064857	0.0670281	0.0857939
2022-06-12 11:00:00	0.00173437	0.00321061	0.0040017	0.00479716	0.00558156	0.00638263	0.0077979	0.00922235	0.00950865	0.0102156	0.0113694	0.0124936	0.0139681	0.0149077	0.0165718	0.0176479	0.0191329	0.0208841	0.0218789	0.0236589	0.0251708	0.0270078	0.02888	0.0304731	0.0323886	0.0343316	0.0354612	0.0374062	0.0398483	0.0424938	0.0445241	0.0465927	0.0486743	0.0501966	0.0537317	0.0564935	0.0585765	0.0614498	0.063653	0.0658577	0.0688357	0.0875261
2022-06-12 11:10:00	0.00171667	0.00314591	0.00396237	0.0048523	0.00570256	0.0065547	0.00797641	0.00911156	0.00950865	0.0104908	0.0115389	0.0125465	0.0139681	0.01513	0.0165718	0.0178521	0.019133	0.0206726	0.0222012	0.023659	0.0251708	0.0270078	0.0285876	0.0304732	0.0323887	0.0343316	0.0358704	0.0378379	0.0398259	0.0418325	0.0450491	0.0471422	0.0492484	0.0507954	0.0528986	0.0561876	0.0583498	0.0605164	0.0643762	0.0656056	0.0688358	0.0866741
2022-06-12 11:20:00	0.00173437	0.00314098	0.0040017	0.0048523	0.00570256	0.0065547	0.007885	0.00922236	0.0096226	0.0103754	0.0113694	0.0125141	0.0139681	0.0153132	0.0165718	0.0174337	0.019133	0.0208841	0.0224543	0.023659	0.0251708	0.0274106	0.0285876	0.0304732	0.0323887	0.0343316	0.0354613	0.0378379	0.0393717	0.0413553	0.0445241	0.0465928	0.0491707	0.0515146	0.0536476	0.056406	0.0585766	0.06145	0.0636532	0.0666061	0.0685039	0.0850249
2022-06-12 11:30:00	0.00173437	0.00318068	0.0040017	0.0048523	0.00558156	0.00648106	0.007885	0.00911155	0.00950865	0.0102156	0.0113694	0.0125465	0.0139681	0.0153132	0.0165718	0.0181121	0.0193681	0.0208842	0.0226841	0.0242812	0.0261503	0.0270079	0.0292183	0.0312121	0.0327202	0.0342769	0.0362419	0.038415	0.0404334	0.0424706	0.0445245	0.0473276	0.0494421	0.0515678	0.0542421	0.0564066	0.0576772	0.0607524	0.0626868	0.0648579	0.0695382	0.0866751
2022-06-12 11:40:00	0.00171667	0.00318068	0.00406548	0.0048523	0.00564499	0.00648106	0.007885	0.00911156	0.00951915	0.0103697	0.0115389	0.0124936	0.0139681	0.0153046	0.0165718	0.0179079	0.019133	0.0208842	0.0226841	0.0242812	0.0255462	0.0273398	0.0292351	0.0307851	0.032337	0.0342769	0.0362419	0.0374064	0.0393718	0.0418326	0.0445242	0.0465929	0.0494418	0.0501969	0.0528692	0.0549788	0.0577675	0.0599126	0.062686	0.0656053	0.0693151	0.0875256
2022-06-12 11:50:00	0.00171667	0.00314418	0.0040017	0.0048523	0.00564498	0.00648106	0.007885	0.00922236	0.00950865	0.0102156	0.0113694	0.0123622	0.0138122	0.01513	0.0165718	0.0180932	0.019133	0.0208841	0.022431	0.0240075	0.0251708	0.0270078	0.0288801	0.030785	0.0323369	0.0342768	0.0358327	0.0378379	0.0398259	0.0412248	0.0438554	0.045893	0.0479432	0.0500044	0.0520747	0.0548008	0.0569095	0.0596264	0.0632463	0.06639	0.0694241	0.0893266
2022-06-12 12:00:00	0.00171667	0.00314418	0.00396237	0.0048523	0.00558156	0.00648106	0.007885	0.00922235	0.00951915	0.0102213	0.0113694	0.0123622	0.0139681	0.01513	0.0165718	0.0179079	0.019133	0.0208841	0.022684	0.0240075	0.0251708	0.0270078	0.0288801	0.030785	0.0323369	0.0342768	0.0362418	0.0382297	0.0393717	0.0413554	0.0433553	0.045893	0.0479433	0.0500044	0.0520747	0.0541526	0.0562363	0.0599119	0.0634085	0.0656046	0.0686124	0.088602
2022-06-12 12:10:00	0.00173437	0.00318068	0.0040017	0.0048523	0.00558156	0.00638263	0.007885	0.00911155	0.00950865	0.0104907	0.0113694	0.0126383	0.0139681	0.0153046	0.0165718	0.0181121	0.0196534	0.0208842	0.0226841	0.0245297	0.0254656	0.0270079	0.0288801	0.0304733	0.0320056	0.0339256	0.0362418	0.0382297	0.039826	0.0413554	0.0438556	0.0463683	0.047893	0.0505223	0.0526141	0.0555392	0.0574299	0.0595623	0.0626189	0.0655359	0.0685031	0.0875247
2022-06-12 12:20:00	0.00173437	0.0031319	0.0040017	0.0048523	0.00571155	0.00663199	0.007885	0.00911156	0.0096226	0.0104908	0.0115389	0.0124936	0.0139681	0.0153132	0.0165718	0.0182974	0.0195922	0.0208842	0.0226841	0.0245297	0.0261504	0.0270079	0.0288802	0.0307851	0.0327202	0.0343318	0.0358706	0.0378381	0.0403029	0.0418327	0.0433555	0.0458932	0.0479435	0.0500047	0.052075	0.0547135	0.0568188	0.0604516	0.0640653	0.0662843	0.0685033	0.0909818
2022-06-12 12:30:00	0.00173437	0.00321225	0.00406548	0.0048523	0.00564499	0.00655835	0.00797641	0.00922236	0.0096226	0.0104908	0.0115389	0.0126985	0.0139681	0.0154878	0.0169893	0.0187583	0.0196535	0.0208842	0.0230224	0.0245297	0.026418	0.0273243	0.0288803	0.0307852	0.0327203	0.0346832	0.0363001	0.0382912	0.0403031	0.0423337	0.0443809	0.0464429	0.0485178	0.0506036	0.0526988	0.0548016	0.058441	0.0612149	0.0643766	0.0666064	0.0688362	0.0921296
2022-06-12 12:40:00	0.00178221	0.00326346	0.00406548	0.0048523	0.00571155	0.0065547	0.00800142	0.00922236	0.00962261	0.0104908	0.0115389	0.0129746	0.0141764	0.0156463	0.017013	0.0182974	0.0198775	0.0211957	0.0226842	0.0245298	0.0261087	0.0280141	0.0291873	0.0307852	0.0327204	0.0346832	0.0363001	0.0382912	0.0407155	0.041833	0.044381	0.046443	0.0485178	0.0506037	0.0534929	0.0561881	0.0583503	0.0612152	0.0643768	0.067392	0.0703501	0.0950112
2022-06-12 12:50:00	0.00178221	0.00321225	0.00419995	0.00503756	0.00585809	0.00669885	0.00818424	0.00932794	0.00962261	0.0106178	0.0117995	0.0129747	0.0143481	0.0156463	0.0173929	0.0185703	0.020081	0.0219189	0.0230225	0.0248957	0.0264181	0.0277272	0.0292186	0.0311459	0.0331036	0.0350895	0.0366717	0.0391362	0.0407158	0.0422664	0.0448354	0.0476925	0.0492493	0.0513667	0.0534935	0.0549798	0.0583509	0.0612158	0.0634106	0.0673926	0.0703507	0.0920266
2022-06-12 13:00:00	0.00173437	0.00321225	0.00411095	0.0048523	0.00570256	0.00663199	0.00797641	0.00922236	0.0096226	0.0106178	0.0117995	0.0129747	0.0143481	0.0158796	0.0172167	0.0187952	0.0203804	0.0216744	0.0238081	0.0248957	0.0268121	0.028437	0.0299564	0.0319323	0.0335918	0.0356069	0.0376483	0.0397134	0.0418001	0.043473	0.0455755	0.0482696	0.0498238	0.051966	0.0546568	0.0577045	0.0599585	0.0628833	0.065138	0.0673942	0.0722493	0.096861
2022-06-12 13:10:00	0.00173437	0.0030954	0.0040017	0.0048523	0.00558156	0.00638263	0.007885	0.00911155	0.00950865	0.0104907	0.0115389	0.0129746	0.0141397	0.0156463	0.0169517	0.0185223	0.0203277	0.0216743	0.0235424	0.025092	0.0270235	0.0289958	0.0306334	0.0323106	0.0343416	0.0364018	0.0389394	0.0401888	0.0428009	0.0449575	0.0471318	0.0493217	0.0516902	0.054541	0.0574862	0.0597803	0.0630256	0.0643866	0.0666953	0.0696848	0.0731032	0.0997704
2022-06-12 13:20:00	0.00173437	0.00306062	0.0040017	0.00474947	0.0054968	0.00638263	0.00768698	0.00888761	0.00916836	0.0101002	0.0113693	0.0123622	0.0134723	0.0150909	0.0163869	0.0178332	0.0195714	0.0211407	0.022684	0.0245296	0.0261231	0.0283459	0.0302527	0.0322482	0.0342753	0.0358842	0.0384883	0.0400226	0.0427328	0.0448859	0.0470567	0.0498198	0.0528129	0.0550837	0.0579586	0.059654	0.0625912	0.0649157	0.0682582	0.071447	0.0738394	0.0974982
2022-06-12 13:30:00	0.00169808	0.00306062	0.00396237	0.00462325	0.00549679	0.00628885	0.00768698	0.00878702	0.00916836	0.00999553	0.0112425	0.0123621	0.0138122	0.0150909	0.0163869	0.0176479	0.0189194	0.0204395	0.0222011	0.0240074	0.0258554	0.0276267	0.029187	0.0314905	0.0334699	0.0354778	0.0379411	0.0405992	0.0427324	0.0448856	0.0475565	0.0492428	0.0519897	0.054455	0.0573642	0.060271	0.0625906	0.064915	0.0672427	0.0703963	0.0727533	0.0984198
2022-06-12 13:40:00	0.00173437	0.00318068	0.00396237	0.00480461	0.00556336	0.00638263	0.007885	0.00922235	0.00952403	0.0102213	0.0113694	0.0126985	0.0139681	0.0153132	0.0165718	0.0180932	0.0196534	0.0208842	0.0224543	0.0240075	0.0258556	0.0277426	0.0288802	0.0311634	0.0334701	0.035478	0.0371028	0.0391379	0.0407616	0.0428153	0.0455545	0.0482763	0.0517472	0.0545156	0.056773	0.058172	0.061052	0.0633191	0.0655895	0.0678613	0.0718006	0.0946141
2022-06-12 13:50:00	0.00173437	0.0031319	0.0040017	0.00479716	0.0054968	0.00638263	0.007885	0.00898345	0.00937038	0.0101002	0.0112362	0.0123622	0.0137696	0.0150662	0.0163363	0.017852	0.0193681	0.0208841	0.0221086	0.0239073	0.0257477	0.0273397	0.029235	0.0307849	0.0326572	0.0346829	0.0371219	0.0391581	0.0412155	0.0432921	0.0458624	0.048693	0.0503217	0.0531446	0.0553452	0.0581713	0.0596684	0.0633184	0.0655887	0.0669073	0.0701323	0.0938141
2022-06-12 14:00:00	0.00173437	0.00306062	0.00396237	0.00474947	0.00558156	0.00638263	0.0077979	0.00898345	0.00941008	0.0102156	0.0113693	0.0123622	0.0139681	0.0149077	0.0165718	0.0174336	0.0191329	0.020428	0.0216132	0.0233716	0.0251707	0.0270077	0.0284696	0.0303474	0.0318899	0.0338029	0.0357407	0.0381327	0.0406366	0.042684	0.044248	0.0463038	0.0483724	0.050452	0.0531067	0.0552258	0.0573508	0.0608106	0.0629908	0.0652838	0.0674692	0.0919025
2022-06-12 14:10:00	0.00173437	0.00314591	0.0040017	0.00480461	0.00558156	0.00645992	0.007885	0.00909425	0.00926693	0.0103366	0.0113694	0.0123622	0.0139681	0.0152655	0.0165718	0.0182974	0.019133	0.0208841	0.0222012	0.0237203	0.0248761	0.026418	0.0282493	0.0297692	0.03189	0.0342958	0.0362619	0.0382509	0.0402607	0.0422891	0.0443342	0.0463941	0.0484667	0.0505504	0.0532976	0.0546376	0.057557	0.0588468	0.0624906	0.0653678	0.067556	0.0912891
2022-06-12 14:20:00	0.0016525	0.00301414	0.0038128	0.0045005	0.00529775	0.00608134	0.00751278	0.00866495	0.00906979	0.00995334	0.0109478	0.0120486	0.0136137	0.0149076	0.0161514	0.0174336	0.0191328	0.020651	0.0222011	0.0236588	0.0251706	0.0270076	0.0288798	0.0301295	0.0320234	0.0339444	0.0358903	0.037859	0.0398481	0.041355	0.0433549	0.0453692	0.0478924	0.0499513	0.0526428	0.0547433	0.0568498	0.0595944	0.0617309	0.0638688	0.0660068	0.0875643
2022-06-12 14:30:00	0.00161793	0.00288749	0.00363282	0.00445045	0.00531809	0.00608134	0.0074071	0.00855938	0.00882947	0.00984864	0.0108326	0.0119165	0.0131195	0.0145448	0.0159743	0.0171858	0.0188609	0.0198981	0.0213059	0.0230393	0.0248128	0.0263502	0.0281768	0.0304727	0.0322546	0.0334513	0.03589	0.0378586	0.0392692	0.0412477	0.0433545	0.04487	0.0468745	0.0488897	0.0514529	0.0535059	0.0555647	0.0574786	0.0601955	0.0622802	0.0643648	0.0866824
2022-06-12 14:40:00	0.0015745	0.00288749	0.00363282	0.00433811	0.00523732	0.00595379	0.00724113	0.00846806	0.00873556	0.00962342	0.0107118	0.0119038	0.0128152	0.0143549	0.0157894	0.0170348	0.0184234	0.0198981	0.0210648	0.0225418	0.0245578	0.0266236	0.0281767	0.0296184	0.0314801	0.0329816	0.0348723	0.0373087	0.0387177	0.0406683	0.0426349	0.0447522	0.0461775	0.0481626	0.0501566	0.0527184	0.0547468	0.0581114	0.0601946	0.0622792	0.0643638	0.0849496
2022-06-12 14:50:00	0.00155763	0.00285435	0.00363282	0.00433811	0.00516036	0.00599198	0.0074071	0.00846806	0.00873556	0.00938374	0.0107118	0.0117786	0.0128289	0.0142039	0.0157894	0.0166105	0.0184234	0.0196651	0.0208116	0.0222681	0.0239223	0.0253668	0.0277856	0.0296183	0.0311149	0.0329814	0.0348721	0.0363736	0.0387174	0.0402135	0.0421581	0.0435673	0.0455135	0.04747	0.0499744	0.0519682	0.0539677	0.0566696	0.058701	0.0622781	0.0643627	0.0884954
2022-06-12 15:00:00	0.00160185	0.0028432	0.00363282	0.00433811	0.00509994	0.00585496	0.00715814	0.00835176	0.00861003	0.00938373	0.010431	0.0117785	0.012971	0.0142039	0.015565	0.0167871	0.0179705	0.0196153	0.0210527	0.022244	0.0233606	0.0253667	0.0274474	0.0289143	0.0307317	0.0325752	0.0344426	0.0363317	0.0378077	0.0392998	0.0416328	0.043567	0.0455131	0.0474697	0.0494349	0.0514072	0.0533851	0.0559709	0.0586337	0.0614123	0.0634678	0.0904009
2022-06-12 15:10:00	0.0015745	0.00287186	0.00363282	0.00433811	0.0049901	0.00579427	0.00724113	0.00846805	0.00863211	0.00938373	0.0104752	0.0117785	0.0126804	0.0142039	0.0153889	0.0166018	0.0177671	0.019443	0.0208116	0.0219516	0.0233606	0.0253667	0.0268029	0.0289142	0.0307316	0.0325751	0.0344425	0.0363316	0.0374148	0.0397543	0.0412001	0.0437493	0.0450401	0.0469763	0.0494347	0.051407	0.0533849	0.0566988	0.0593567	0.0614122	0.0643619	0.0834241
2022-06-12 15:20:00	0.00159934	0.00285435	0.00363282	0.00433811	0.00504767	0.00579427	0.00724113	0.00846805	0.00863211	0.00952367	0.0104752	0.0117785	0.0130253	0.01406	0.0152684	0.0166105	0.0180161	0.019443	0.0205927	0.0220073	0.0233606	0.0253667	0.0271251	0.028587	0.0304159	0.0322405	0.0340886	0.0360505	0.0379445	0.0392772	0.0411765	0.0437246	0.0451569	0.0476415	0.0496419	0.0516225	0.0528303	0.0553669	0.0580747	0.060765	0.0634675	0.0825732
2022-06-12 15:30:00	0.00159308	0.00288749	0.00363282	0.00440501	0.00518505	0.00586444	0.00724113	0.00835176	0.00850659	0.00938373	0.010431	0.0116406	0.0128695	0.0142039	0.0152684	0.0166105	0.0182295	0.0194635	0.0205927	0.0216909	0.0233606	0.0250183	0.0271251	0.0289142	0.0300681	0.0323413	0.0332897	0.0351155	0.0369604	0.0392351	0.0422159	0.0430893	0.0456777	0.0476683	0.0494868	0.0514612	0.0534412	0.0561234	0.0587311	0.0607649	0.0634674	0.0825729
2022-06-12 15:40:00	0.00154155	0.00285592	0.00355779	0.00433811	0.00505052	0.00586443	0.00724113	0.00835176	0.00850658	0.00938373	0.0103213	0.0116592	0.0126804	0.0142039	0.015044	0.0166105	0.0180161	0.0191603	0.0208116	0.0221883	0.0236414	0.0253667	0.0264304	0.0281736	0.0303665	0.0321881	0.0345297	0.0356392	0.0369604	0.0388224	0.0406997	0.0425905	0.044493	0.0464056	0.0483267	0.0514608	0.0534408	0.0554248	0.0582478	0.0601479	0.0636923	0.0818819
2022-06-12 15:50:00	0.00154155	0.00275119	0.00355584	0.00419708	0.00506705	0.00588362	0.00715814	0.0082852	0.00873555	0.00938373	0.0103213	0.0113605	0.0126804	0.0138582	0.015044	0.0163745	0.0177671	0.0191602	0.0208115	0.0225047	0.024237	0.0250654	0.0268029	0.0285707	0.029703	0.0314847	0.0328165	0.0346164	0.036435	0.0382706	0.0402873	0.0421589	0.0444927	0.0464053	0.0483264	0.0502544	0.0521879	0.0541254	0.0573504	0.0600155	0.0620241	0.0818807
2022-06-12 16:00:00	0.00155763	0.00282278	0.00351651	0.00419708	0.0049901	0.00573644	0.00705745	0.00815533	0.0086321	0.00938372	0.0103213	0.0113605	0.0126804	0.0136997	0.015044	0.0163745	0.0179705	0.0193822	0.0208115	0.0225047	0.0236413	0.0250653	0.0268028	0.0285707	0.0300508	0.031406	0.0328165	0.0346164	0.036435	0.0382705	0.0401211	0.0421588	0.0435457	0.0454175	0.047271	0.0491568	0.051048	0.054125	0.0560651	0.0588716	0.0629177	0.077974
2022-06-12 16:10:00	0.00155763	0.0027785	0.00351651	0.00426397	0.0049901	0.00579427	0.00715814	0.00836746	0.0086321	0.00938372	0.0103213	0.0114733	0.0126804	0.014002	0.015044	0.0163745	0.0177671	0.0193932	0.0208115	0.0225047	0.0233605	0.0250653	0.0268029	0.0279464	0.0297029	0.0314847	0.0332895	0.0351154	0.0365859	0.038429	0.0398946	0.0417479	0.0431164	0.0449698	0.0472977	0.0491569	0.051048	0.0535769	0.0567215	0.0586856	0.0615438	0.077974
2022-06-12 16:20:00	0.00154155	0.00282278	0.00355779	0.00424037	0.0049901	0.00579427	0.00707907	0.00825117	0.0086321	0.00952366	0.0103213	0.0112225	0.0126804	0.014002	0.015204	0.0166105	0.0182295	0.0191603	0.020519	0.0219516	0.0236413	0.0253666	0.0268181	0.0275493	0.0297029	0.0314847	0.0332895	0.0347597	0.0365859	0.0376213	0.0389639	0.0412726	0.0435456	0.0454174	0.0472976	0.0499341	0.0504658	0.0535768	0.0554972	0.0586854	0.0615436	0.0749509
2022-06-12 16:30:00	0.00157613	0.00278276	0.00355584	0.00419708	0.00506705	0.00572742	0.00707907	0.00836746	0.00853354	0.00916915	0.0103213	0.0115092	0.0126804	0.0142038	0.015044	0.0163745	0.0179705	0.0191602	0.0203	0.0219516	0.0233605	0.0250653	0.0262171	0.0279463	0.0297029	0.0314846	0.0329523	0.0334577	0.0348588	0.0366148	0.0393563	0.0411846	0.0430243	0.0442143	0.0466104	0.0484699	0.0503346	0.052807	0.0554965	0.0580055	0.0606486	0.0749496
2022-06-12 16:40:00	0.00154311	0.00282278	0.00359154	0.00431166	0.00506705	0.0058258	0.00715814	0.00827162	0.00850658	0.00927384	0.0103213	0.0113899	0.0126804	0.0136918	0.015044	0.0163745	0.017757	0.0191602	0.0205926	0.0216908	0.0233605	0.0250653	0.0262171	0.0279463	0.0297029	0.0311657	0.0329523	0.0336178	0.0357406	0.0369895	0.0393564	0.041616	0.0430244	0.0448738	0.0460447	0.0478816	0.0516585	0.0535763	0.0560644	0.0580057	0.059947	0.07495
2022-06-12 16:50:00	0.00158326	0.00281007	0.00359712	0.00429482	0.00504767	0.00579427	0.00724112	0.00837221	0.00854263	0.00938373	0.0103213	0.0113418	0.0126804	0.0135334	0.015044	0.0161891	0.0177671	0.0191602	0.0200589	0.0216908	0.0230929	0.0241692	0.0258445	0.0275491	0.0292807	0.0307182	0.0329521	0.0343677	0.0352153	0.0374439	0.0387779	0.0405793	0.0423919	0.0442141	0.0467311	0.0478812	0.0503055	0.0535758	0.0560639	0.0587181	0.0606833	0.0765457
2022-06-12 17:00:00	0.00154155	0.0027785	0.00353637	0.00413333	0.00499009	0.00579427	0.00705745	0.00835175	0.00850658	0.00938372	0.0103213	0.0112225	0.0123718	0.0135334	0.015044	0.0160117	0.0175536	0.0191602	0.0205704	0.0216908	0.0230929	0.0241692	0.0258445	0.0275491	0.0289799	0.0307182	0.0321077	0.0338686	0.0352152	0.0369892	0.0393561	0.0405792	0.043024	0.0448734	0.046731	0.0493448	0.0504649	0.0528068	0.0561527	0.0586844	0.0606485	0.0757476
2022-06-12 17:10:00	0.00148486	0.00268954	0.00342201	0.00414939	0.00493252	0.00572741	0.00715814	0.00825116	0.00850657	0.00927902	0.0103212	0.0112225	0.0125389	0.0135333	0.0148762	0.0160624	0.017369	0.0184673	0.0200588	0.0216907	0.0225006	0.0244297	0.0258445	0.027549	0.0292806	0.0303669	0.0321076	0.0338685	0.0356479	0.0378768	0.0397083	0.0410778	0.0429127	0.044214	0.0460442	0.0478811	0.0497231	0.0522027	0.0560636	0.0580049	0.0599461	0.0757469
2022-06-12 17:20:00	0.00155083	0.00277559	0.00346134	0.00428806	0.00491677	0.0056513	0.00705744	0.00815532	0.00832319	0.0091405	0.0103212	0.0113418	0.0125002	0.0135333	0.0146624	0.0158264	0.0173689	0.0187366	0.0198291	0.0214423	0.0225006	0.0241691	0.0261231	0.0272218	0.0289328	0.0306683	0.0324263	0.0334573	0.0356478	0.036989	0.0392542	0.0416829	0.0435448	0.0442139	0.0460441	0.047881	0.049723	0.0515688	0.054699	0.0580047	0.0606826	0.0765449
2022-06-12 17:30:00	0.00153992	0.00270622	0.00346134	0.00413333	0.0048592	0.00558445	0.00697838	0.00825116	0.00840801	0.0091405	0.0100537	0.0112225	0.0125002	0.0135333	0.0148302	0.0158264	0.0171221	0.0182557	0.019829	0.0212167	0.0227681	0.0241426	0.0255374	0.0272217	0.0289327	0.0306682	0.0324262	0.0338129	0.0355893	0.036989	0.0393558	0.0405789	0.0429125	0.0442137	0.046044	0.0478808	0.0497228	0.0521724	0.0546988	0.057893	0.0606824	0.0749481
2022-06-12 17:40:00	0.00152385	0.00271962	0.00346134	0.00418102	0.00486697	0.0056513	0.00697838	0.00804452	0.00810503	0.00904545	0.0100537	0.0110911	0.0122102	0.0135333	0.0148678	0.0158263	0.0171221	0.0182557	0.0196205	0.0209152	0.0222576	0.0238819	0.0255373	0.0269099	0.0286012	0.0306681	0.0324261	0.0338128	0.0352148	0.0369888	0.0398323	0.041184	0.0423914	0.0442136	0.0460438	0.0478807	0.0497227	0.0515685	0.0540732	0.0578928	0.0606821	0.0743871
2022-06-12 17:50:00	0.00148486	0.00268954	0.00342201	0.00413333	0.00486697	0.0056513	0.00714043	0.00795751	0.00810503	0.00894076	0.00994919	0.0109316	0.0120818	0.0133748	0.0143338	0.0158263	0.0167249	0.0182557	0.0193416	0.0206667	0.0222575	0.0238818	0.0255373	0.0262484	0.028199	0.030668	0.0317174	0.033457	0.0352147	0.0375403	0.0387772	0.0416151	0.0428418	0.0442134	0.0460436	0.0478804	0.0497224	0.0528058	0.0546985	0.0571798	0.0606819	0.0743868
2022-06-12 18:00:00	0.00148486	0.00261726	0.00342201	0.00408564	0.0048094	0.00545706	0.00664897	0.00795751	0.00810502	0.00894075	0.00983402	0.010818	0.0122232	0.0132039	0.0143338	0.0150792	0.016549	0.0178069	0.0191118	0.0206667	0.0222575	0.0238817	0.0255372	0.0266267	0.0279689	0.0295715	0.0317173	0.0334568	0.0355888	0.0373817	0.0391892	0.0410098	0.0423452	0.0442132	0.0460434	0.0483891	0.0502507	0.0533537	0.055266	0.0578924	0.0598299	0.0743865
2022-06-12 18:10:00	0.00145191	0.00257847	0.00324786	0.00393822	0.00468468	0.00537894	0.00657363	0.0078746	0.00790159	0.00871395	0.00983401	0.0106927	0.0119469	0.0132452	0.0143338	0.0154894	0.016549	0.0178521	0.0189131	0.0204518	0.0217166	0.0233015	0.0246242	0.0262482	0.0275666	0.0289163	0.0305738	0.0322506	0.0343015	0.036555	0.0387766	0.0410093	0.0428411	0.0446826	0.0465323	0.0483886	0.0502502	0.0521156	0.05464	0.0578918	0.0598292	0.0721691
2022-06-12 18:20:00	0.00141405	0.00252237	0.00321039	0.00393822	0.00453011	0.00538453	0.00672429	0.0078746	0.00801553	0.00864574	0.00972429	0.0109836	0.0119469	0.0132452	0.0145475	0.0154894	0.0167958	0.0178521	0.018973	0.0202151	0.0214617	0.0230649	0.0243712	0.0256668	0.02728	0.0289163	0.0305738	0.0322506	0.0330752	0.0347413	0.0373787	0.039526	0.0412914	0.0430663	0.0453383	0.048388	0.0502495	0.0521149	0.0539828	0.056499	0.0590916	0.0742874
2022-06-12 18:30:00	0.00139945	0.00254839	0.00321039	0.00389278	0.00453011	0.00526015	0.00664896	0.00777876	0.00793028	0.00864573	0.00962468	0.0108241	0.0118246	0.0132452	0.01435	0.0154894	0.0166111	0.017862	0.0186942	0.020215	0.0214617	0.0227544	0.0240786	0.0256667	0.0269642	0.0281754	0.0294365	0.0310509	0.0326821	0.0347411	0.0364208	0.038662	0.0403888	0.0425726	0.0443348	0.0461034	0.0489876	0.0513813	0.0532228	0.0550655	0.0577198	0.0780195
2022-06-12 18:40:00	0.00141477	0.00252237	0.00317974	0.00393822	0.00458496	0.00532384	0.00672429	0.00805334	0.00810501	0.00894074	0.00983401	0.010818	0.0120817	0.0132452	0.0141886	0.0154894	0.0167524	0.0178806	0.0192027	0.0200103	0.0215506	0.0228627	0.0240925	0.0256815	0.0269642	0.0285816	0.0297905	0.031051	0.0326822	0.0338514	0.035488	0.0363136	0.0383445	0.0405628	0.0427554	0.0454547	0.0478764	0.0502574	0.0526263	0.0550648	0.0576093	0.0771051
2022-06-12 18:50:00	0.00138338	0.00252237	0.00314227	0.00389892	0.0045301	0.00532384	0.00682023	0.00768745	0.00801553	0.00884099	0.00983401	0.0108064	0.0119101	0.0130529	0.0143338	0.0154806	0.016549	0.0178806	0.018973	0.0203118	0.0215506	0.0228497	0.0244336	0.0253697	0.0269642	0.0282627	0.0298827	0.0306953	0.0323078	0.0339353	0.035576	0.0362737	0.0378938	0.0399924	0.0412034	0.0433089	0.0461709	0.0478846	0.0513347	0.0531119	0.0562694	0.0771038
2022-06-12 19:00:00	0.00145191	0.00259124	0.00329795	0.00404439	0.00470709	0.00546565	0.00682024	0.00786167	0.00810502	0.00883605	0.00971887	0.0110911	0.0119403	0.0128945	0.0143338	0.0154644	0.016549	0.0180636	0.0192027	0.0200103	0.0213077	0.0228627	0.0244474	0.0254911	0.0267924	0.0282627	0.0295289	0.0311483	0.0323079	0.0339353	0.0359883	0.0371365	0.0378939	0.0395225	0.0416478	0.043309	0.0449749	0.0466441	0.0496006	0.0524647	0.0548889	0.0714033
2022-06-12 19:10:00	0.00141405	0.00252237	0.00324786	0.00393822	0.00468468	0.00537894	0.00680336	0.0079575	0.00810501	0.00881371	0.00983401	0.0109316	0.0120817	0.0128945	0.0143338	0.0154161	0.016549	0.0178521	0.0191919	0.0204518	0.022026	0.0233599	0.0244336	0.0257481	0.0269643	0.0285816	0.0302199	0.0318773	0.0326823	0.0343286	0.035202	0.0363137	0.037894	0.0395226	0.0407142	0.0428471	0.0449749	0.0471923	0.0488834	0.0517518	0.0534834	0.0714031
2022-06-12 19:20:00	0.00137797	0.00249507	0.00317468	0.00379776	0.0045301	0.00526015	0.00657362	0.00767318	0.00790158	0.00871394	0.009834	0.0109378	0.0120817	0.0130529	0.0143338	0.0154411	0.0165489	0.0178069	0.0191428	0.0204517	0.0212412	0.0227913	0.0243711	0.0253696	0.0266911	0.028292	0.0295599	0.031181	0.0323423	0.0339715	0.035614	0.0367448	0.0374847	0.0390958	0.0407139	0.0428468	0.0444949	0.0478572	0.0488831	0.0512883	0.0535826	0.0714103
2022-06-12 19:30:00	0.00133339	0.00240331	0.00305884	0.00375232	0.00436606	0.00518285	0.00648221	0.00758186	0.00772241	0.00851868	0.00946939	0.0106927	0.0115114	0.0128944	0.0139622	0.0150791	0.0163137	0.0173938	0.0188928	0.0202149	0.0217709	0.0230278	0.024624	0.0256813	0.0272954	0.0285814	0.0299137	0.0307456	0.0319679	0.033101	0.0347894	0.0368367	0.0374845	0.0390956	0.0407137	0.0423376	0.0444458	0.0466436	0.048315	0.0505749	0.0542193	0.0693828
2022-06-12 19:40:00	0.00133339	0.00237969	0.00299394	0.00371487	0.00431626	0.00501184	0.00640687	0.00750288	0.00763715	0.00842364	0.00936978	0.0106927	0.0115114	0.0128944	0.0140286	0.015304	0.0163642	0.017679	0.0186941	0.0199277	0.0212067	0.0227542	0.0244334	0.0253695	0.026964	0.0285814	0.0299136	0.0320296	0.0319679	0.0335782	0.0352016	0.0364054	0.0380314	0.0390956	0.0412032	0.0433086	0.0449745	0.0466437	0.0483152	0.0505751	0.0535823	0.0686585
2022-06-12 19:50:00	0.00133339	0.00235367	0.00302796	0.00365974	0.00436853	0.00507253	0.00640687	0.00758186	0.00781632	0.00851868	0.0093518	0.0103132	0.0116529	0.0127638	0.013825	0.0149264	0.0160028	0.0172108	0.018694	0.0199277	0.0209637	0.0219407	0.0234616	0.0250089	0.0263077	0.0278856	0.0299134	0.030825	0.0319676	0.0335779	0.0352014	0.0368365	0.0374843	0.0390953	0.0406369	0.0428463	0.0449741	0.0466433	0.0488825	0.0520358	0.0543553	0.0686581
2022-06-12 20:00:00	0.00129761	0.00237729	0.00302965	0.00365594	0.00436853	0.00501184	0.00633509	0.00741156	0.00755592	0.00842363	0.00936977	0.0105844	0.0115114	0.0125806	0.0136571	0.0150791	0.0157677	0.017669	0.018694	0.0194862	0.0209861	0.0225176	0.0234616	0.0250089	0.0265807	0.0281751	0.0291469	0.0303721	0.0319676	0.0335779	0.0352013	0.0368364	0.0384817	0.0390953	0.0412028	0.0428463	0.0449741	0.0473085	0.0495716	0.0519042	0.0549925	0.0680316
2022-06-12 20:10:00	0.00126976	0.00228986	0.00291905	0.0035752	0.00431626	0.0049382	0.00633509	0.00731097	0.00752858	0.00820284	0.00936977	0.010188	0.0112312	0.0122857	0.0136571	0.01452	0.0157676	0.0172107	0.0182857	0.0197734	0.020986	0.0219963	0.0231828	0.0247117	0.0259918	0.0275508	0.02913	0.0299403	0.0315131	0.0335776	0.0352011	0.0364048	0.0380308	0.039095	0.0412025	0.0428459	0.044494	0.0466429	0.0490034	0.0513163	0.0542187	0.069382
2022-06-12 20:20:00	0.00129761	0.00228986	0.00294847	0.0035752	0.00426881	0.00495674	0.00626331	0.00731097	0.00744735	0.00811656	0.00903719	0.0100432	0.0111028	0.0122857	0.013463	0.0145438	0.0157676	0.0172107	0.018694	0.0200101	0.020986	0.0219962	0.0229417	0.0244548	0.0256909	0.0272319	0.028092	0.0296326	0.031513	0.0331004	0.0347007	0.0358812	0.0374837	0.0390947	0.0407128	0.0434633	0.0451351	0.0473079	0.05014	0.0524632	0.0554943	0.0700396
2022-06-12 20:30:00	0.00127045	0.00228986	0.00291445	0.0035752	0.00420304	0.00488818	0.00617622	0.00722396	0.00744734	0.00811655	0.00903719	0.0100432	0.0111028	0.0122857	0.0131507	0.0143673	0.0157676	0.0170092	0.018475	0.0197733	0.0212953	0.0222568	0.0235209	0.0244548	0.0256909	0.0265261	0.0280465	0.029277	0.031513	0.0326457	0.0342885	0.0358811	0.0370543	0.0386468	0.0407358	0.0428455	0.0449733	0.0471906	0.0488817	0.0524628	0.0562973	0.0715345
2022-06-12 20:40:00	0.00125586	0.00228986	0.00291606	0.0035752	0.00411252	0.00483036	0.00617621	0.00731096	0.00744734	0.00811655	0.00903201	0.00993999	0.0110964	0.0122857	0.0130124	0.0143673	0.015583	0.0167646	0.018475	0.0196908	0.020986	0.0222568	0.0235585	0.0241717	0.0256909	0.0265691	0.0277548	0.028938	0.0304582	0.0318778	0.0338117	0.0345982	0.0365331	0.0381032	0.0407355	0.0428452	0.0444932	0.0473073	0.0490026	0.0512863	0.0542765	0.0735582
2022-06-12 20:50:00	0.00127045	0.00225509	0.00294847	0.00344768	0.00411252	0.00477526	0.00626331	0.00731096	0.00735787	0.00811655	0.00903201	0.00993999	0.010968	0.0121612	0.0131648	0.0143673	0.015583	0.0167646	0.018475	0.0196908	0.0209859	0.0219962	0.0229416	0.0241717	0.0256908	0.0269129	0.0281639	0.028938	0.0304582	0.0316177	0.0330263	0.0345602	0.0361433	0.0376966	0.0396801	0.0417716	0.0444929	0.0461443	0.0495981	0.0521175	0.0550495	0.0743184
2022-06-12 21:00:00	0.00125586	0.00228986	0.00288503	0.00345896	0.00411252	0.00477526	0.00617621	0.00722396	0.00735787	0.00811655	0.00892747	0.00992388	0.010968	0.0118428	0.0130124	0.0142217	0.0151992	0.0165726	0.0182094	0.0196908	0.020743	0.0222567	0.0229416	0.0244546	0.0253257	0.0262501	0.0274335	0.0289379	0.030458	0.0316176	0.0335027	0.0350588	0.0361036	0.038103	0.03968	0.0412626	0.0444928	0.0468094	0.0498058	0.0521174	0.0546728	0.0753041
2022-06-12 21:10:00	0.00126976	0.00223905	0.00285262	0.00350021	0.00416232	0.00477526	0.00610782	0.00722396	0.00735786	0.00811655	0.00892747	0.00992388	0.010968	0.0120047	0.0130124	0.0138346	0.015183	0.0161652	0.0178114	0.0192605	0.0204482	0.0216798	0.0231826	0.0244546	0.0254305	0.0262651	0.0274334	0.0289378	0.0301013	0.0311629	0.0326695	0.0341869	0.0357137	0.0372485	0.0396797	0.0412623	0.043989	0.0456216	0.0490822	0.0521169	0.0546723	0.0737324
2022-06-12 21:20:00	0.00125586	0.00223905	0.00291445	0.00352266	0.00411252	0.00477526	0.00610782	0.00731096	0.00735787	0.00802151	0.00892747	0.00970702	0.010968	0.0117057	0.0130124	0.0138346	0.0148474	0.0161652	0.0173596	0.0187612	0.0202053	0.0216798	0.0229415	0.023828	0.0253256	0.0265688	0.0277545	0.0289378	0.0304579	0.0311628	0.0322953	0.0341868	0.0357136	0.0368218	0.0392563	0.040822	0.0428492	0.0449876	0.0483929	0.050781	0.0544113	0.074456
2022-06-12 21:30:00	0.00123635	0.00220428	0.00280929	0.00348698	0.00411252	0.00477526	0.00610443	0.00731096	0.00717319	0.00790618	0.00892746	0.00970702	0.010968	0.0118302	0.0130124	0.013689	0.0150233	0.0162062	0.0173498	0.0185768	0.0199739	0.021206	0.0226759	0.0241714	0.0253256	0.0265257	0.0277249	0.0285265	0.0296684	0.0308058	0.0319555	0.0334397	0.0349331	0.0368216	0.0382506	0.0398749	0.0423918	0.0450729	0.0477966	0.050164	0.0532527	0.0729586
2022-06-12 21:40:00	0.00131808	0.00231717	0.00296452	0.00353952	0.00422574	0.00483309	0.00610444	0.0071487	0.00727664	0.00802599	0.00882786	0.00970702	0.0108456	0.0118803	0.0128672	0.013689	0.0150233	0.0156242	0.0169706	0.0183513	0.0197638	0.021206	0.0226759	0.0239266	0.0253898	0.0269126	0.0280461	0.0289065	0.0296684	0.0311628	0.0326694	0.0341867	0.0353045	0.0364344	0.0379423	0.0388949	0.0408263	0.043965	0.0455403	0.0494509	0.0518421	0.0716647
2022-06-12 21:50:00	0.0012837	0.00228986	0.00294847	0.0035752	0.00411252	0.00477526	0.00602484	0.00712812	0.00717319	0.00800122	0.00892746	0.00982632	0.0107345	0.0118803	0.0128672	0.0138932	0.0150714	0.0160233	0.0172237	0.0183513	0.0197638	0.021206	0.0224462	0.0241714	0.0256906	0.0265257	0.0274036	0.0285989	0.0301012	0.0311628	0.0326694	0.0341867	0.0348081	0.0359167	0.0374031	0.0388948	0.0409729	0.0424935	0.0455402	0.0477957	0.0505801	0.0688794
2022-06-12 22:00:00	0.00129761	0.00228986	0.00294847	0.00352266	0.00411252	0.00477526	0.00610782	0.00704111	0.00725442	0.00790618	0.00890515	0.00980206	0.010701	0.0118428	0.0126957	0.0138573	0.0148098	0.0158162	0.0169706	0.0183512	0.0197637	0.021206	0.0224103	0.0236569	0.0254039	0.026333	0.0274332	0.0285988	0.0296683	0.0311627	0.0326693	0.0333199	0.0344366	0.0359165	0.0369586	0.0384326	0.0409727	0.0424932	0.0451876	0.0484584	0.0505798	0.0649362
2022-06-12 22:10:00	0.00131808	0.00228986	0.00295992	0.0035752	0.00422339	0.00483036	0.00610783	0.00731096	0.00735787	0.00793095	0.00869608	0.00967229	0.0106837	0.0115394	0.0125299	0.0134945	0.0148098	0.0155851	0.0169282	0.0180905	0.0192827	0.0209912	0.0224462	0.0235831	0.0248428	0.0263329	0.0274331	0.0289376	0.0296682	0.0308386	0.0326692	0.0334395	0.0344365	0.0354898	0.0369585	0.0384325	0.0404928	0.0429907	0.044531	0.0460723	0.0487703	0.0637359
2022-06-12 22:20:00	0.00133339	0.00237729	0.00299394	0.0035752	0.00420304	0.00483036	0.00610783	0.00722396	0.00725442	0.00781563	0.00882786	0.00959872	0.0104502	0.0115687	0.0125299	0.0133342	0.0146339	0.0154021	0.0167295	0.0180904	0.0190513	0.0204415	0.0218584	0.0236434	0.0244777	0.0263328	0.027433	0.0289375	0.0304576	0.0308056	0.0326691	0.0329643	0.0340274	0.0354897	0.0369584	0.0384324	0.0399104	0.0424929	0.0446719	0.0460721	0.049472	0.0656937
2022-06-12 22:30:00	0.00133267	0.00234998	0.00299394	0.0035752	0.00425284	0.00483036	0.00617961	0.00722396	0.00725442	0.00790618	0.00882293	0.00982069	0.0106837	0.0117057	0.0123981	0.0135287	0.0146339	0.0155682	0.0165308	0.0176271	0.0189839	0.0204415	0.0218584	0.0235448	0.0247643	0.0259459	0.027433	0.0289375	0.0293283	0.0308055	0.0322949	0.0337948	0.0344364	0.0354896	0.0369584	0.0384323	0.0404926	0.0419954	0.0440154	0.0462181	0.0483152	0.0650669
2022-06-12 22:40:00	0.00127045	0.00226507	0.00291606	0.0035752	0.00422339	0.00483036	0.00624799	0.00731096	0.00735787	0.00790618	0.00880062	0.00982069	0.0106837	0.0115687	0.0125433	0.0133342	0.0146339	0.0152192	0.0165307	0.0174224	0.0187634	0.0203692	0.0218584	0.022703	0.0244777	0.025881	0.0273644	0.0289374	0.0300247	0.0308055	0.0319551	0.0341863	0.0348076	0.0359162	0.0374026	0.0384323	0.0399104	0.0424929	0.0446718	0.046218	0.0483152	0.0636521
2022-06-12 22:50:00	0.00125095	0.00224257	0.00288204	0.00352266	0.00411252	0.00477526	0.00610782	0.00705286	0.00725442	0.0080215	0.00869608	0.00982068	0.0108121	0.0119867	0.0126957	0.0135287	0.0146339	0.0154021	0.0165308	0.0174413	0.0185632	0.0199178	0.0210454	0.0224333	0.0241034	0.0252733	0.0270431	0.0281873	0.0296679	0.0308382	0.0323291	0.0334392	0.0353038	0.0359161	0.0374025	0.0384322	0.04039	0.0424927	0.0440152	0.0462178	0.048315	0.0624183
2022-06-12 23:00:00	0.00127045	0.00218177	0.00280929	0.00345896	0.00417594	0.00483035	0.00610782	0.00704111	0.00717319	0.00781562	0.00869607	0.00970701	0.0106837	0.0115687	0.0126751	0.0136742	0.0146339	0.0157902	0.0165307	0.0178756	0.0192514	0.0199178	0.0210454	0.022703	0.0244777	0.0259458	0.0267219	0.0281873	0.0293595	0.0308383	0.0323292	0.0338308	0.0349326	0.0354895	0.0369582	0.0384322	0.04039	0.0418889	0.0440152	0.0455387	0.0476131	0.0624182
2022-06-12 23:10:00	0.00127045	0.0022303	0.00280929	0.00340643	0.00410189	0.00476292	0.00595306	0.00704111	0.00725441	0.00791901	0.00890515	0.00982068	0.0106837	0.0119608	0.0129983	0.0140028	0.0152079	0.0162153	0.0167719	0.0180905	0.0192515	0.0201545	0.0210455	0.0226782	0.0238433	0.0249839	0.0267219	0.0278943	0.0293595	0.0304814	0.031955	0.0334392	0.0348453	0.0359161	0.0374025	0.0384322	0.0408255	0.0423406	0.0443986	0.0460984	0.0481134	0.061212
2022-06-12 23:20:00	0.00121048	0.00218177	0.00280929	0.00349097	0.00411252	0.00477526	0.00616501	0.00705286	0.00727663	0.00773341	0.00850605	0.00959334	0.0105726	0.0115686	0.0127282	0.0138932	0.015007	0.0159645	0.0169523	0.0178756	0.0192515	0.0202049	0.0213866	0.0230303	0.0244777	0.0255772	0.0270432	0.0281874	0.0285761	0.0296914	0.0315009	0.0337665	0.0352745	0.0363427	0.0374025	0.0398742	0.0414078	0.0435783	0.0444833	0.0455389	0.0475625	0.0605856
2022-06-12 23:30:00	0.00117799	0.00215698	0.00276128	0.00333499	0.00391839	0.00465744	0.00605797	0.00706169	0.00709579	0.00782396	0.00871018	0.00982067	0.0105726	0.0114501	0.0127282	0.0135287	0.0146338	0.0159822	0.017151	0.0183512	0.0192514	0.0206563	0.0213524	0.0219432	0.0236701	0.0250897	0.026138	0.0278942	0.0290196	0.0296913	0.0322946	0.0337945	0.0348074	0.0363033	0.0374024	0.0393135	0.0408255	0.0418888	0.0433897	0.0455386	0.0481132	0.0617604
2022-06-12 23:40:00	0.0012092	0.00213336	0.00267668	0.00329569	0.00387928	0.00460494	0.00595306	0.00705285	0.00691983	0.00764712	0.00861057	0.00959869	0.0104502	0.0115751	0.0123981	0.0135363	0.0146421	0.0156241	0.0167294	0.0176896	0.0188307	0.0202048	0.0216053	0.022703	0.0238432	0.0249838	0.0261379	0.0272484	0.0286797	0.0296911	0.0311265	0.0333192	0.0344359	0.0363424	0.0374021	0.0388938	0.0404921	0.0431261	0.0451392	0.0467016	0.048264	0.0617604
2022-06-12 23:50:00	0.00117921	0.00207878	0.00267668	0.00341368	0.00401105	0.00454985	0.00581951	0.00696995	0.00709579	0.00764712	0.00838517	0.00936245	0.0104301	0.0117036	0.0124121	0.0131815	0.0146338	0.0159731	0.0167718	0.0176896	0.0195635	0.0204414	0.0215513	0.0229726	0.02439	0.0255491	0.0257665	0.0268567	0.0282674	0.0296912	0.0311266	0.0325722	0.0340268	0.0360068	0.037497	0.0395809	0.041583	0.0431262	0.0444828	0.045935	0.0474716	0.0617536
2022-06-13	0.00117799	0.00210358	0.00262055	0.00328308	0.00382171	0.00443297	0.0058195	0.00696584	0.00691197	0.00753723	0.00853797	0.00953146	0.0102278	0.0111531	0.0120836	0.0132031	0.0144662	0.015402	0.0165824	0.0176707	0.0185631	0.0199177	0.0210794	0.0221999	0.0232638	0.0246591	0.0254125	0.0268564	0.0282671	0.0296909	0.0311263	0.0325719	0.0340265	0.0363027	0.0378051	0.0388509	0.040345	0.0434412	0.0445299	0.0460711	0.0481399	0.0637015
2022-06-13 00:10:00	0.00117799	0.00210023	0.00267668	0.00328494	0.00382171	0.00448299	0.00567835	0.00687453	0.00683457	0.0074589	0.00841987	0.0092634	0.0100735	0.0108817	0.011958	0.0132031	0.0138059	0.0150694	0.0163681	0.0174848	0.0187945	0.0199405	0.0208383	0.0219429	0.0227175	0.0240937	0.0257662	0.0264831	0.0278741	0.029635	0.0306935	0.0325717	0.0340263	0.0354886	0.0369573	0.0388932	0.040389	0.0423395	0.0438565	0.0460215	0.0476119	0.0618679
2022-06-13 00:20:00	0.00116537	0.00207878	0.00264997	0.00324563	0.00373342	0.00438048	0.0058195	0.00689414	0.00693313	0.00747823	0.00822536	0.00938182	0.0103336	0.011195	0.011958	0.0128575	0.0139509	0.0150616	0.0161877	0.0171126	0.0184298	0.0200001	0.0208383	0.0216981	0.0227304	0.0238042	0.0251685	0.0265487	0.0275503	0.028938	0.0303369	0.0317459	0.0335532	0.0349951	0.0364434	0.0383588	0.039834	0.0423392	0.0433883	0.0459072	0.0468919	0.0612407
2022-06-13 00:30:00	0.00114704	0.00207878	0.00264997	0.0031758	0.00373342	0.00433507	0.00574043	0.00687452	0.00683457	0.0074589	0.00838516	0.00924877	0.010222	0.0108981	0.011989	0.0130428	0.0139509	0.0152277	0.0159396	0.0172363	0.018563	0.019251	0.0205853	0.0216311	0.0227543	0.0238042	0.0248146	0.0261754	0.0275502	0.0289379	0.0303368	0.0317458	0.0331634	0.0354216	0.0368875	0.0383587	0.0398339	0.0418343	0.043801	0.0453739	0.0474701	0.062409
2022-06-13 00:40:00	0.00115272	0.0021272	0.00274311	0.00327124	0.00382171	0.00452211	0.00598958	0.00687453	0.00691197	0.00762352	0.00860563	0.0093471	0.0099569	0.0110287	0.0118128	0.0130428	0.014169	0.0150695	0.0163681	0.0174848	0.0186399	0.019713	0.0208264	0.0214089	0.0229906	0.023495	0.0248416	0.0258962	0.0272564	0.0285979	0.0303369	0.0321189	0.0335532	0.0349951	0.0364434	0.0378968	0.039834	0.0413122	0.0427923	0.0447573	0.0481115	0.0649124
2022-06-13 00:50:00	0.00122245	0.00210241	0.00270757	0.00337244	0.00397881	0.00454985	0.00581951	0.00696585	0.00701053	0.00764712	0.00838517	0.00935708	0.0103444	0.0111531	0.0123981	0.0131955	0.0141106	0.0150609	0.0163588	0.0176896	0.0183724	0.0194764	0.0208264	0.0214089	0.0227544	0.0241191	0.0252099	0.0260035	0.0276494	0.0286293	0.0303698	0.0317803	0.0335533	0.0346262	0.0360592	0.0374973	0.039834	0.0413122	0.0433883	0.04489	0.0463916	0.0612095
2022-06-13 01:00:00	0.00126976	0.00222907	0.00277688	0.00340643	0.00407147	0.00470509	0.00597088	0.00696585	0.00708793	0.00781561	0.00882291	0.00959334	0.0104502	0.0115686	0.0123981	0.0136742	0.0146338	0.0156241	0.0169706	0.0180904	0.0192827	0.0199178	0.0210796	0.0224697	0.0236088	0.0244706	0.0261379	0.027292	0.0279735	0.0298156	0.0308029	0.0322335	0.033673	0.0346268	0.0360598	0.0378974	0.0393549	0.0418882	0.043389	0.0454239	0.0474436	0.0630436
2022-06-13 01:10:00	0.00133887	0.002376	0.00302483	0.00361849	0.00431626	0.00483036	0.0062667	0.00740354	0.00735787	0.00811656	0.00903201	0.00996546	0.010968	0.0120174	0.0132064	0.0140535	0.0152473	0.0160402	0.0171694	0.0188399	0.0197638	0.0212061	0.0221808	0.0230305	0.024478	0.0256833	0.0265009	0.0279106	0.0286963	0.0301416	0.0315988	0.0325913	0.0340274	0.0359164	0.0374028	0.0388945	0.0408701	0.0423868	0.0439055	0.0454251	0.0476135	0.0625605
2022-06-13 01:20:00	0.00138338	0.00241431	0.00314227	0.00381019	0.00455475	0.00514696	0.00666956	0.00768744	0.00781633	0.00851869	0.00947951	0.0104592	0.0115296	0.0124367	0.0135188	0.0145356	0.0157677	0.0170093	0.0182095	0.0194862	0.0205003	0.0215226	0.0230144	0.0245323	0.0251035	0.0263335	0.027565	0.0286451	0.0296857	0.0304823	0.031956	0.0334402	0.0349336	0.0360082	0.0369593	0.0388953	0.0403912	0.0423877	0.0439064	0.0460732	0.0481147	0.0656285
2022-06-13 01:30:00	0.00145191	0.00264734	0.00333197	0.00413333	0.00491677	0.00573644	0.00707907	0.00806832	0.00810503	0.00894076	0.00983403	0.0109836	0.0120818	0.0128945	0.0142346	0.0150792	0.0163552	0.0176691	0.0189131	0.0199278	0.0209863	0.0225178	0.0240787	0.0253697	0.0263753	0.0272324	0.0285017	0.0293702	0.0304588	0.0319931	0.0331657	0.0342951	0.0354554	0.0364358	0.0387913	0.0403385	0.0418899	0.0435151	0.0450743	0.0476782	0.0499752	0.0648506
2022-06-13 01:40:00	0.00152385	0.0027785	0.00353637	0.00433811	0.00506705	0.00573057	0.00706136	0.00826475	0.00850658	0.00914051	0.0103213	0.0112225	0.0125002	0.0135334	0.0148916	0.0158606	0.017193	0.0185446	0.0193908	0.0209683	0.0225823	0.0237085	0.0249794	0.0263151	0.0276825	0.0286736	0.0295604	0.0308259	0.0319685	0.032471	0.0340409	0.035622	0.037213	0.0378547	0.0398247	0.0418981	0.0430741	0.0451244	0.0467414	0.0483593	0.050714	0.0648278
2022-06-13 01:50:00	0.00159934	0.0029295	0.00383025	0.00445506	0.00531809	0.00608134	0.00734682	0.00855938	0.00883413	0.00952368	0.0105849	0.0117786	0.0128363	0.0140454	0.015229	0.0164252	0.0173691	0.0189588	0.0205927	0.0220073	0.0228501	0.0247783	0.0259102	0.0276191	0.0293551	0.0304459	0.0318197	0.0323538	0.0340535	0.0348501	0.0357283	0.0368385	0.0384838	0.0401378	0.0417992	0.0419236	0.0440397	0.0456743	0.0473109	0.0496616	0.0526215	0.0656697
2022-06-13 02:00:00	0.00169716	0.0030954	0.00389545	0.00472347	0.00564498	0.00622515	0.00786549	0.00901411	0.00928232	0.00984867	0.0108327	0.0120613	0.0134722	0.0145448	0.0157895	0.0170093	0.0184537	0.0198982	0.0213942	0.0230978	0.0246209	0.0254313	0.0275165	0.0282741	0.0300512	0.0311165	0.0329003	0.034313	0.0351781	0.0361443	0.0383461	0.0397164	0.0403916	0.0427561	0.0429136	0.0446254	0.0451402	0.0473638	0.0497844	0.0515079	0.0538685	0.0680461
2022-06-13 02:10:00	0.00176174	0.00321225	0.00408844	0.0048523	0.00576912	0.00669885	0.00809283	0.00918962	0.00983462	0.0102156	0.0113694	0.0125069	0.0138266	0.0150823	0.016404	0.0174337	0.0189392	0.0204396	0.0216133	0.0233717	0.0251708	0.0270078	0.02888	0.030081	0.0316404	0.0330456	0.0345309	0.0360516	0.0365288	0.0383691	0.0397703	0.0411865	0.0429805	0.0436986	0.0461943	0.047323	0.0486399	0.0497125	0.0521197	0.0547096	0.0558715	0.0693377
2022-06-13 02:20:00	0.00174987	0.00329385	0.00419995	0.00515056	0.00598508	0.00687945	0.00840236	0.00956298	0.00999591	0.0106178	0.0121106	0.0129747	0.0141166	0.0156464	0.016766	0.0182975	0.020081	0.0211063	0.0226842	0.0245298	0.025814	0.0280142	0.0292186	0.0311458	0.0327204	0.0346833	0.0366716	0.0378598	0.0393722	0.0407482	0.0422184	0.0436811	0.0451114	0.0470507	0.0484848	0.0496696	0.0509983	0.0528915	0.054845	0.0574232	0.0586762	0.0735381
2022-06-13 02:30:00	0.00195077	0.00349822	0.00450358	0.00540573	0.00637961	0.00729392	0.00868567	0.00992598	0.0103656	0.0112529	0.0122375	0.0133062	0.0146602	0.0160051	0.017393	0.0192041	0.0203806	0.0219191	0.0235295	0.0251973	0.0268124	0.0283465	0.0303116	0.0323109	0.034342	0.0364022	0.0379422	0.0396123	0.0407165	0.0427679	0.0443112	0.0463699	0.047745	0.0487095	0.0501321	0.0521323	0.0541382	0.0561482	0.0581609	0.058693	0.0622884	0.0749608
2022-06-13 02:40:00	0.00198466	0.00363503	0.00462641	0.00560981	0.00655579	0.00749286	0.0089146	0.0100368	0.0105997	0.0115561	0.0127107	0.0138207	0.015616	0.0166666	0.0182548	0.0196444	0.0210761	0.0225156	0.0241635	0.0258688	0.0274466	0.0294498	0.030764	0.0327932	0.0348546	0.0369457	0.0390638	0.0412066	0.0427345	0.0448877	0.0465336	0.0481698	0.0497479	0.0511243	0.0526176	0.0540994	0.0555988	0.0583284	0.061045	0.0631591	0.064641	0.0795171
2022-06-13 02:50:00	0.00212931	0.00389771	0.00509618	0.00599393	0.00695754	0.00803456	0.0092506	0.0106504	0.0108792	0.0120076	0.0133405	0.0146728	0.0157963	0.0172354	0.0189653	0.0203918	0.0218965	0.0235576	0.0252954	0.0270214	0.0287608	0.0308599	0.0322886	0.0339128	0.0360446	0.038207	0.0399245	0.0421146	0.0443275	0.046084	0.0477618	0.0505577	0.0522142	0.0536589	0.0552574	0.0568418	0.0603469	0.0596335	0.0617714	0.0646961	0.0668618	0.0819636
2022-06-13 03:00:00	0.00212931	0.00400632	0.00514875	0.00617943	0.00710817	0.00812835	0.00960322	0.0109339	0.0114182	0.0124556	0.0133405	0.0148248	0.0163381	0.0174372	0.0188872	0.0206396	0.0223796	0.0238404	0.025281	0.0273379	0.0287342	0.0308314	0.0334433	0.0355041	0.0368501	0.0386547	0.0402969	0.0431129	0.0453784	0.047665	0.0504953	0.0522924	0.0546289	0.0555181	0.0565364	0.0587925	0.0610551	0.0633224	0.0655928	0.0678648	0.070177	0.084344
2022-06-13 03:10:00	0.00208192	0.00385552	0.00501878	0.00608558	0.00700021	0.00812835	0.00967856	0.011056	0.0116761	0.0127295	0.0137957	0.0150004	0.016149	0.0178323	0.0193949	0.0208539	0.0226515	0.0238023	0.0258538	0.0276701	0.0294425	0.0312258	0.0333071	0.0355042	0.0369101	0.0391245	0.0413676	0.0436369	0.0459299	0.0482443	0.0505778	0.052928	0.0546294	0.0569784	0.059338	0.0601252	0.0624391	0.0639887	0.0670798	0.0686905	0.0718422	0.0869527
2022-06-13 03:20:00	0.00208298	0.00385343	0.00514875	0.00598159	0.00684959	0.00786409	0.00946196	0.0107785	0.0113887	0.0122755	0.0136559	0.0150004	0.016149	0.0178322	0.0191226	0.0208539	0.0228866	0.0246987	0.0258537	0.0279573	0.0298002	0.0311659	0.0329161	0.0350874	0.0372931	0.0395305	0.041797	0.0440899	0.0464067	0.0493241	0.0517099	0.0535634	0.0558672	0.0576709	0.0599617	0.0617065	0.0647546	0.0664614	0.0670807	0.0704049	0.0736142	0.087
2022-06-13 03:30:00	0.0020808	0.00395984	0.00504609	0.00602485	0.00700022	0.00804723	0.00946196	0.0107785	0.0114182	0.0122755	0.0136559	0.0150004	0.0163381	0.0178323	0.0198229	0.0208539	0.0228866	0.0249815	0.0264549	0.0279574	0.0301096	0.0323072	0.0340726	0.0359418	0.0377364	0.0400004	0.0422938	0.0441609	0.0464815	0.0488238	0.0517103	0.0535638	0.0558676	0.059802	0.0622787	0.0638547	0.065534	0.0671607	0.069569	0.071979	0.0743891	0.0897403
2022-06-13 03:40:00	0.0020808	0.00395984	0.00498819	0.00595464	0.00691945	0.00786409	0.00935628	0.0106504	0.0114182	0.0127295	0.0134802	0.0148248	0.0162007	0.0178775	0.0195874	0.0211545	0.0232165	0.0247248	0.0268559	0.0282895	0.0301096	0.0323072	0.0345471	0.0358828	0.0381385	0.0404267	0.0422938	0.044614	0.0469584	0.0493247	0.0530842	0.0555511	0.0572281	0.0589626	0.0614044	0.0638552	0.0663129	0.0697557	0.0712424	0.0747607	0.0772642	0.0868174
2022-06-13 03:50:00	0.00206997	0.00381512	0.0049831	0.00598158	0.00684959	0.00787615	0.00946195	0.0107785	0.0111249	0.0122686	0.013502	0.0148247	0.016149	0.017906	0.0191594	0.0209067	0.0226856	0.0241453	0.0262264	0.0283603	0.0305435	0.0327728	0.035045	0.0363885	0.0386761	0.0400004	0.0428149	0.044614	0.047537	0.0499324	0.0535357	0.0555512	0.0580336	0.0598028	0.063036	0.0647653	0.0663134	0.0697562	0.0731356	0.0756695	0.0793427	0.0868187
2022-06-13 04:00:00	0.00200513	0.00377292	0.0048079	0.00576613	0.0065195	0.00758222	0.00925557	0.0104178	0.0111365	0.0121286	0.0135462	0.0147291	0.0163898	0.0174924	0.0189653	0.0207041	0.0227222	0.0248021	0.0262263	0.0283602	0.0305435	0.0324409	0.0346345	0.0365409	0.0382739	0.0405702	0.0428962	0.0452495	0.0469584	0.0493246	0.0536352	0.0561277	0.057337	0.0598026	0.0622793	0.0647651	0.067258	0.0697561	0.0722578	0.0747612	0.0793424	0.0892145
2022-06-13 04:10:00	0.00194062	0.00358062	0.00455615	0.00560981	0.00645293	0.00737906	0.00901529	0.0101588	0.0107596	0.0118742	0.0129905	0.0145054	0.0158052	0.0172353	0.0189652	0.0206394	0.0223923	0.0235575	0.0259605	0.0277564	0.0298931	0.032075	0.0333903	0.0355929	0.0378305	0.0401001	0.0429203	0.0457986	0.0482053	0.0500268	0.0517099	0.0541129	0.0573362	0.0605283	0.0630351	0.0647643	0.0672572	0.0697553	0.0722569	0.0758625	0.0793416	0.0877865
2022-06-13 04:20:00	0.00193303	0.00353842	0.00453086	0.00540874	0.00638951	0.0072243	0.00858973	0.00993121	0.0107596	0.011429	0.0127107	0.0138206	0.0153866	0.0168684	0.0184791	0.0201785	0.0218735	0.023631	0.0252951	0.0267475	0.0291013	0.030909	0.0330518	0.0352321	0.0378301	0.0400997	0.0428953	0.0447248	0.0476262	0.0500262	0.0524459	0.0548832	0.0573356	0.0591091	0.061557	0.0649687	0.0674695	0.0699755	0.0733213	0.0758617	0.0784023	0.0876545
2022-06-13 04:30:00	0.00196211	0.00359483	0.00445811	0.005345	0.00621174	0.00711186	0.00858973	0.00967929	0.0102249	0.0113862	0.0125239	0.0138206	0.0152149	0.0164216	0.0180511	0.0199307	0.0216494	0.0232879	0.0250163	0.0267196	0.028363	0.030433	0.0325428	0.0346895	0.0364272	0.0386126	0.0417959	0.0447242	0.0470745	0.0494466	0.0518382	0.0542472	0.0560076	0.0591081	0.0608352	0.064218	0.0666898	0.0689458	0.0714183	0.07586	0.0784004	0.0877834
2022-06-13 04:40:00	0.00199273	0.00367153	0.00462641	0.00546388	0.00635493	0.00737906	0.00868567	0.0100368	0.0105882	0.0112469	0.0123707	0.0137623	0.0149963	0.0165962	0.0180511	0.0196443	0.0210006	0.022993	0.0243541	0.0263356	0.0283629	0.030433	0.0325428	0.0342727	0.0364271	0.0386125	0.0414288	0.0437014	0.0459979	0.0476131	0.0512309	0.0542468	0.0553749	0.0577561	0.0608687	0.0625485	0.0640112	0.0663885	0.0705808	0.0738911	0.0775046	0.0867645
2022-06-13 04:50:00	0.00197499	0.00358062	0.00468158	0.00567355	0.00652625	0.00749286	0.00878637	0.0101588	0.0105997	0.0115073	0.012657	0.0137623	0.0149963	0.016798	0.0177917	0.0196444	0.0215592	0.0226783	0.0246329	0.0263356	0.028363	0.030433	0.0321519	0.0342727	0.0364272	0.0386126	0.0408263	0.0430659	0.0453289	0.047613	0.0499159	0.0530062	0.0560383	0.058448	0.0601477	0.0625483	0.0649557	0.0663883	0.0696052	0.0730666	0.0771768	0.0866331
2022-06-13 05:00:00	0.00184545	0.00355239	0.00467898	0.00560981	0.00645293	0.00737906	0.0089146	0.0101588	0.0107315	0.0116472	0.012811	0.0140892	0.0155501	0.0167981	0.0184489	0.0198693	0.0215592	0.0232056	0.0248986	0.0266229	0.0283631	0.0304331	0.0328979	0.035068	0.0368295	0.039039	0.0412773	0.0435416	0.0453292	0.0476133	0.0499162	0.0522357	0.0545697	0.0569161	0.0592731	0.0616386	0.0640109	0.0663882	0.0705804	0.0741278	0.0766101	0.0866331
2022-06-13 05:10:00	0.00180349	0.00337633	0.00441721	0.00536609	0.00643188	0.00765949	0.00911598	0.0102696	0.0107193	0.011817	0.0128438	0.0142922	0.0155501	0.0169904	0.0186732	0.0201557	0.021806	0.0235326	0.0248986	0.0266372	0.0283631	0.0304332	0.0317	0.0346512	0.0368295	0.039039	0.0412773	0.0440653	0.0463809	0.0476134	0.0499163	0.0534176	0.0545698	0.0569163	0.0584398	0.0616387	0.064011	0.0663883	0.0695656	0.073811	0.0771768	0.0843046
2022-06-13 05:20:00	0.00187695	0.00352688	0.00451068	0.0053883	0.00626155	0.00737906	0.00891459	0.010048	0.0104912	0.011429	0.0128646	0.0142011	0.015616	0.0172352	0.0182548	0.0201557	0.0221203	0.0236311	0.0252952	0.0270212	0.0286878	0.0300676	0.0325246	0.0342729	0.0368495	0.0385173	0.0407256	0.0434833	0.0452171	0.0481649	0.0504945	0.0521064	0.0544346	0.0561158	0.0584395	0.0607717	0.0638171	0.0654544	0.0703242	0.0738105	0.0783154	0.085273
2022-06-13 05:30:00	0.00189097	0.00346344	0.00453086	0.00543607	0.00624633	0.00713916	0.00858973	0.0100368	0.0107596	0.0115561	0.0127107	0.0139654	0.0153866	0.0166235	0.0182548	0.0199307	0.0216494	0.0232879	0.0250163	0.0267196	0.0287765	0.0308768	0.0330174	0.0346896	0.0364274	0.0390602	0.0408266	0.0424606	0.045217	0.0480744	0.0511014	0.0528409	0.0552019	0.0561159	0.0584396	0.0616385	0.0640108	0.0663881	0.0695654	0.074676	0.0752797	0.0839777
2022-06-13 05:40:00	0.0018705	0.00342514	0.00436031	0.00520596	0.00619169	0.0072128	0.00868566	0.0100368	0.0103603	0.0111259	0.0122375	0.0139654	0.0152149	0.0166665	0.0182547	0.0197266	0.0213351	0.0230051	0.0247091	0.0267195	0.0287764	0.0308767	0.0330173	0.0346895	0.0368702	0.0390822	0.0413229	0.0430661	0.0446917	0.0469436	0.0499159	0.0522354	0.0545694	0.0561155	0.0584392	0.0616381	0.0631103	0.0662232	0.0695649	0.0730248	0.075279	0.083139
2022-06-13 05:50:00	0.00191256	0.0034116	0.00425004	0.0050927	0.00614832	0.00695344	0.00849378	0.00979008	0.0103335	0.0112592	0.0125239	0.0137623	0.0150347	0.016841	0.0185269	0.0199307	0.0216494	0.0227485	0.0247091	0.0260619	0.0283629	0.0300673	0.0321518	0.0346894	0.0368701	0.0390821	0.0413228	0.0430659	0.0442148	0.0464427	0.0492138	0.0522351	0.0531994	0.0561151	0.0578154	0.0616377	0.0640099	0.0663872	0.0705793	0.0719744	0.0733503	0.086631
2022-06-13 06:00:00	0.00191048	0.00333309	0.0043647	0.0050927	0.00607846	0.00687232	0.0083716	0.00967928	0.0100994	0.0111259	0.0123841	0.0134656	0.0149962	0.0164402	0.018051	0.0194804	0.0211552	0.0228221	0.0241634	0.0261294	0.0281722	0.0297353	0.0317967	0.0338941	0.0360248	0.038186	0.040826	0.0430656	0.0442144	0.0464423	0.0492134	0.0515002	0.0538013	0.0548878	0.0564738	0.0607703	0.0640091	0.0663864	0.0687669	0.0720142	0.076089	0.0895545
2022-06-13 06:10:00	0.00189305	0.00353842	0.0044535	0.00528714	0.00605495	0.00692743	0.00827566	0.00956299	0.0098712	0.010843	0.0120595	0.0132721	0.0146768	0.016005	0.0175976	0.0189898	0.0208408	0.0227483	0.0244433	0.025842	0.0278314	0.0295464	0.0314584	0.033173	0.0352583	0.0377797	0.0399457	0.0421369	0.0438743	0.0465858	0.0488389	0.0511083	0.0533919	0.0548873	0.0564734	0.0594411	0.0631084	0.0654521	0.068766	0.0710128	0.0733905	0.0877464
2022-06-13 06:20:00	0.00184178	0.0033714	0.00431698	0.00515343	0.00605494	0.00692743	0.00828019	0.00957371	0.0100994	0.0108487	0.0119327	0.0131126	0.0146077	0.0158127	0.0171366	0.0187169	0.0202559	0.021596	0.0232042	0.0247907	0.0274177	0.0291025	0.03112	0.0327756	0.0348359	0.0373732	0.0395159	0.0416835	0.0438738	0.0460845	0.0483134	0.0505583	0.0528173	0.0550883	0.0579928	0.0603072	0.0618865	0.064883	0.0690211	0.0711474	0.0724956	0.0868226
2022-06-13 06:30:00	0.00184178	0.0033714	0.00424327	0.00501535	0.00598838	0.00687232	0.00827566	0.00944424	0.00987118	0.0108895	0.0121106	0.0133061	0.0144966	0.0156464	0.0171989	0.018492	0.0202945	0.021363	0.0232042	0.024517	0.0264042	0.0283313	0.0302953	0.0322936	0.0343236	0.0359565	0.0390426	0.0411842	0.042894	0.0455324	0.0483129	0.0508052	0.0528168	0.0550878	0.0573689	0.0589442	0.0618858	0.064184	0.0672086	0.0705868	0.0746138	0.0858986
2022-06-13 06:40:00	0.00180369	0.00325056	0.00419995	0.00496022	0.00577556	0.00662521	0.00809283	0.00933866	0.00974221	0.0107277	0.0117995	0.0129747	0.0144966	0.0156463	0.0171458	0.0182975	0.0197956	0.0213629	0.022603	0.0239076	0.0257479	0.0272951	0.029618	0.0315716	0.0335562	0.0359955	0.0380591	0.0401467	0.0428935	0.0448624	0.0477339	0.0505571	0.0536213	0.055927	0.0582429	0.0605674	0.0619537	0.0649527	0.066485	0.068788	0.0738014	0.0874694
2022-06-13 06:50:00	0.00186226	0.00333309	0.00419995	0.00492964	0.00570256	0.00654792	0.00788501	0.00932793	0.00962261	0.0106006	0.0114902	0.0126384	0.0139681	0.015424	0.016748	0.0182974	0.0195715	0.0206512	0.0221087	0.0239075	0.0254385	0.027295	0.0291871	0.0319498	0.0331051	0.0356083	0.0376497	0.0392395	0.0413013	0.0433822	0.0460312	0.0494279	0.0510895	0.0544267	0.0567732	0.0599485	0.0628971	0.0642532	0.067572	0.0699128	0.0741659	0.0875117
2022-06-13 07:00:00	0.0018203	0.00333826	0.00420876	0.0049653	0.00585809	0.006632	0.00809283	0.00922237	0.00950866	0.0103697	0.0116598	0.0126384	0.0137696	0.0152408	0.0165718	0.017619	0.019133	0.0208842	0.0221087	0.0236202	0.0254384	0.0270078	0.0288801	0.0311122	0.0330679	0.0346647	0.036652	0.0386624	0.0406938	0.042744	0.0454798	0.047593	0.0497193	0.0518569	0.0548374	0.0568394	0.0605681	0.0633181	0.0665553	0.0688608	0.0731455	0.0875087
2022-06-13 07:10:00	0.0018705	0.00333826	0.00422562	0.00498751	0.00585809	0.00680216	0.00809283	0.00922237	0.00962262	0.0102708	0.0115389	0.0126985	0.0139681	0.015091	0.0165718	0.017908	0.019133	0.0206512	0.0221654	0.0236202	0.0251437	0.0269787	0.0288649	0.0307688	0.0318901	0.0338032	0.0353116	0.0381125	0.039828	0.0418346	0.0443343	0.0465952	0.0486768	0.0507696	0.0528142	0.0549215	0.0583192	0.0612175	0.0650683	0.0681464	0.0722498	0.0875067
2022-06-13 07:20:00	0.0018203	0.00333826	0.00420876	0.00517387	0.00595147	0.00680216	0.00800143	0.00924602	0.00976774	0.0104908	0.0115389	0.0128433	0.0139681	0.0151301	0.0165719	0.017648	0.0193682	0.0204397	0.021879	0.0233718	0.02489	0.0267065	0.0285419	0.0299871	0.0319719	0.033397	0.0357409	0.0372901	0.0392493	0.0412268	0.0438575	0.0458952	0.0479456	0.0507693	0.0520773	0.0555694	0.0568502	0.0595949	0.0617314	0.0648225	0.0695747	0.08501
2022-06-13 07:30:00	0.00184902	0.0033349	0.0042669	0.00509269	0.00585809	0.00669885	0.00809283	0.00924602	0.00976773	0.0106007	0.0116598	0.0129747	0.0141764	0.0153133	0.0165719	0.017908	0.0193682	0.0209294	0.0221321	0.0236591	0.0251709	0.0270079	0.0288802	0.0307851	0.0323551	0.03389	0.0362622	0.0372903	0.0387728	0.0401472	0.0432206	0.0447535	0.0474492	0.0494891	0.0515381	0.0541552	0.056239	0.0583271	0.0626523	0.0648223	0.0677289	0.0804079
2022-06-13 07:40:00	0.00184902	0.00329995	0.0042669	0.00504264	0.00585809	0.006632	0.00818424	0.00922237	0.00962262	0.0104908	0.0116721	0.0129747	0.0141764	0.0154879	0.0170227	0.0182975	0.0198776	0.0211957	0.0224544	0.0242561	0.0258557	0.027008	0.0284699	0.0303477	0.0322553	0.0338033	0.0362623	0.0372904	0.0387729	0.0406481	0.0421596	0.0447535	0.0467528	0.0487627	0.0515381	0.0529462	0.0561767	0.058327	0.0610745	0.0631896	0.0662899	0.0782101
2022-06-13 07:50:00	0.00180171	0.00325056	0.0042757	0.00498751	0.00580052	0.00680215	0.00809283	0.00922237	0.00976773	0.0104908	0.0115389	0.0128299	0.0141764	0.0156463	0.016819	0.018385	0.0198776	0.0209842	0.0224544	0.0237204	0.0255464	0.027008	0.0288802	0.0307852	0.0322553	0.0341903	0.0353698	0.0368568	0.0392056	0.0402932	0.0426957	0.0446793	0.0466752	0.0492804	0.0505999	0.0521594	0.0541663	0.0582623	0.0604177	0.0625101	0.0662894	0.0749199
2022-06-13 08:00:00	0.00180171	0.00329995	0.0041779	0.00493709	0.00580052	0.006632	0.00809714	0.00922237	0.00976773	0.0106526	0.0115389	0.0128433	0.0141764	0.0154878	0.016819	0.0181808	0.0194184	0.0209842	0.0222013	0.0240076	0.0255463	0.0271372	0.0285877	0.0304734	0.0320057	0.0346831	0.0353117	0.0372486	0.0387933	0.0407477	0.0431723	0.045178	0.0466753	0.0486818	0.0506973	0.0527201	0.0547486	0.0574794	0.0595399	0.0631892	0.0660063	0.0749199
2022-06-13 08:10:00	0.00184178	0.00329995	0.00411095	0.00506595	0.00589389	0.00681259	0.00809283	0.00922237	0.00966917	0.0103861	0.0115389	0.012892	0.0143481	0.0154879	0.016819	0.0181121	0.0194184	0.0209842	0.0225396	0.0240076	0.0252914	0.0271372	0.0285877	0.0304734	0.0323889	0.0343318	0.0354615	0.0374065	0.0392701	0.0402932	0.0422417	0.0442042	0.0461789	0.0481641	0.0501581	0.0521593	0.0554216	0.0574793	0.0601963	0.062281	0.0650675	0.0761536
2022-06-13 08:20:00	0.00174223	0.00326346	0.00419995	0.00498478	0.00595147	0.00680215	0.00830642	0.0095737	0.00978877	0.0107796	0.0115389	0.0130368	0.0145117	0.0157212	0.0172821	0.0187952	0.0196536	0.0211958	0.0227928	0.0240077	0.0258558	0.0274693	0.0290186	0.0304735	0.032389	0.034332	0.0363002	0.0378597	0.0387936	0.0407481	0.042242	0.0442045	0.0461792	0.0481644	0.0501584	0.0521597	0.0541666	0.0575096	0.0601967	0.0622813	0.064366	0.0775623
2022-06-13 08:30:00	0.00179983	0.00333826	0.00411997	0.00477937	0.00561011	0.0066252	0.00809283	0.0093466	0.00976235	0.0106525	0.01185	0.0130367	0.0145116	0.0159135	0.0172167	0.0187952	0.0201771	0.0211958	0.0230225	0.0243735	0.0255465	0.0274109	0.0290186	0.0304735	0.032389	0.034332	0.0359463	0.0374865	0.0389793	0.0403354	0.0427185	0.0447032	0.0461792	0.0481644	0.0501584	0.0521597	0.0540613	0.0560684	0.0589146	0.0607687	0.0643657	0.0789212
2022-06-13 08:40:00	0.00186129	0.0033714	0.00431462	0.00509269	0.00598508	0.00677997	0.00818425	0.00945741	0.00999591	0.0107389	0.0121106	0.0131682	0.0145117	0.0158797	0.0174762	0.0187953	0.0204239	0.0217794	0.0227929	0.0246473	0.0262499	0.027411	0.0290187	0.0309328	0.0323892	0.0343322	0.0359465	0.0379182	0.0388777	0.0399424	0.0418739	0.043184	0.0450427	0.046979	0.0494376	0.05141	0.0540612	0.0560683	0.0589144	0.0616339	0.0636968	0.0775618
2022-06-13 08:50:00	0.00191048	0.00340617	0.00440803	0.0050927	0.00599452	0.00696057	0.0083716	0.00967379	0.0101321	0.0107736	0.0122974	0.0135232	0.0147303	0.016072	0.01769	0.0187953	0.0206273	0.022024	0.0233015	0.0252361	0.0265447	0.0274695	0.0293114	0.0312447	0.0332088	0.0343324	0.0363006	0.0374869	0.0394565	0.0399427	0.0418742	0.0444864	0.0464033	0.0476717	0.0504019	0.0516261	0.0536125	0.0563011	0.0589153	0.0616347	0.0646363	0.0735057
2022-06-13 09:00:00	0.00182624	0.00334197	0.00427151	0.00511874	0.0061099	0.0069917	0.00830643	0.00957371	0.00999591	0.0108895	0.0121106	0.0133201	0.0147303	0.016072	0.0176899	0.0193177	0.0206273	0.022024	0.0239222	0.0249489	0.0265448	0.0284821	0.0296663	0.0316232	0.033611	0.0348498	0.0368477	0.0374871	0.0394567	0.0409438	0.0429238	0.0444867	0.046474	0.048942	0.0504023	0.0524134	0.0544301	0.0570848	0.0589766	0.0610189	0.0648115	0.0768738
2022-06-13 09:10:00	0.00191048	0.00346344	0.00432343	0.00510051	0.00606438	0.00696057	0.00850306	0.00982386	0.00999592	0.0107796	0.0117996	0.0131829	0.0144966	0.0162383	0.0178661	0.019532	0.0208864	0.0222934	0.0239492	0.0253329	0.0268695	0.0288305	0.0301185	0.0316232	0.0336111	0.0352762	0.0368478	0.038292	0.0394568	0.0419219	0.0434242	0.0449183	0.0464743	0.0484723	0.0504791	0.0519047	0.0544304	0.0556038	0.0591314	0.0619274	0.0640002	0.0768741
2022-06-13 09:20:00	0.00192112	0.00350365	0.00440803	0.005345	0.00605495	0.00687945	0.00818425	0.00945742	0.00989735	0.0107796	0.0119898	0.0131962	0.0146602	0.016072	0.0176067	0.0192258	0.0208863	0.0225153	0.0242148	0.0256492	0.0265747	0.0285142	0.0301184	0.0321051	0.0341232	0.0356274	0.0368894	0.0389129	0.0400642	0.0414449	0.0434491	0.0456182	0.0459535	0.048399	0.0504028	0.0524138	0.0550416	0.0570853	0.0591317	0.0610195	0.0630619	0.077576
2022-06-13 09:30:00	0.00186226	0.0034097	0.00424767	0.00515056	0.0061248	0.00692743	0.0083716	0.00954483	0.00995424	0.0108487	0.0119327	0.0130027	0.0143702	0.0156802	0.0176523	0.0187953	0.0208863	0.0224711	0.023594	0.0251973	0.0268694	0.0285141	0.0304909	0.0325021	0.0345452	0.0360748	0.0372985	0.0393444	0.0404116	0.0419705	0.0434491	0.0450365	0.0464745	0.0484724	0.0499133	0.0517065	0.053696	0.0562377	0.0582536	0.0604318	0.0624544	0.0767375
2022-06-13 09:40:00	0.0018705	0.00337847	0.0042757	0.00510338	0.00599452	0.00695344	0.0083716	0.00932795	0.00995424	0.0105736	0.0119327	0.0129747	0.0139681	0.0156802	0.0172167	0.0190095	0.0203805	0.0220239	0.0233642	0.0249488	0.0265745	0.0280913	0.0304907	0.0317083	0.0337015	0.0357233	0.0377713	0.0389709	0.0410186	0.0426921	0.0447567	0.0457361	0.0470484	0.049071	0.0504793	0.0524933	0.0536961	0.0556896	0.058977	0.0611448	0.0637985	0.0790024
2022-06-13 09:50:00	0.00180171	0.00325056	0.00419995	0.00504264	0.00585809	0.006632	0.00818424	0.00947311	0.00964365	0.0106178	0.0116787	0.0128433	0.0144518	0.0158386	0.0173929	0.0187846	0.020081	0.021919	0.0233013	0.0248957	0.0262498	0.0277429	0.0296661	0.0313111	0.0333363	0.0357231	0.0370081	0.0385391	0.0401897	0.0422146	0.0437796	0.0448261	0.0468286	0.0488419	0.0508641	0.0528936	0.0560436	0.0581245	0.0592869	0.0604319	0.0638733	0.0781648
2022-06-13 10:00:00	0.00180171	0.00321225	0.00415223	0.00495748	0.00585809	0.00669885	0.00818424	0.00932296	0.00976773	0.0106007	0.0116598	0.0128159	0.0141166	0.0154718	0.0171988	0.0187952	0.020081	0.0216969	0.0226842	0.0242814	0.0255464	0.0274108	0.029311	0.0309675	0.0332455	0.0348886	0.0363234	0.037924	0.0394162	0.0409894	0.0421053	0.0440615	0.0454559	0.0464689	0.0483927	0.0511492	0.0531173	0.056363	0.0574623	0.0594522	0.0635009	0.0767374
2022-06-13 10:10:00	0.00160448	0.00297368	0.00381298	0.00462347	0.00565761	0.00646094	0.00792274	0.00905884	0.00962259	0.0106006	0.0117929	0.0129606	0.0146443	0.0158126	0.0171366	0.0187168	0.0203171	0.0216744	0.0229253	0.0245033	0.0261087	0.0280142	0.0302026	0.0325553	0.0341996	0.0357584	0.037379	0.0385234	0.0405475	0.0422664	0.0428559	0.0443942	0.0464032	0.0483981	0.0493185	0.0507255	0.0539008	0.0553798	0.0567394	0.0600997	0.0626897	0.0767376
2022-06-13 10:20:00	0.00173437	0.0032331	0.00412311	0.00488379	0.00560359	0.00643299	0.00767272	0.00885641	0.00947895	0.0105675	0.0116233	0.0131273	0.0141324	0.015638	0.0171365	0.0185126	0.0195922	0.0213854	0.0229253	0.0250641	0.0269935	0.0282446	0.0302026	0.0314909	0.0327575	0.0346833	0.0369697	0.0389976	0.0406138	0.042081	0.0435426	0.0450668	0.0459864	0.0475943	0.0490256	0.0499131	0.0526505	0.0547222	0.0566838	0.0577385	0.0604442	0.0774725
2022-06-13 10:30:00	0.00167858	0.00307463	0.00402615	0.00501081	0.0057371	0.00645992	0.00809282	0.00935681	0.00962261	0.0103366	0.0112078	0.0122953	0.0135805	0.0154578	0.0170226	0.0187951	0.0203277	0.0221882	0.0237623	0.025092	0.0263673	0.0282917	0.0291631	0.031465	0.0334429	0.0347632	0.0364189	0.0376023	0.0385263	0.0403411	0.0427041	0.0450925	0.0459006	0.0473305	0.0492899	0.0507923	0.0521353	0.0548781	0.0569059	0.0597845	0.0617855	0.0757259
2022-06-13 10:40:00	0.00173437	0.00317748	0.0040017	0.00479716	0.0054968	0.00638263	0.007885	0.00898345	0.00941008	0.00999554	0.0113693	0.0126984	0.0139681	0.0156463	0.0169516	0.0185222	0.0200809	0.0213628	0.0234571	0.0254083	0.0267427	0.0280046	0.0302529	0.0322484	0.0338106	0.0362651	0.0380002	0.0396929	0.0408344	0.0424985	0.0439755	0.045031	0.0471652	0.0478961	0.0485922	0.0503016	0.0527655	0.0546958	0.0573555	0.0602068	0.0622219	0.0751651
2022-06-13 10:50:00	0.00169808	0.00306062	0.0039169	0.00472347	0.00549679	0.00638263	0.00788499	0.00898345	0.00916837	0.0101109	0.0112362	0.0125069	0.0138045	0.0152407	0.0165539	0.0180831	0.0195603	0.0213507	0.0226028	0.0241811	0.0263518	0.028275	0.0302351	0.0314137	0.0329453	0.0349217	0.0360832	0.0380624	0.0401502	0.0417604	0.0437799	0.0452087	0.044999	0.0463348	0.0483133	0.05047	0.0518006	0.0537237	0.0561168	0.0594718	0.0620994	0.0753518
2022-06-13 11:00:00	0.0016525	0.00301414	0.0038128	0.00462325	0.00549679	0.00638263	0.0077979	0.0088876	0.00930663	0.0101497	0.0112362	0.0123622	0.0137696	0.0150661	0.0165718	0.0178231	0.0195603	0.0213506	0.0229496	0.0248168	0.0264178	0.0286472	0.0298802	0.0314907	0.0327573	0.0352397	0.037669	0.0388283	0.0408685	0.0429039	0.0438099	0.0458936	0.0484237	0.0500122	0.0507077	0.051399	0.0521095	0.0528565	0.0555102	0.056753	0.0595043	0.0746954
2022-06-13 11:10:00	0.00167858	0.00302585	0.00385612	0.00467578	0.00549679	0.00638263	0.0077108	0.0088876	0.00916836	0.00999553	0.0112425	0.0124936	0.0139181	0.0152407	0.0165718	0.0178231	0.0195603	0.0208841	0.022684	0.0245296	0.0257477	0.0276268	0.0289128	0.0301297	0.0320236	0.0340362	0.0363966	0.038393	0.0404102	0.0419206	0.0443805	0.0459191	0.0481276	0.0488908	0.0515384	0.0535948	0.0542853	0.055429	0.0558597	0.0592551	0.0606311	0.0726155
2022-06-13 11:20:00	0.00167201	0.00306062	0.00385612	0.00462325	0.00543337	0.00631893	0.00768698	0.00898344	0.00937037	0.0102155	0.0113693	0.0124936	0.013968	0.0150662	0.0163869	0.0174244	0.0191329	0.0204396	0.0219822	0.0237707	0.0249158	0.0267342	0.0282652	0.0301296	0.0320235	0.0339445	0.0358904	0.038766	0.0403025	0.0419204	0.0438801	0.0460427	0.0469763	0.0489958	0.0510243	0.0537719	0.056452	0.058357	0.0587349	0.0607688	0.0627623	0.0756181
2022-06-13 11:30:00	0.00169808	0.00302749	0.0038128	0.00467094	0.00549679	0.00628884	0.00759988	0.00888285	0.00916836	0.00984866	0.0112078	0.0124936	0.0136137	0.0150661	0.0163869	0.0176936	0.0189391	0.0206725	0.0222011	0.0236589	0.024813	0.0266239	0.0285577	0.0296921	0.0311753	0.0330455	0.0353692	0.0373092	0.039848	0.0417735	0.04281	0.044753	0.0462558	0.0484775	0.0504845	0.0535937	0.0551012	0.0577808	0.0604139	0.0623462	0.0651018	0.0771455
2022-06-13 11:40:00	0.00167201	0.00297936	0.0038128	0.00462325	0.00543637	0.00615498	0.00768698	0.00876554	0.00916836	0.00999552	0.0111273	0.012099	0.0134722	0.0147567	0.0158236	0.017029	0.0186475	0.0201427	0.0216131	0.0228027	0.0242772	0.0257327	0.027809	0.0292997	0.0307936	0.0330277	0.0346616	0.0360131	0.0383595	0.0398794	0.0428094	0.0442996	0.0462786	0.0477503	0.0497272	0.0517112	0.0548378	0.0583549	0.0598168	0.0618883	0.0644318	0.0738549
2022-06-13 11:50:00	0.0016525	0.00296263	0.00371742	0.00457071	0.00543337	0.00624529	0.00759988	0.00868144	0.00916835	0.00999552	0.0109478	0.0120795	0.0133087	0.0149076	0.0159835	0.0174336	0.0186672	0.0203757	0.021306	0.0228027	0.024558	0.0263075	0.027809	0.028988	0.03081	0.0330452	0.0353109	0.0372477	0.0387924	0.0401677	0.0427171	0.044249	0.0457048	0.0477504	0.0497273	0.0517113	0.0548379	0.0562986	0.05825	0.06098	0.0644316	0.0730168
2022-06-13 12:00:00	0.00161079	0.00295093	0.00373405	0.00447522	0.00531809	0.00608134	0.00751278	0.00868143	0.00905978	0.0101002	0.0109942	0.0123621	0.0133087	0.0149076	0.0157895	0.0174336	0.0189194	0.0198982	0.02136	0.0227657	0.0245182	0.0263075	0.0281312	0.0296432	0.03081	0.0326582	0.0349018	0.0372477	0.0392047	0.0397131	0.0421101	0.0447017	0.0466986	0.0476695	0.0502664	0.0517113	0.0529225	0.0554912	0.0588458	0.0609799	0.0637942	0.0735018
2022-06-13 12:10:00	0.00155842	0.00288749	0.00363282	0.00440501	0.00523732	0.00601448	0.00742979	0.00846806	0.00905977	0.00984864	0.0108326	0.0120921	0.0133086	0.014733	0.0161422	0.0174335	0.0188609	0.0201097	0.021306	0.0230394	0.0245181	0.0263075	0.0281311	0.0296432	0.0315064	0.0333964	0.0345304	0.0360132	0.038338	0.0402695	0.0420639	0.043543	0.0455139	0.0480138	0.0500016	0.0520563	0.0548376	0.0560663	0.0581892	0.0608834	0.0636579	0.0715276
2022-06-13 12:20:00	0.00154155	0.00282278	0.00371022	0.00442517	0.00520824	0.00595379	0.00724113	0.00846806	0.00873556	0.00963355	0.0106787	0.0117786	0.0131738	0.014582	0.0156295	0.0170528	0.0187149	0.0198981	0.0213941	0.0227656	0.0242631	0.0253669	0.0271253	0.0293312	0.0311749	0.033045	0.0345302	0.0364241	0.037905	0.0398147	0.04174	0.0435426	0.0460345	0.0480135	0.0494073	0.0527457	0.0554484	0.0560016	0.058009	0.0600178	0.0621261	0.0706892
2022-06-13 12:30:00	0.00154155	0.00271962	0.00350067	0.00418102	0.00499009	0.00579427	0.00724112	0.00827162	0.0086321	0.00952366	0.0105849	0.0117785	0.0129637	0.0143702	0.0157894	0.016805	0.018443	0.019898	0.0213599	0.0227656	0.024518	0.0260338	0.0278385	0.0293312	0.0307319	0.0325754	0.0345301	0.036424	0.0379049	0.0402692	0.0422165	0.0430439	0.0439973	0.0458886	0.0489214	0.0514617	0.0539963	0.0560011	0.0586975	0.0607301	0.062026	0.0706885
2022-06-13 12:40:00	0.00155024	0.00267742	0.00338799	0.00409208	0.00475454	0.00566959	0.00715813	0.00806832	0.00850657	0.00927383	0.0103212	0.0116406	0.0128288	0.0142038	0.0156294	0.0166105	0.0182295	0.019665	0.0205927	0.022268	0.0237013	0.0257323	0.0271939	0.0289875	0.0311746	0.0322405	0.0340887	0.0359584	0.0373933	0.0398562	0.0422161	0.0436787	0.0450144	0.0464061	0.0483272	0.0496946	0.0521887	0.0547914	0.0567554	0.0593998	0.0613879	0.0689095
2022-06-13 12:50:00	0.00141477	0.00256258	0.00326553	0.00399895	0.00459997	0.00540496	0.00682023	0.00798541	0.00822461	0.00894075	0.00995488	0.0112225	0.0124104	0.0137351	0.015044	0.0164422	0.0180448	0.0194744	0.0208997	0.0223745	0.0234583	0.0254716	0.027125	0.0289141	0.0303837	0.0314847	0.0336986	0.0355469	0.037393	0.0392768	0.0413065	0.0425903	0.0444929	0.0458621	0.0477607	0.0502546	0.0521881	0.0541255	0.0567546	0.0587199	0.0606851	0.0692304
2022-06-13 13:00:00	0.00141477	0.00252237	0.00317797	0.00381019	0.0045301	0.00526015	0.00657362	0.00768744	0.00793028	0.00885018	0.009834	0.0108241	0.0120817	0.0135333	0.0147154	0.0160623	0.0173689	0.0189585	0.0203839	0.0220423	0.0234581	0.024883	0.0262169	0.0279461	0.0297026	0.0314844	0.0332892	0.035115	0.0369598	0.0388218	0.0417826	0.0432251	0.0444924	0.0458616	0.0483261	0.0507882	0.0527423	0.0547588	0.0567216	0.0587194	0.0613217	0.0684985
2022-06-13 13:10:00	0.00139945	0.00252237	0.00317797	0.00379562	0.00447784	0.00526015	0.00657362	0.00768744	0.00781633	0.008709	0.00971884	0.0106927	0.0119402	0.0132377	0.0145016	0.0158263	0.0171929	0.0185445	0.019913	0.021533	0.0231905	0.0245173	0.0259098	0.0279459	0.0297025	0.0314842	0.033289	0.0351148	0.0369597	0.0384285	0.0417824	0.0432249	0.0440416	0.0464782	0.0488917	0.0508423	0.0527984	0.0547586	0.0574104	0.0600149	0.0620235	0.0698875
2022-06-13 13:20:00	0.00134799	0.00243062	0.00314227	0.00385563	0.0045301	0.00520765	0.00657362	0.00768744	0.00772242	0.00851869	0.00957911	0.0108522	0.0119593	0.0130454	0.0143338	0.0152558	0.0167427	0.0180635	0.0196203	0.0210016	0.0226182	0.0242689	0.0256442	0.0276628	0.0294015	0.0311652	0.0329517	0.034759	0.0365851	0.0384282	0.0402864	0.0427932	0.0451554	0.0464044	0.0483255	0.0502535	0.0527979	0.0547581	0.0559241	0.0585734	0.0611708	0.0695647
2022-06-13 13:30:00	0.00138338	0.00246892	0.00310657	0.00375232	0.0045301	0.00519945	0.00657362	0.00768744	0.00772241	0.00851869	0.00962467	0.0106927	0.0116529	0.0127638	0.0141886	0.0154806	0.0167427	0.0182751	0.0193905	0.0209681	0.0225821	0.0237082	0.0253516	0.0273355	0.0290536	0.0307964	0.0325618	0.0347588	0.0360598	0.038428	0.0398097	0.0421578	0.0447045	0.0453908	0.0477593	0.0502531	0.0521865	0.0535758	0.0561526	0.0586843	0.0613851	0.0706842
2022-06-13 13:40:00	0.00136947	0.00240331	0.00314227	0.00381019	0.00448489	0.00520765	0.00657362	0.00768744	0.00772241	0.00851869	0.00947951	0.0106927	0.0116831	0.0127638	0.0141886	0.0152557	0.0167427	0.0178806	0.0191918	0.0207532	0.0220957	0.0234716	0.0250986	0.026754	0.0287222	0.0304451	0.0321903	0.0339558	0.0356268	0.0378762	0.0398319	0.0416824	0.0435443	0.0454161	0.0485561	0.0499049	0.0516576	0.0541235	0.0552667	0.0565929	0.0584868	0.0716367
2022-06-13 13:50:00	0.0013473	0.00240331	0.00306053	0.00376031	0.00443509	0.00514982	0.00649828	0.00768744	0.00783636	0.00864572	0.00961924	0.0106927	0.0118179	0.0129148	0.0141886	0.0150792	0.0165489	0.017862	0.0194014	0.0207314	0.0220024	0.0236081	0.0252446	0.0273067	0.029023	0.0304451	0.0321903	0.0339558	0.0361521	0.0384279	0.0402861	0.0421576	0.0440408	0.0448729	0.0467305	0.0485948	0.0504643	0.0529715	0.0560633	0.0580046	0.0599458	0.0729317
2022-06-13 14:00:00	0.00134799	0.00240331	0.00302796	0.00375232	0.00443509	0.00526014	0.00657362	0.00768744	0.00772241	0.00851869	0.00947951	0.0106927	0.0117686	0.0128944	0.0139849	0.0154411	0.0165489	0.0180635	0.0191918	0.0207532	0.0220259	0.0237082	0.0250986	0.0273509	0.02907	0.0304451	0.0317173	0.0338486	0.0360596	0.0374216	0.0397077	0.0415523	0.0428874	0.0441283	0.0466093	0.0484688	0.0503334	0.0522019	0.0540729	0.0567694	0.0584244	0.0721699
2022-06-13 14:10:00	0.00136189	0.00240331	0.00305884	0.00375232	0.00443263	0.00514696	0.00664895	0.00768744	0.00783636	0.00851869	0.00959466	0.0106927	0.0119593	0.0128944	0.0141886	0.015304	0.0165489	0.017852	0.0199129	0.0207532	0.0223506	0.0239817	0.0256441	0.0273355	0.0286316	0.0300452	0.0321573	0.0334569	0.0356473	0.0369886	0.0387771	0.0410536	0.0435196	0.0460825	0.0479902	0.0484412	0.0508333	0.0533541	0.0552664	0.05718	0.0599455	0.0737294
2022-06-13 14:20:00	0.00138338	0.00246641	0.00314227	0.00385348	0.0045301	0.00526015	0.00664896	0.00768744	0.00793028	0.0085187	0.00961924	0.0106927	0.0119594	0.0128944	0.0141659	0.0156409	0.0169895	0.0180636	0.0189131	0.0204517	0.022026	0.0236334	0.0256441	0.0276627	0.0294014	0.0307964	0.0320888	0.0331181	0.0352146	0.0369886	0.0387771	0.0405785	0.042391	0.0446831	0.0472195	0.049664	0.0508331	0.0527202	0.0552662	0.0586833	0.0606473	0.0752248
2022-06-13 14:30:00	0.00139945	0.00252237	0.00326047	0.00393822	0.00453011	0.00526015	0.00664896	0.00777876	0.00801553	0.00861845	0.009834	0.0106927	0.0117877	0.0128944	0.0143338	0.0154411	0.0167249	0.0180636	0.0193906	0.0209681	0.0223272	0.0233599	0.0252716	0.0269384	0.0283002	0.0299978	0.0317173	0.0334568	0.0352145	0.0366139	0.038777	0.0405784	0.0418945	0.0436953	0.0455041	0.0473194	0.0502504	0.0521158	0.0539837	0.0566772	0.0592426	0.0721695
2022-06-13 14:40:00	0.00141477	0.00252237	0.00314227	0.00385563	0.0045301	0.00526015	0.00657362	0.00758187	0.00793028	0.00851869	0.00969427	0.0106927	0.0118246	0.0128944	0.0141738	0.0150792	0.0165489	0.0180635	0.0196203	0.0206783	0.022026	0.0233598	0.0249791	0.0269383	0.0283001	0.0299977	0.0317172	0.0334568	0.0352144	0.0364628	0.0387769	0.0400016	0.0413591	0.0435846	0.0453887	0.0483887	0.0501259	0.0519866	0.0538499	0.0564997	0.0583905	0.0715317
2022-06-13 14:50:00	0.00141633	0.00252237	0.00326553	0.00399895	0.00465482	0.00540496	0.00664896	0.00777876	0.00801976	0.00861846	0.00969428	0.0106927	0.0118246	0.0128944	0.0140287	0.0150792	0.0165489	0.0178806	0.0191918	0.0204517	0.022026	0.0236334	0.0246242	0.0269538	0.0286479	0.029663	0.0317172	0.0327446	0.0344649	0.0356755	0.0374005	0.0386626	0.0408859	0.0431365	0.0453884	0.0471991	0.0490148	0.0508343	0.0532816	0.0557137	0.0590917	0.0722914
2022-06-13 15:00:00	0.00146879	0.00264734	0.00329795	0.00404439	0.00475454	0.00552075	0.00682024	0.00795751	0.00822461	0.00894075	0.00983402	0.0106928	0.0120818	0.0130868	0.0141886	0.0153041	0.016549	0.0178807	0.0188929	0.0206667	0.0214618	0.0230279	0.0243455	0.0259512	0.027898	0.0292367	0.0312665	0.0329813	0.0343573	0.0351541	0.0368539	0.0385658	0.0402447	0.0430908	0.0448745	0.0471988	0.0490145	0.050834	0.0533123	0.0557455	0.0590913	0.0711976
2022-06-13 15:10:00	0.00144623	0.00262132	0.00326047	0.00399896	0.00475454	0.00552075	0.0068993	0.00787461	0.00801554	0.00894075	0.00983402	0.0109494	0.0120818	0.0133962	0.0145476	0.015666	0.016549	0.0180636	0.0193906	0.0202151	0.0217711	0.0233599	0.0247262	0.0259786	0.0272957	0.028933	0.03022	0.0314244	0.0330753	0.0347414	0.0364211	0.0376602	0.0398152	0.0421251	0.0443351	0.0461037	0.0478772	0.0501353	0.0526553	0.0544783	0.0584836	0.0716699
2022-06-13 15:20:00	0.00150853	0.00267742	0.00338799	0.00410814	0.00482786	0.00560589	0.007	0.00806831	0.00822462	0.00907409	0.00998069	0.0108522	0.0120818	0.0133962	0.0143338	0.015666	0.0167524	0.0180637	0.0193416	0.0204519	0.0217712	0.023028	0.0243318	0.0256669	0.027251	0.0285817	0.03022	0.0314244	0.0327009	0.034849	0.0361013	0.0383549	0.040068	0.0416319	0.0438689	0.0450846	0.0479283	0.0503112	0.0526553	0.0551254	0.05697	0.0703187
2022-06-13 15:30:00	0.00154155	0.00274842	0.00346134	0.00419708	0.00494029	0.00567275	0.00689931	0.00816891	0.00832319	0.00918398	0.0100701	0.0112225	0.0120818	0.013204	0.0143338	0.0158263	0.016549	0.0180637	0.0191429	0.0204519	0.0217712	0.023028	0.0246243	0.0262484	0.0272801	0.0285818	0.0302201	0.0311016	0.0327355	0.0343845	0.036047	0.0372901	0.0395295	0.0406299	0.0432453	0.0449704	0.0473735	0.050311	0.0521141	0.0539184	0.0565342	0.0728983
2022-06-13 15:40:00	0.00152385	0.00274692	0.00355584	0.00424476	0.0048094	0.00558445	0.00697838	0.00804452	0.00840801	0.0091405	0.0101746	0.0112225	0.0122233	0.013341	0.0143339	0.0158263	0.016725	0.0180637	0.0193417	0.0206668	0.0220026	0.02336	0.0246243	0.0259366	0.0272801	0.0285818	0.0302201	0.0311017	0.0327355	0.0335787	0.0356348	0.0378394	0.0395295	0.0412286	0.0433794	0.0451098	0.0479558	0.0497359	0.0515183	0.0533019	0.0557226	0.0694841
2022-06-13 15:50:00	0.00151788	0.0027785	0.00351651	0.00419708	0.00493252	0.00573057	0.00705745	0.00806832	0.00841267	0.0091405	0.0100537	0.0110631	0.0122102	0.0135333	0.0143339	0.0158263	0.0173689	0.0180637	0.0196205	0.0206668	0.0220027	0.02336	0.0246244	0.0262484	0.0269645	0.0285818	0.0294536	0.0310689	0.0323081	0.0339356	0.0357272	0.0378395	0.0395295	0.0417463	0.0439186	0.0456705	0.0474274	0.0491878	0.0509506	0.0538616	0.0571775	0.0696378
2022-06-13 16:00:00	0.00150018	0.00264734	0.00337129	0.00413333	0.00486697	0.0056513	0.00705744	0.00816415	0.00829307	0.00914568	0.0101746	0.0110631	0.0123587	0.0135333	0.0146624	0.0156015	0.0171221	0.017807	0.0191228	0.02043	0.0216933	0.023028	0.0246243	0.0262484	0.0275824	0.0285818	0.0302201	0.0311485	0.0327849	0.0335787	0.0361598	0.038231	0.0395296	0.0416552	0.0433794	0.0451098	0.0473486	0.0485839	0.0508928	0.0538615	0.0564754	0.0714056
2022-06-13 16:10:00	0.00152548	0.00272111	0.00342201	0.0040879	0.00475454	0.00552075	0.00689931	0.00806831	0.00841266	0.0090358	0.0101746	0.0110631	0.0122232	0.0135333	0.0145017	0.0158263	0.0169187	0.0180637	0.0193416	0.0206668	0.0214618	0.023028	0.0246243	0.0256395	0.0272801	0.0285818	0.0302201	0.0311485	0.032701	0.0343482	0.0360089	0.0376816	0.0393646	0.0416551	0.0438456	0.0455947	0.0479558	0.0497359	0.0515183	0.0533019	0.0564755	0.0648881
2022-06-13 16:20:00	0.00151788	0.0027785	0.00346134	0.00413333	0.00475454	0.00560589	0.00697838	0.00806831	0.00841266	0.00927383	0.0100537	0.0113418	0.0125002	0.0135333	0.0148302	0.0158264	0.0171221	0.0182557	0.0196205	0.0206668	0.0217712	0.0230281	0.0246244	0.0259366	0.0275668	0.0288857	0.0297908	0.0314246	0.0326825	0.0339356	0.036534	0.0382709	0.0398154	0.0420444	0.0448744	0.0460163	0.0474276	0.049188	0.0515186	0.0539814	0.0571777	0.0659556
2022-06-13 16:30:00	0.00154155	0.00275119	0.00350067	0.00424037	0.00499009	0.00579427	0.00715814	0.00825117	0.00850658	0.00938372	0.0103213	0.0112225	0.0125319	0.0138357	0.015044	0.01618	0.0171222	0.0184673	0.0195503	0.0209153	0.0216934	0.0232765	0.02489	0.0259514	0.0275825	0.0288858	0.0297909	0.0318776	0.0331594	0.0348298	0.0369465	0.0386627	0.0403896	0.0421256	0.0437122	0.0460165	0.0472832	0.0497364	0.0515189	0.0547671	0.0571782	0.0652315
2022-06-13 16:40:00	0.00152385	0.00275119	0.00346134	0.00413333	0.00488544	0.00558761	0.00705744	0.00806832	0.00832319	0.00918397	0.0103212	0.0112225	0.0128694	0.01406	0.015044	0.0160209	0.017369	0.0182857	0.0196205	0.0209153	0.0222703	0.0232765	0.02489	0.0262485	0.0278983	0.0292371	0.0302203	0.0314247	0.0323084	0.0339358	0.0364214	0.0381132	0.0398156	0.0415269	0.043712	0.0454557	0.0477865	0.0495603	0.0520597	0.0545412	0.0571779	0.0658578
2022-06-13 16:50:00	0.00151788	0.00275119	0.00346134	0.00413333	0.00486697	0.0056513	0.00697838	0.00806832	0.00832318	0.00894076	0.01007	0.0112225	0.0125519	0.0137351	0.0150678	0.0160624	0.0173689	0.0187666	0.0196205	0.0212168	0.0225252	0.0238955	0.0252864	0.0269541	0.0282462	0.0295718	0.0312669	0.0322696	0.0335525	0.0347419	0.0360095	0.0376822	0.0393652	0.0415271	0.043246	0.045456	0.0477868	0.0490124	0.0513367	0.0537931	0.0563665	0.0647909
2022-06-13 17:00:00	0.00150257	0.00273382	0.00351651	0.00413333	0.00493524	0.00552076	0.00689931	0.00806832	0.00820359	0.00905064	0.0100958	0.0112225	0.012262	0.0135333	0.0147238	0.0160624	0.0173689	0.0183331	0.0196205	0.0212167	0.0225252	0.0242691	0.0255789	0.0272659	0.0286483	0.029268	0.0309457	0.0322696	0.0339649	0.0347419	0.0364217	0.0381135	0.0398159	0.0415272	0.0432461	0.0455318	0.0477868	0.0495606	0.0513368	0.0531141	0.0569736	0.064791
2022-06-13 17:10:00	0.00148331	0.00264734	0.00342201	0.00419707	0.00488272	0.00558761	0.00697837	0.00806831	0.00832318	0.00907409	0.00993857	0.0112225	0.0120818	0.0135333	0.0147238	0.0158263	0.0173689	0.0183331	0.0199131	0.0210018	0.0220262	0.0233601	0.0249793	0.0266268	0.0283004	0.029998	0.0309456	0.032251	0.0339648	0.0347418	0.0364216	0.0381134	0.0398157	0.0415271	0.043246	0.0455317	0.0472832	0.0490382	0.0513366	0.0531139	0.0556644	0.0665823
2022-06-13 17:20:00	0.00146879	0.00267891	0.00335051	0.00413333	0.00494029	0.00560589	0.00689931	0.00806831	0.00820359	0.0090358	0.0100594	0.0112225	0.0120818	0.0135333	0.01451	0.0158263	0.0169283	0.0180637	0.0196204	0.0212167	0.0220261	0.02336	0.0249793	0.0266268	0.0283003	0.0296467	0.0305741	0.0318777	0.0335523	0.0347417	0.0369465	0.0386627	0.0398157	0.041527	0.043785	0.0460658	0.0478378	0.0490382	0.0507956	0.0531138	0.0563663	0.0662758
2022-06-13 17:30:00	0.00145191	0.00262132	0.00333542	0.00404439	0.00475454	0.00552075	0.0068993	0.00806831	0.00820358	0.00894075	0.00995489	0.0109378	0.0120818	0.0132039	0.01451	0.0158263	0.016549	0.0180636	0.0196204	0.0209799	0.0217712	0.02336	0.0249792	0.0266267	0.0283003	0.0299978	0.0313168	0.0322694	0.0335523	0.0347417	0.0364214	0.0381133	0.0398156	0.0421255	0.0438692	0.0456192	0.0478378	0.0496135	0.0513915	0.0531138	0.0563663	0.0670756
2022-06-13 17:40:00	0.00148486	0.00266352	0.00329795	0.00393822	0.00470709	0.00538454	0.00682024	0.0079575	0.00820358	0.00894075	0.00983402	0.0109659	0.0120818	0.0130868	0.0143338	0.0154894	0.0167958	0.0180636	0.0191919	0.0205166	0.0217711	0.0233599	0.0249792	0.026357	0.0273665	0.0289164	0.0302201	0.0318774	0.0335521	0.0347415	0.0364212	0.038113	0.0398153	0.0421253	0.0438689	0.0456189	0.0473738	0.0497075	0.0521144	0.0539187	0.0556641	0.0687599
2022-06-13 17:50:00	0.00146723	0.0025886	0.00329795	0.00393822	0.00465482	0.00546565	0.00682024	0.00786619	0.00810502	0.00894075	0.00983402	0.0112225	0.0120818	0.0133962	0.0143338	0.015666	0.0167958	0.0180636	0.0191919	0.0207533	0.0220958	0.0236335	0.0249792	0.026357	0.0280136	0.029694	0.0305916	0.0318776	0.0335522	0.0352424	0.0369464	0.0381132	0.0398155	0.0415268	0.0432457	0.0449708	0.0467007	0.0484341	0.0507953	0.0531703	0.0557875	0.0694843
2022-06-13 18:00:00	0.00142936	0.00257847	0.00329795	0.00393822	0.00469968	0.00546565	0.0067449	0.0080683	0.00822461	0.00894075	0.00983402	0.0112225	0.0122619	0.0133962	0.0145476	0.015666	0.0169896	0.0180636	0.0193907	0.0212166	0.0220261	0.02336	0.0249792	0.0259787	0.0278982	0.0292678	0.0305916	0.0322693	0.0335522	0.0343484	0.0369464	0.0386626	0.0399804	0.0421255	0.0438692	0.0456191	0.047374	0.0491325	0.0507955	0.0533023	0.0550859	0.066716
2022-06-13 18:10:00	0.00146799	0.00259124	0.00331304	0.00399896	0.00475454	0.00552075	0.00682024	0.00806831	0.00822461	0.00907408	0.00994918	0.0112225	0.0122619	0.0133962	0.0147237	0.0158263	0.0169992	0.0180637	0.0196204	0.0212167	0.0222937	0.0236471	0.0246243	0.0262484	0.0278982	0.0289331	0.0305916	0.0318776	0.0335522	0.0348492	0.0365342	0.0376819	0.0398155	0.0415268	0.0438691	0.0456191	0.047374	0.0491324	0.0508932	0.0524665	0.0556641	0.0648883
2022-06-13 18:20:00	0.00150018	0.00264734	0.00335051	0.00411039	0.00488544	0.00560589	0.007	0.00806831	0.00822462	0.00907409	0.0102004	0.0112225	0.0124034	0.0135333	0.0148916	0.0160624	0.0173689	0.0183331	0.0196205	0.0209153	0.0222938	0.0236472	0.0246244	0.0256817	0.0272959	0.0289332	0.0305916	0.0322694	0.033178	0.0348493	0.0365343	0.0382313	0.039365	0.0410569	0.0427563	0.0444619	0.0473739	0.0491323	0.0501699	0.0525538	0.0550856	0.0652306
2022-06-13 18:30:00	0.00150018	0.00267891	0.00342732	0.00415582	0.00488272	0.00566959	0.00707907	0.00815532	0.00854262	0.00917879	0.0102167	0.0111089	0.0125519	0.0135547	0.0148916	0.0162569	0.017369	0.0184777	0.0196205	0.0212168	0.0222703	0.0233601	0.0246244	0.0262485	0.0275826	0.029237	0.0305758	0.0318609	0.033178	0.0343485	0.0360093	0.037682	0.039365	0.0410569	0.0427563	0.0449708	0.0473739	0.0491324	0.0507658	0.0532716	0.0544169	0.0645061
2022-06-13 18:40:00	0.00153476	0.00278276	0.00355584	0.00419708	0.00504236	0.00579427	0.00707907	0.00837221	0.0086321	0.00941378	0.0103213	0.0113899	0.0126804	0.0139015	0.015044	0.0164252	0.017369	0.0189587	0.0198291	0.0214424	0.0225253	0.0238956	0.0246245	0.0262486	0.0275827	0.0292372	0.0302204	0.0318778	0.0327014	0.0343487	0.0360094	0.0376821	0.0393651	0.0410571	0.0432228	0.0455952	0.0478777	0.0491326	0.0520303	0.0544787	0.0563017	0.0663513
2022-06-13 18:50:00	0.00161705	0.00285435	0.00355584	0.00440501	0.00512463	0.00595048	0.00726383	0.00846805	0.00873556	0.00952367	0.0104752	0.0117786	0.0126804	0.0140021	0.0152202	0.0166105	0.0175825	0.0189588	0.0200703	0.0212169	0.02285	0.0241692	0.0252451	0.0266271	0.0279693	0.0292373	0.0302206	0.031878	0.0330759	0.0352428	0.0360097	0.0376823	0.0389563	0.0406307	0.0427567	0.0444623	0.0473743	0.049655	0.0514346	0.0538624	0.0556647	0.0663514
2022-06-13 19:00:00	0.00161793	0.00295093	0.00363282	0.00440501	0.00512748	0.00601448	0.00742979	0.00846806	0.00882947	0.00962343	0.0105849	0.0117786	0.0128152	0.0142039	0.0153889	0.0166105	0.0179706	0.0191603	0.0205927	0.0214425	0.0228501	0.0241693	0.0255791	0.0266272	0.0280142	0.0292683	0.0305921	0.0318781	0.0335528	0.0348498	0.0365348	0.0382319	0.0399396	0.0416562	0.0438699	0.0456199	0.047957	0.0497372	0.0515197	0.053863	0.056477	0.0648899
2022-06-13 19:10:00	0.00159221	0.00291615	0.00363282	0.00440501	0.00517689	0.00601117	0.00742979	0.00846806	0.00873556	0.00973331	0.0108326	0.0117786	0.0133086	0.0142039	0.0154051	0.0166106	0.0180262	0.0189588	0.0205927	0.0214425	0.023093	0.0245177	0.0259247	0.0272375	0.0283009	0.0296638	0.0309927	0.0323537	0.033553	0.03485	0.036535	0.0377794	0.0399397	0.0416564	0.0433807	0.0451111	0.0468464	0.0485853	0.0515197	0.0546484	0.0564771	0.0659571
2022-06-13 19:20:00	0.00161793	0.00291615	0.00367029	0.00445506	0.00523732	0.00602065	0.00751278	0.00855938	0.00873556	0.00988018	0.0108326	0.0117786	0.0131602	0.0143549	0.0156133	0.0166106	0.0180262	0.0189588	0.0205928	0.0217033	0.0230931	0.0247783	0.0255522	0.0272376	0.0286017	0.0296638	0.0309135	0.0326089	0.033553	0.0352432	0.0369473	0.0382322	0.0399398	0.0421265	0.0438702	0.0468348	0.0491676	0.0509928	0.0521949	0.054706	0.057115	0.0663534
2022-06-13 19:30:00	0.00163563	0.00291615	0.00376948	0.00457071	0.00531809	0.00608134	0.00751278	0.00855938	0.00905978	0.00984864	0.0108326	0.0117786	0.0131195	0.0145295	0.0155651	0.0166106	0.0177672	0.0193934	0.0205928	0.0217033	0.0230931	0.0247784	0.0258448	0.0275494	0.0286487	0.0303672	0.0317181	0.0334577	0.0348226	0.035769	0.0374985	0.0386638	0.0403908	0.0421268	0.0438706	0.046301	0.0485858	0.0509646	0.0527912	0.0552661	0.0571155	0.0663539
2022-06-13 19:40:00	0.00161793	0.00291615	0.00371157	0.00457071	0.00537851	0.00608134	0.00751278	0.008787	0.00916835	0.00988564	0.0108326	0.0119233	0.0131739	0.0143785	0.0156295	0.0168147	0.018045	0.0191919	0.0205928	0.0219518	0.0228502	0.0245178	0.0262173	0.0279465	0.028301	0.0299986	0.0317182	0.0331189	0.0344659	0.0357691	0.0374986	0.0392405	0.0409932	0.041657	0.0438707	0.046786	0.0485859	0.0509647	0.0534168	0.0552662	0.0571156	0.0677414
2022-06-13 19:50:00	0.00158326	0.00288749	0.00377533	0.00457071	0.00523732	0.00617512	0.00751278	0.00855938	0.00905978	0.00984864	0.0108326	0.0123621	0.0133087	0.0145212	0.0157895	0.0168583	0.0182296	0.0194746	0.0205928	0.0219518	0.023374	0.0250655	0.0262174	0.0275495	0.0286019	0.0299987	0.0317182	0.0334578	0.0352156	0.0362023	0.0383241	0.0392407	0.0409934	0.0427554	0.0445253	0.0463014	0.0486373	0.0515689	0.0534171	0.0552666	0.057968	0.0663548
2022-06-13 20:00:00	0.00167858	0.00299577	0.003732	0.00445506	0.00531809	0.00608134	0.00751278	0.008787	0.00916835	0.00984865	0.0108326	0.0119165	0.0133087	0.0147566	0.0157895	0.0169913	0.0182297	0.0196761	0.0208459	0.0222682	0.0239823	0.0257325	0.0264961	0.0279467	0.0297033	0.0311661	0.0321915	0.0339571	0.0352158	0.0366153	0.0387785	0.0405799	0.0419196	0.0437214	0.046045	0.0478819	0.0497239	0.0515697	0.0542148	0.0560919	0.0579691	0.0670807
2022-06-13 20:10:00	0.00163563	0.00291615	0.00377533	0.00450759	0.00529775	0.00608134	0.00751278	0.008787	0.00916835	0.00999552	0.0108326	0.0122174	0.0133087	0.0143703	0.0157895	0.017239	0.0184537	0.0198982	0.0216131	0.0222683	0.0239824	0.0257326	0.0271942	0.028274	0.0300511	0.0314851	0.0329528	0.034349	0.035216	0.0369901	0.039357	0.0405801	0.0423928	0.044215	0.0460453	0.0478822	0.0497243	0.0515701	0.0546117	0.0560923	0.0579695	0.0677079
2022-06-13 20:20:00	0.00167858	0.00303054	0.00385827	0.00467838	0.00538151	0.00608134	0.00751279	0.00868144	0.00905978	0.00984865	0.0108326	0.0121865	0.0133087	0.0147566	0.0157895	0.0174336	0.018939	0.0201949	0.0216131	0.0222683	0.0239824	0.0257326	0.0275164	0.0286908	0.0300512	0.0314852	0.0332901	0.0347603	0.0352161	0.0369902	0.0387788	0.0405802	0.0423929	0.0442151	0.0460454	0.0478823	0.0497244	0.0515703	0.0534186	0.0565347	0.0593403	0.0677081
2022-06-13 20:30:00	0.00167858	0.00306062	0.00385827	0.00462325	0.00544194	0.00631893	0.00759988	0.00878203	0.00892805	0.00984865	0.0108326	0.0119038	0.0133087	0.0145821	0.0157895	0.017239	0.0184537	0.0198982	0.0216131	0.0230978	0.0242373	0.0257326	0.0275164	0.0293313	0.0303842	0.0314852	0.0332901	0.0347242	0.0361742	0.037542	0.0393573	0.0405804	0.042393	0.0442153	0.0460456	0.0478825	0.0497246	0.0515704	0.054612	0.0565029	0.0590957	0.0684688
2022-06-13 20:40:00	0.00169808	0.00303054	0.0039169	0.00469694	0.00544194	0.00631893	0.00751279	0.00878701	0.00916836	0.00999553	0.0108327	0.0119234	0.0133087	0.0145448	0.0157895	0.0170625	0.0187256	0.0201949	0.021372	0.0231108	0.0239824	0.0257326	0.0275164	0.0289146	0.0300192	0.0322069	0.0332901	0.0347242	0.0365485	0.0374449	0.0402461	0.0416844	0.0423932	0.0442154	0.0460457	0.0478826	0.0502532	0.0521187	0.0546433	0.0571824	0.059246	0.0673491
2022-06-13 20:50:00	0.00171579	0.00314418	0.00396237	0.00467578	0.00551814	0.00638263	0.00751279	0.00878702	0.00916836	0.00984866	0.0108327	0.0121865	0.0133087	0.0143785	0.0157895	0.017257	0.0185015	0.0198982	0.0216131	0.0226004	0.0239824	0.0257326	0.0275164	0.0293314	0.0308272	0.0318199	0.033644	0.035116	0.0365486	0.0378381	0.0396678	0.0415106	0.0434761	0.0453449	0.0471012	0.0483918	0.0502535	0.0528882	0.0552691	0.0571827	0.0605855	0.0680074
2022-06-13 21:00:00	0.00171855	0.00306704	0.00385827	0.00462325	0.00549679	0.00631893	0.00759989	0.00878701	0.00916836	0.00999553	0.0108327	0.0119165	0.0133087	0.0143703	0.0159744	0.017257	0.018939	0.0196967	0.0211411	0.022529	0.0242632	0.0260339	0.0275164	0.0293314	0.031175	0.0314853	0.0332901	0.035116	0.0365486	0.0379966	0.0402461	0.0415106	0.0433648	0.0452289	0.047788	0.0496945	0.0508647	0.052753	0.0546438	0.0580073	0.0592798	0.0670808
2022-06-13 21:10:00	0.00171579	0.00310941	0.00402615	0.00469694	0.0054968	0.00631246	0.00759989	0.00878702	0.00916836	0.00999553	0.0108327	0.0120922	0.0133087	0.0145821	0.0157895	0.0170625	0.0185015	0.0198982	0.02136	0.0228611	0.0246209	0.026034	0.0275165	0.0293314	0.0311751	0.0327105	0.0341765	0.0351161	0.0369611	0.0388231	0.0402464	0.042116	0.0439974	0.0458887	0.0477883	0.0502555	0.0516068	0.0527535	0.0546443	0.0580078	0.0592804	0.0667223
2022-06-13 21:20:00	0.00169808	0.00310941	0.0040931	0.00477429	0.00552671	0.00631893	0.00771081	0.00878702	0.00916837	0.00984867	0.0108327	0.0122369	0.0133087	0.0147567	0.0156296	0.0170529	0.0182297	0.0198982	0.0211411	0.0228611	0.0242632	0.026034	0.0275165	0.0293314	0.031175	0.0327105	0.0341765	0.0355273	0.0369611	0.0388231	0.0407004	0.0421599	0.0439974	0.0464064	0.0483275	0.0502556	0.0514475	0.0533574	0.0552699	0.0580079	0.0592805	0.0667225
2022-06-13 21:30:00	0.00167858	0.00306062	0.0039169	0.00462325	0.00544194	0.00615151	0.00751279	0.00878701	0.00896588	0.00952369	0.0108326	0.0117786	0.0133087	0.0144157	0.0157895	0.017257	0.018045	0.0196966	0.0211411	0.0226003	0.0239823	0.0260339	0.0275164	0.0286908	0.0308099	0.0323234	0.0341763	0.0355271	0.0369609	0.0388229	0.0407002	0.042591	0.0444936	0.0464062	0.0483274	0.0502554	0.0521889	0.0541264	0.0560665	0.0580079	0.0605864	0.0674832
2022-06-13 21:40:00	0.0016617	0.00303054	0.0038128	0.00445506	0.00523732	0.00608134	0.00751278	0.00846806	0.00882947	0.00962343	0.0105849	0.0117786	0.0128289	0.0142039	0.0152684	0.0166106	0.018045	0.0191808	0.0205927	0.0222681	0.0239822	0.0257324	0.0265243	0.0282738	0.0300509	0.0314849	0.0332897	0.0351156	0.0365861	0.0388225	0.0406998	0.0425905	0.0444931	0.0459357	0.0477609	0.0496663	0.0521882	0.0541257	0.0560658	0.0580071	0.0605856	0.0674823
2022-06-13 21:50:00	0.0016525	0.00299577	0.0038128	0.00457072	0.00523732	0.00608134	0.0074071	0.00846806	0.00873556	0.00952368	0.0108326	0.0117786	0.0126804	0.0140021	0.0150441	0.016257	0.0180449	0.0189588	0.0205927	0.0220073	0.0234584	0.0251704	0.0265243	0.0282737	0.029703	0.0314848	0.0332896	0.0347598	0.0369603	0.0388223	0.0406996	0.0416165	0.0430249	0.0448744	0.0470738	0.049157	0.0510482	0.0534914	0.0560652	0.0580065	0.0612869	0.0704035
2022-06-13 22:00:00	0.00167858	0.00303054	0.0038128	0.0045005	0.00523732	0.00615498	0.0074298	0.00857364	0.00882948	0.00952368	0.0105579	0.0117786	0.0128695	0.0138582	0.0150441	0.0164423	0.0175825	0.0189588	0.0205927	0.0217818	0.0234584	0.0245177	0.0265242	0.0279464	0.0294022	0.0311659	0.0329524	0.0347597	0.0361531	0.0375413	0.0398107	0.0416601	0.0430246	0.0448741	0.0472709	0.0491568	0.0515764	0.0534912	0.0560649	0.0586855	0.0612867	0.0675586
2022-06-13 22:10:00	0.00167858	0.00296263	0.0038128	0.00462325	0.00544194	0.00615498	0.00751279	0.00855938	0.00873557	0.00952369	0.0104752	0.0116407	0.0126804	0.0135334	0.0148917	0.0160625	0.017369	0.0189587	0.0198504	0.0212169	0.02285	0.0242305	0.0259101	0.0272219	0.0290542	0.030797	0.0325624	0.0343483	0.0361529	0.0366148	0.0379311	0.0401683	0.0419625	0.044214	0.0460443	0.049156	0.0510471	0.0534903	0.056064	0.0586845	0.0606485	0.0668997
2022-06-13 22:20:00	0.00159934	0.00288301	0.00369072	0.00440501	0.00512463	0.00595048	0.00724113	0.00836747	0.00863211	0.00927385	0.0102004	0.0112226	0.0125319	0.0135334	0.0146779	0.0158606	0.0169897	0.0185447	0.0196516	0.0207535	0.0223509	0.0237454	0.0253914	0.0263573	0.0276825	0.0290535	0.030365	0.0320304	0.0337131	0.0354114	0.0371236	0.0388481	0.0409923	0.0428454	0.0455769	0.0473951	0.04996	0.0515677	0.052875	0.0553848	0.0586685	0.0676298
2022-06-13 22:30:00	0.0015745	0.0028432	0.00363282	0.00440501	0.00511932	0.00579427	0.00715814	0.00835176	0.00863211	0.00938373	0.0103213	0.0113605	0.0123718	0.0135074	0.0145101	0.0154249	0.0169284	0.0182557	0.0191228	0.0209153	0.0222703	0.0233152	0.0246244	0.0262485	0.0275669	0.0289166	0.0302202	0.0315044	0.0331594	0.0348297	0.0374974	0.0384164	0.0405829	0.0423273	0.0440793	0.0458377	0.0476011	0.0499718	0.052115	0.0547047	0.0572371	0.0665611
2022-06-13 22:40:00	0.00161793	0.00291615	0.00363282	0.00433811	0.00517974	0.00592513	0.00724113	0.00835176	0.00873555	0.00938373	0.010431	0.0116471	0.0126804	0.0140454	0.0148762	0.0160209	0.017369	0.0185252	0.0196206	0.0212168	0.0225824	0.0233602	0.0249795	0.026627	0.0279848	0.0293122	0.0302205	0.0315222	0.0327014	0.033936	0.0352026	0.0368378	0.0395076	0.0412057	0.043425	0.0451572	0.0473741	0.0491326	0.0515188	0.053919	0.0557232	0.0646325
2022-06-13 22:50:00	0.0016525	0.00294928	0.0038128	0.0045005	0.00523732	0.00599198	0.00732412	0.00846806	0.00873556	0.00948349	0.0105578	0.0117786	0.0126804	0.0142039	0.015229	0.0166105	0.0175825	0.0186894	0.0203001	0.0212169	0.0225254	0.0241692	0.0258446	0.0266271	0.0283007	0.0299983	0.0305745	0.0318781	0.033213	0.035243	0.0365728	0.0372909	0.0384835	0.0406308	0.042802	0.0456196	0.0479567	0.0497369	0.0515194	0.0538627	0.055665	0.0639085
2022-06-13 23:00:00	0.00161793	0.00291615	0.00377533	0.00445506	0.00523732	0.00608134	0.00751278	0.00846806	0.00884413	0.00963901	0.0108326	0.0117786	0.0128695	0.0142039	0.0154051	0.0166106	0.0178416	0.0191918	0.0205927	0.0217941	0.0228501	0.0245177	0.0258447	0.0272663	0.0283009	0.0296371	0.0309461	0.03227	0.0339653	0.0356763	0.0369473	0.038272	0.0394074	0.0411012	0.0428024	0.0445098	0.0462219	0.0484351	0.0507964	0.0525549	0.0556651	0.0629399
2022-06-13 23:10:00	0.00161793	0.00288749	0.003732	0.00440501	0.00518505	0.00588363	0.00734681	0.00846806	0.00873556	0.00952367	0.0105849	0.0115092	0.0126804	0.0138937	0.0152684	0.0162478	0.0178315	0.0190195	0.020143	0.0217818	0.0231908	0.0245176	0.0265394	0.0276346	0.0290707	0.0300325	0.0313642	0.0327455	0.0339654	0.03485	0.0365351	0.0386635	0.0403905	0.0421265	0.043426	0.0451583	0.0473752	0.049709	0.0514905	0.0532731	0.0550557	0.0629405
2022-06-13 23:20:00	0.00161793	0.00291615	0.00363282	0.00440501	0.00517975	0.00592513	0.00732411	0.00846806	0.00861004	0.00948349	0.0105578	0.0116112	0.0128362	0.0142039	0.0150441	0.0164252	0.0175825	0.0191917	0.0203629	0.0220196	0.023093	0.0245176	0.0259247	0.0272375	0.0286486	0.0299408	0.0313032	0.03227	0.0335909	0.0352831	0.036535	0.0386634	0.0398164	0.0415277	0.0432467	0.0449718	0.0473749	0.0491334	0.0508942	0.0526562	0.0550553	0.0624506
2022-06-13 23:30:00	0.00161793	0.00291615	0.00363282	0.00440501	0.00518505	0.00602065	0.00732411	0.00846806	0.00883412	0.00949362	0.0105519	0.0117786	0.012971	0.0142039	0.015229	0.0168147	0.0179706	0.0189588	0.0205927	0.0219517	0.0233606	0.024819	0.0265394	0.0275493	0.0292809	0.0307185	0.0317181	0.0334577	0.034715	0.0356561	0.0374985	0.0386638	0.0403907	0.0416335	0.0438705	0.0456206	0.0467023	0.0484357	0.0501715	0.0519084	0.0536452	0.0612569
2022-06-13 23:40:00	0.00162541	0.00293397	0.00369073	0.00440501	0.00523732	0.00608134	0.00724113	0.00846806	0.00873556	0.00952368	0.0107118	0.0117786	0.0128362	0.0142039	0.0156132	0.0166106	0.0182296	0.0193933	0.0205927	0.0222681	0.0233739	0.024819	0.0262173	0.0279465	0.0289496	0.0303673	0.032108	0.0330203	0.0343222	0.0356766	0.0369475	0.0381144	0.0403907	0.0421268	0.0445248	0.046301	0.0473756	0.0491341	0.0507972	0.0539206	0.0550561	0.0622505
2022-06-13 23:50:00	0.00159308	0.00288749	0.00363282	0.00440501	0.00523732	0.00599198	0.00732411	0.00846806	0.00873556	0.00973331	0.0108326	0.0117786	0.0129847	0.0142039	0.0156132	0.0166106	0.0180262	0.0191918	0.0205927	0.0220197	0.0237146	0.0248191	0.0265395	0.0282899	0.0293717	0.0306862	0.032108	0.0330846	0.0348227	0.0356766	0.0369895	0.0382325	0.0399402	0.0427552	0.0438707	0.0456207	0.0473756	0.0496564	0.0501718	0.052657	0.0550561	0.0632193
2022-06-14	0.001644	0.00296263	0.0038361	0.00452528	0.00523732	0.00608134	0.00751278	0.00846806	0.00886731	0.00962344	0.0108326	0.0117786	0.0128363	0.0142039	0.0156295	0.0166106	0.018045	0.0196761	0.0208117	0.0220197	0.0237147	0.0254454	0.0265396	0.0276348	0.0289497	0.0306862	0.0317542	0.0334958	0.0348227	0.0365769	0.0379333	0.0386437	0.0403697	0.0421271	0.0438708	0.0467862	0.0473759	0.0491344	0.0514362	0.0526573	0.0558681	0.0640179
2022-06-14 00:10:00	0.001644	0.00291615	0.0036741	0.00452528	0.00546328	0.00611443	0.00751278	0.00859012	0.00873557	0.00962344	0.0108326	0.0117786	0.0131738	0.0142039	0.0155651	0.0166106	0.0180262	0.0196761	0.0208999	0.0222682	0.0237147	0.0250797	0.0268183	0.0279466	0.0293718	0.0311336	0.0321081	0.0330847	0.0348228	0.036577	0.0378915	0.0396517	0.0414228	0.0432033	0.0443374	0.0461061	0.0478797	0.0496569	0.0514915	0.0540596	0.0567205	0.064709
2022-06-14 00:20:00	0.00161793	0.00291615	0.003732	0.00452528	0.00537851	0.00608134	0.00751278	0.00859012	0.00886731	0.00988563	0.0109942	0.0117786	0.0131739	0.0142039	0.0156133	0.0168147	0.0184537	0.0196761	0.0205928	0.0220197	0.0237147	0.0250798	0.0268183	0.0282437	0.0293718	0.0311337	0.0324453	0.033458	0.0352157	0.0369898	0.0387783	0.0396519	0.041423	0.0427102	0.0449919	0.0461062	0.0478799	0.0496571	0.0521959	0.0554439	0.0572993	0.0647094
2022-06-14 00:30:00	0.0016348	0.00291615	0.0038128	0.0045005	0.00531809	0.00608134	0.00751278	0.00888759	0.00903661	0.00984865	0.0108326	0.0117786	0.0133087	0.0143785	0.0157894	0.0170092	0.0184537	0.0193934	0.0208459	0.0222682	0.0237147	0.0250798	0.0264961	0.0282437	0.0300189	0.0311337	0.0329184	0.0343127	0.0348229	0.0365567	0.0383243	0.0396937	0.041896	0.0427558	0.044992	0.0467868	0.0491414	0.0509656	0.0527922	0.0554443	0.0579685	0.0649286
2022-06-14 00:40:00	0.00167858	0.00306062	0.0038128	0.00462325	0.00537295	0.00608134	0.00751279	0.00878701	0.00916835	0.00984865	0.0108326	0.0120486	0.0133087	0.0145295	0.0159835	0.0169913	0.0184537	0.0198982	0.0213719	0.0222682	0.0239824	0.0257326	0.0275164	0.0289145	0.0303842	0.0318721	0.03329	0.0343685	0.0352161	0.0369901	0.0387787	0.0401692	0.0414671	0.0432495	0.0450398	0.0468365	0.0486383	0.0504438	0.0542148	0.056092	0.0588633	0.0650372
2022-06-14 00:50:00	0.00167201	0.00302749	0.0039169	0.00467578	0.00538151	0.00622515	0.00762371	0.00878701	0.00916836	0.00999553	0.0108327	0.0121865	0.0133087	0.0145295	0.0157895	0.0172391	0.0186475	0.0198982	0.021372	0.022505	0.0242373	0.0257326	0.0275164	0.0289146	0.0300192	0.0314852	0.0332901	0.0351159	0.0352161	0.0369902	0.0393572	0.0407103	0.0425288	0.0432497	0.04504	0.0468367	0.0486385	0.050444	0.0542151	0.0569575	0.0588636	0.0656643
2022-06-14 01:00:00	0.00169808	0.00309219	0.00387357	0.00467838	0.00549679	0.00631893	0.00791431	0.00911155	0.00916837	0.0102156	0.0113693	0.0123622	0.0134723	0.0149077	0.016025	0.0174336	0.0186954	0.020195	0.0216132	0.0228372	0.0243402	0.0257327	0.0271943	0.0286909	0.0304164	0.031854	0.0332902	0.0347605	0.0365867	0.0375421	0.0393575	0.0411858	0.0430255	0.0443573	0.0461935	0.0475514	0.0498843	0.050967	0.0527936	0.0546215	0.05797	0.0645402
2022-06-14 01:10:00	0.00171579	0.00306062	0.00395837	0.00472347	0.00549679	0.00638263	0.00788499	0.00898345	0.00926693	0.0101002	0.0113693	0.0123622	0.0138045	0.0149077	0.0163363	0.0174336	0.0187151	0.0201313	0.0216132	0.0228612	0.0242633	0.0260341	0.0278388	0.028691	0.0304944	0.0323236	0.0336801	0.0343494	0.036154	0.0387874	0.0415794	0.0407751	0.0425965	0.0444275	0.046733	0.0478831	0.0497252	0.0523403	0.0542163	0.0560935	0.0586727	0.0663562
2022-06-14 01:20:00	0.00171667	0.0031319	0.0040017	0.00472347	0.00564498	0.0065547	0.007885	0.00911155	0.00950865	0.0102156	0.0113694	0.0123622	0.0136281	0.0149077	0.0159744	0.0174336	0.0189391	0.020428	0.0211412	0.0228612	0.0239825	0.0254721	0.0269723	0.0284079	0.0301935	0.031636	0.0325633	0.0340104	0.0357972	0.0371674	0.0389646	0.0407747	0.0425961	0.0444271	0.0455794	0.0473977	0.0492211	0.0510483	0.0534188	0.0552683	0.0572413	0.0665661
2022-06-14 01:30:00	0.00173437	0.00318068	0.00396237	0.0048523	0.00564498	0.00645627	0.00797641	0.00922236	0.00952404	0.0103697	0.0112362	0.0123622	0.0138266	0.0147567	0.016025	0.0172571	0.0185305	0.0199935	0.0211412	0.0226005	0.0243402	0.0251708	0.0269157	0.0284079	0.0297505	0.0311664	0.032953	0.0343492	0.0357414	0.0371674	0.0389646	0.0407747	0.0420996	0.044427	0.0462661	0.0473977	0.0492211	0.0510482	0.0528778	0.0547086	0.0571177	0.0640209
2022-06-14 01:40:00	0.00173437	0.00312697	0.0040017	0.0048523	0.00564498	0.00648106	0.007885	0.00911155	0.00950865	0.0102156	0.0112362	0.0123622	0.013663	0.0145821	0.0157895	0.0172571	0.0187151	0.0194637	0.0211412	0.0226004	0.0237016	0.0251708	0.0265246	0.0279468	0.0290548	0.0307976	0.0321916	0.03385	0.0356283	0.0374232	0.0387787	0.0411853	0.0423928	0.0437672	0.0460453	0.0473973	0.0492207	0.0510478	0.0528774	0.0547081	0.0571172	0.0640203
2022-06-14 01:50:00	0.00173437	0.00321225	0.0040017	0.00467578	0.00558156	0.00638263	0.007885	0.00911155	0.00941008	0.00999554	0.0109942	0.0123622	0.0133087	0.0145821	0.0157895	0.0168584	0.0182297	0.0196652	0.0205929	0.0222683	0.0237016	0.0250656	0.0265245	0.0279467	0.0293555	0.0311164	0.0321915	0.0334581	0.0352159	0.0369899	0.0387785	0.0401048	0.0418961	0.043697	0.0455058	0.0478818	0.0497239	0.0515697	0.053418	0.0552675	0.057117	0.06402
2022-06-14 02:00:00	0.00177246	0.00314418	0.0040017	0.00479716	0.00558156	0.00648106	0.007885	0.00898345	0.00916837	0.0101002	0.0109942	0.0122174	0.0133087	0.0145295	0.0157895	0.0172391	0.0182297	0.0198982	0.0210529	0.0222683	0.0239824	0.025367	0.0268032	0.0285711	0.0297034	0.0314852	0.032817	0.0342612	0.0356488	0.0369901	0.0387787	0.0405801	0.0423928	0.0436973	0.0455061	0.046641	0.0484353	0.050966	0.0527927	0.0546205	0.057117	0.064929
2022-06-14 02:10:00	0.00171579	0.00310941	0.0040017	0.00479716	0.00558156	0.00638263	0.00768698	0.00898345	0.00937038	0.00995336	0.011081	0.0121865	0.0133087	0.0149077	0.0159744	0.0174336	0.0184235	0.0198982	0.0216131	0.0227658	0.0245182	0.0257327	0.0271255	0.0289146	0.0297035	0.0314853	0.0332901	0.034617	0.0360613	0.0374234	0.039233	0.0410555	0.0418966	0.0442153	0.0448521	0.0473217	0.0491422	0.0502336	0.054044	0.055268	0.0571175	0.0657278
2022-06-14 02:20:00	0.00178221	0.00318068	0.00404942	0.0048523	0.00572811	0.00638263	0.007885	0.00898345	0.00941009	0.0101002	0.0112362	0.0122174	0.0134502	0.0149077	0.0157895	0.0174336	0.0184432	0.0198982	0.0213601	0.0227658	0.0239825	0.0257327	0.0275165	0.0285712	0.0300513	0.031854	0.03368	0.0355272	0.0365867	0.0379752	0.0392332	0.0405806	0.0423932	0.0442155	0.0455066	0.047322	0.0490181	0.0508377	0.0526597	0.05513	0.0577865	0.0637425
2022-06-14 02:30:00	0.00173437	0.00317575	0.00404716	0.0048523	0.00564499	0.0065547	0.007885	0.00911156	0.00941009	0.0101002	0.0112362	0.0123622	0.0134646	0.0147331	0.0162099	0.0174336	0.0189089	0.0198983	0.0213601	0.0228612	0.0239825	0.0260341	0.0271944	0.028691	0.0304944	0.0318541	0.0336801	0.0351717	0.0365867	0.0379753	0.0402882	0.0416611	0.0428898	0.0442157	0.046046	0.0478829	0.0503073	0.0521748	0.0540448	0.0559161	0.0577873	0.06437
2022-06-14 02:40:00	0.00177275	0.00314418	0.0040017	0.0047786	0.00556022	0.00638263	0.0077979	0.00898345	0.00927181	0.0101109	0.0112362	0.0123622	0.0134645	0.0147331	0.0159744	0.0170529	0.0187151	0.0201312	0.0213601	0.0228612	0.0242633	0.0257327	0.0269156	0.0286909	0.0304943	0.031854	0.03368	0.0351716	0.0365867	0.0384298	0.0398116	0.041661	0.043522	0.0442156	0.046046	0.0478829	0.049725	0.0515709	0.0534192	0.0559159	0.0577871	0.0637431
2022-06-14 02:50:00	0.00171667	0.00314418	0.0040017	0.00474947	0.0054968	0.00624529	0.00759989	0.00878702	0.00905979	0.00999553	0.0109942	0.0120922	0.0133087	0.0143703	0.0159744	0.0168051	0.0184431	0.0198982	0.0211411	0.022529	0.0239824	0.0257326	0.0272377	0.028274	0.0300512	0.0323234	0.0329529	0.0351714	0.0365865	0.037975	0.0402879	0.0416608	0.0435218	0.0448749	0.0467325	0.0484434	0.0503071	0.0521746	0.0540446	0.0559159	0.057787	0.064712
2022-06-14 03:00:00	0.00171667	0.00306062	0.0039169	0.00462325	0.00544194	0.00615151	0.00759988	0.00868144	0.00896588	0.00973333	0.0108326	0.0119165	0.0133087	0.0142039	0.0157895	0.0170528	0.0182297	0.0202733	0.0214634	0.0222682	0.0237015	0.0254313	0.0268032	0.0282739	0.0300511	0.0318538	0.0332899	0.0351713	0.0361536	0.0379749	0.0398112	0.0416607	0.042393	0.0442152	0.0460455	0.0478824	0.0497245	0.0515703	0.0540441	0.0565946	0.0584885	0.0655492
2022-06-14 03:10:00	0.00167858	0.00303054	0.0038128	0.00445506	0.00529775	0.00608134	0.00751278	0.00855938	0.00882948	0.00973332	0.0108326	0.0117786	0.0133086	0.0143549	0.0157894	0.0168051	0.0182296	0.0196651	0.0208339	0.0222682	0.0237015	0.0250655	0.0265244	0.0282738	0.030051	0.0318536	0.0332898	0.0343488	0.0361534	0.0379747	0.039811	0.0410552	0.0423927	0.0447327	0.0460453	0.0478822	0.0497242	0.0521739	0.0540439	0.0559151	0.0577863	0.0643689
2022-06-14 03:20:00	0.001644	0.00298406	0.00377533	0.00445506	0.00531809	0.00608134	0.00751278	0.00846806	0.00882947	0.00962343	0.0108326	0.0117786	0.0129637	0.0142039	0.0156045	0.0166106	0.0182296	0.0196651	0.0208339	0.0222681	0.0237014	0.0250655	0.0265243	0.0279466	0.0297031	0.0314849	0.0329526	0.0343487	0.0356281	0.0374229	0.0392325	0.0405799	0.0428889	0.0442147	0.046045	0.0484426	0.049724	0.0515698	0.0532845	0.0551293	0.0577858	0.065093
2022-06-14 03:30:00	0.00163563	0.00295093	0.00371742	0.00450759	0.00523732	0.00608134	0.00751278	0.00855938	0.00892804	0.00973332	0.0108326	0.0117786	0.0133086	0.0143702	0.0155651	0.0166106	0.0182296	0.0196154	0.0205928	0.021691	0.0233606	0.0250655	0.0265243	0.0282738	0.0297031	0.0314849	0.0328999	0.0338497	0.0356281	0.0374229	0.0392324	0.0405798	0.041896	0.0435863	0.0453905	0.0477619	0.0495993	0.0514405	0.0539406	0.0565936	0.0584876	0.0650929
2022-06-14 03:40:00	0.00163563	0.00294928	0.00377533	0.00457071	0.00537294	0.00608134	0.00751278	0.00855938	0.00905978	0.00973332	0.0107058	0.0117786	0.0129637	0.0142039	0.0154052	0.0166106	0.0182296	0.0193824	0.0205928	0.0219517	0.0233606	0.0250655	0.0265243	0.0282738	0.0297031	0.0306688	0.0324268	0.0338497	0.035628	0.0374228	0.0392323	0.0415536	0.0434097	0.0441297	0.0459565	0.0477898	0.0496283	0.0520744	0.0539408	0.0558084	0.057676	0.0644662
2022-06-14 03:50:00	0.00163563	0.00291615	0.003732	0.00445506	0.00523732	0.00608134	0.0074298	0.00855938	0.00873556	0.00952368	0.0107058	0.0117786	0.013018	0.0143702	0.0152203	0.0168051	0.0182296	0.0194635	0.0205928	0.0220074	0.0233606	0.0250655	0.0265243	0.0282737	0.0296288	0.0310375	0.0328166	0.0342609	0.0360608	0.0373518	0.039709	0.0410549	0.0423924	0.0435863	0.0449243	0.0467164	0.0485135	0.0514703	0.0533151	0.055161	0.0576756	0.065853
2022-06-14 04:00:00	0.00163563	0.00291615	0.003732	0.00447522	0.00525766	0.00608134	0.00751278	0.00846806	0.00883413	0.00952368	0.0107058	0.0117786	0.013018	0.0142039	0.0156295	0.0166106	0.0182296	0.0192415	0.0205928	0.0220074	0.0237014	0.0250655	0.0265243	0.0279465	0.0293553	0.0311162	0.0330592	0.035422	0.0367045	0.0381205	0.0399639	0.0414095	0.0442095	0.04611	0.0480189	0.0499346	0.0518558	0.0529737	0.0533164	0.0558095	0.0576771	0.0658548
2022-06-14 04:10:00	0.001644	0.00291615	0.00369073	0.00440501	0.00523732	0.00602065	0.00732412	0.00855937	0.00873556	0.00973331	0.0108326	0.0117786	0.0128289	0.0142039	0.0154533	0.0166106	0.0182296	0.0189588	0.0205927	0.0220074	0.0233606	0.0248048	0.0265243	0.0279465	0.029703	0.0314244	0.0332257	0.0342608	0.0361736	0.037996	0.0403335	0.0416838	0.0435458	0.0461098	0.046732	0.049157	0.0510482	0.0521741	0.0560651	0.0580064	0.0599477	0.0670799
2022-06-14 04:20:00	0.00161793	0.00291615	0.003732	0.00440501	0.00512463	0.00586113	0.00732411	0.00846806	0.00873556	0.00938374	0.0106787	0.0119165	0.0128289	0.0142039	0.015204	0.0166105	0.0182296	0.0189588	0.0205927	0.0220073	0.0233606	0.0245177	0.0262172	0.0275493	0.0289331	0.0306686	0.0328997	0.0343485	0.036153	0.0384289	0.0402872	0.0421588	0.0434097	0.0447324	0.0465841	0.0489515	0.0508347	0.053491	0.0567212	0.0586853	0.0612865	0.0685753
2022-06-14 04:30:00	0.00162541	0.00291615	0.00369073	0.00440501	0.00517689	0.00595048	0.00732411	0.00855937	0.00873068	0.00952367	0.0107229	0.0117786	0.0129637	0.0143702	0.0160272	0.0168051	0.0182296	0.0189588	0.0205927	0.0222681	0.0230931	0.0247784	0.0262173	0.0279465	0.030146	0.0314848	0.0330776	0.0348918	0.0361737	0.0379961	0.0398334	0.0416839	0.0429136	0.0447582	0.0466111	0.0484705	0.0497242	0.05157	0.0534183	0.0565942	0.05919	0.0669001
2022-06-14 04:40:00	0.00166087	0.00291615	0.0036741	0.00445506	0.00523732	0.00601117	0.0074298	0.00846806	0.00882947	0.00962343	0.0105849	0.0117786	0.0126804	0.0142039	0.015229	0.0166105	0.0182296	0.0191603	0.0205927	0.0220073	0.0237014	0.0248048	0.0265395	0.0282899	0.0300681	0.0318718	0.0333274	0.0351553	0.0370023	0.0383148	0.0401675	0.04151	0.0433643	0.045276	0.0471503	0.0490314	0.0509177	0.0528079	0.0552684	0.0572739	0.0600425	0.0669007
2022-06-14 04:50:00	0.00166087	0.00296263	0.003732	0.00457072	0.00523732	0.00608134	0.00751278	0.00846806	0.0088673	0.00962343	0.0106787	0.0116112	0.0128152	0.0142039	0.0153889	0.0166106	0.0182296	0.0191603	0.0203516	0.0220073	0.0233606	0.0250654	0.0265395	0.0282899	0.0300681	0.0318718	0.0336988	0.0347997	0.036628	0.0388664	0.0407458	0.0421153	0.0439966	0.0447352	0.0471007	0.0484708	0.0508641	0.0522042	0.0540753	0.056535	0.0598324	0.0668234
2022-06-14 05:00:00	0.00172544	0.00303054	0.0038128	0.00462325	0.00536117	0.00622515	0.00751279	0.00878701	0.00903662	0.00984865	0.0108326	0.0119165	0.0133087	0.0143703	0.0155651	0.0167872	0.0182296	0.0193824	0.0208117	0.0222682	0.0233607	0.0250655	0.0268031	0.0279466	0.0300682	0.0318719	0.0345493	0.0355288	0.0370025	0.0388667	0.0413531	0.0431142	0.0444934	0.046406	0.047788	0.0496945	0.0508647	0.052753	0.0546438	0.0573601	0.0599485	0.0677385
2022-06-14 05:10:00	0.00169808	0.00306062	0.0038128	0.00462325	0.00549679	0.00631893	0.00751279	0.00868144	0.00905979	0.00999552	0.0111093	0.0119038	0.0133087	0.0145213	0.0157895	0.0168051	0.0185015	0.0198982	0.0210529	0.022505	0.0239824	0.0253669	0.0268032	0.028274	0.0300511	0.0318538	0.0340336	0.036424	0.0387919	0.039879	0.0422841	0.0435673	0.0455135	0.0464065	0.0483276	0.049695	0.0516069	0.0535228	0.05527	0.0580081	0.061388	0.0704824
2022-06-14 05:20:00	0.00169059	0.00306062	0.0038128	0.00462325	0.00537852	0.00631893	0.00762371	0.0088876	0.00916836	0.00999553	0.0109478	0.0123621	0.0133087	0.0149076	0.0159573	0.0174336	0.0184235	0.0198982	0.02136	0.0222683	0.0239824	0.025367	0.0271254	0.0288829	0.0303669	0.0318539	0.0336799	0.0360508	0.0379449	0.0394634	0.0422841	0.0430899	0.0450148	0.0464065	0.0488413	0.0502557	0.0521893	0.0535229	0.0560373	0.0580082	0.0599496	0.0685004
2022-06-14 05:30:00	0.00173437	0.00310941	0.00395837	0.00467838	0.0054968	0.00638263	0.00777408	0.00888286	0.00927181	0.00999553	0.0110747	0.0123622	0.013606	0.0149077	0.0159744	0.0174336	0.018637	0.0198982	0.0216131	0.0227658	0.0245182	0.0257327	0.0275165	0.0285712	0.0300513	0.031854	0.0332902	0.0355272	0.037945	0.0398567	0.041784	0.0437252	0.0456785	0.0476422	0.0483279	0.0508444	0.0528006	0.0547609	0.0567238	0.0593045	0.0612893	0.069339
2022-06-14 05:40:00	0.0017083	0.00312869	0.0040017	0.00479716	0.00564498	0.00638263	0.00768699	0.00888761	0.00916837	0.00995336	0.0110747	0.0122174	0.0134645	0.0149077	0.0161684	0.0174336	0.018637	0.0201312	0.0216132	0.0227658	0.0245182	0.026034	0.0278387	0.0289147	0.0303671	0.031854	0.03368	0.0351161	0.0373938	0.0388845	0.0413074	0.0437252	0.0456785	0.0470988	0.0490486	0.0510055	0.052968	0.0547609	0.0567238	0.0580087	0.0621834	0.069339
2022-06-14 05:50:00	0.00176174	0.00317575	0.0039169	0.00479716	0.0054968	0.00638263	0.00777408	0.00898345	0.00916837	0.0101002	0.0110747	0.0123622	0.013606	0.0149077	0.0161928	0.0174336	0.0191329	0.0205064	0.0216132	0.0233716	0.0245183	0.0257328	0.0275166	0.0293315	0.0303672	0.0318724	0.0336801	0.0351162	0.0369611	0.03843	0.0408953	0.0427952	0.0451575	0.0470987	0.0484827	0.050417	0.0523568	0.054127	0.0560671	0.0601695	0.0629201	0.0704062
2022-06-14 06:00:00	0.00176174	0.00318068	0.0040017	0.00479716	0.00563914	0.00638263	0.00777408	0.00898345	0.00916837	0.0101002	0.0112362	0.0124936	0.0137696	0.0149077	0.0165718	0.0174336	0.0191329	0.020195	0.0216132	0.023098	0.0242634	0.0260341	0.0278388	0.0293316	0.0307322	0.0318541	0.0336802	0.0351163	0.0369612	0.0394636	0.041372	0.043294	0.0456787	0.0470989	0.0490488	0.0504968	0.052357	0.0541273	0.0560674	0.058874	0.0621836	0.0710968
2022-06-14 06:10:00	0.00173437	0.00321225	0.00411095	0.00479716	0.00564499	0.00638263	0.00777408	0.00898345	0.00927182	0.0102156	0.0113693	0.0123622	0.0137696	0.0149077	0.0162099	0.0176378	0.0191329	0.0201313	0.0216132	0.0233716	0.024621	0.0264179	0.0278389	0.0293316	0.0311753	0.0326585	0.0336803	0.0351164	0.0369613	0.0384302	0.040765	0.0432267	0.0451577	0.047099	0.0490488	0.0510057	0.0529682	0.0549347	0.0574997	0.0602037	0.0629207	0.0710973
2022-06-14 06:20:00	0.00173437	0.00321225	0.0040017	0.0048523	0.0054968	0.00638263	0.007885	0.00898345	0.00916837	0.0101002	0.0112362	0.0123622	0.0138045	0.0149077	0.0165718	0.0176378	0.0191329	0.0206395	0.0219355	0.0233717	0.024876	0.0264179	0.0282493	0.0293317	0.0311753	0.0318543	0.0336803	0.0355276	0.0369613	0.0388234	0.0413078	0.0432268	0.0447072	0.0460857	0.0479936	0.0510057	0.0529682	0.0549347	0.0583775	0.060399	0.0635895	0.0710974
2022-06-14 06:30:00	0.00173437	0.00321225	0.00406548	0.00480461	0.00573395	0.00648106	0.007885	0.00911156	0.00941009	0.0102156	0.0113694	0.0125465	0.0138122	0.0149077	0.0165718	0.0178978	0.0191329	0.0204281	0.0216133	0.0233717	0.024876	0.026418	0.0275167	0.0293317	0.0308103	0.0326585	0.0336803	0.0360513	0.0373942	0.0388235	0.039812	0.0427281	0.0446368	0.0465556	0.0479936	0.0504173	0.053174	0.0549347	0.0577815	0.060399	0.0638593	0.0710975
2022-06-14 06:40:00	0.00178221	0.00318068	0.0040017	0.00472347	0.00556022	0.00638263	0.007885	0.00898345	0.00937038	0.0102156	0.0113693	0.0123622	0.0137696	0.0149077	0.0165718	0.017852	0.0191329	0.0206726	0.0218663	0.0233717	0.0249158	0.0264179	0.0282493	0.0296751	0.0311754	0.0318543	0.0336803	0.0355276	0.0373942	0.0388849	0.0407652	0.0432268	0.0446368	0.0465557	0.0490489	0.0502563	0.0529682	0.0557821	0.0584382	0.0610784	0.0638595	0.0710977
2022-06-14 06:50:00	0.00176174	0.00312697	0.00396237	0.00480461	0.00564813	0.00645992	0.007885	0.00911155	0.00937038	0.0102156	0.0113694	0.0123622	0.0139681	0.0149077	0.0165718	0.0179079	0.0191329	0.0204396	0.0216133	0.0233717	0.0246211	0.0264179	0.0278389	0.0293316	0.0311753	0.0330455	0.034586	0.036483	0.0379455	0.0394026	0.041308	0.0432271	0.0446371	0.0465559	0.0484833	0.049668	0.0523573	0.0549349	0.0569041	0.0611121	0.0638595	0.0710977
2022-06-14 07:00:00	0.00173437	0.0031319	0.0040017	0.0047786	0.00564498	0.00638263	0.007885	0.00898345	0.00937038	0.0103366	0.0113694	0.0123622	0.0139681	0.0150909	0.0164039	0.017852	0.0191329	0.0208841	0.0219356	0.0233717	0.0251708	0.026418	0.0278389	0.0296751	0.0311754	0.0330455	0.0349399	0.0368563	0.0379456	0.0394027	0.0407011	0.0425919	0.0451581	0.0464072	0.0483284	0.049668	0.05219	0.0541276	0.056904	0.0611747	0.0638594	0.0704072
2022-06-14 07:10:00	0.00176174	0.00325085	0.0040017	0.00479716	0.0054968	0.00638263	0.007885	0.00911155	0.00916837	0.0102213	0.0113693	0.0123622	0.0139681	0.0149077	0.0165718	0.017852	0.0191329	0.0208841	0.0221653	0.0233717	0.0251708	0.0270078	0.0285418	0.0297692	0.0311754	0.0330456	0.0349399	0.0364831	0.0387928	0.0394028	0.0413082	0.0432273	0.0444947	0.0464074	0.0477626	0.0502566	0.0521902	0.0541277	0.0560679	0.0608832	0.0638595	0.0710977
2022-06-14 07:20:00	0.00173437	0.00314098	0.00402216	0.00474463	0.0054968	0.00645992	0.007885	0.00898345	0.00927182	0.0103366	0.0113693	0.0123622	0.0139681	0.0149077	0.0165718	0.0176378	0.0191329	0.0208841	0.0216132	0.0233717	0.0251707	0.0266915	0.0285875	0.0296922	0.0311754	0.0330455	0.0349399	0.0368563	0.0387927	0.0394028	0.0413081	0.0432272	0.0450414	0.0464073	0.0477626	0.0510062	0.0521902	0.0541278	0.0575001	0.0608834	0.0638597	0.0718962
2022-06-14 07:30:00	0.00167201	0.00310941	0.00398283	0.00480461	0.00558156	0.00638263	0.007885	0.00898345	0.00930664	0.00999554	0.0113693	0.0123622	0.0139681	0.0150909	0.0164039	0.017852	0.0191329	0.0206726	0.0216132	0.0233717	0.0251707	0.0266915	0.0278092	0.0293317	0.0311753	0.0330455	0.0349398	0.0368563	0.0383998	0.0407471	0.0413081	0.0432272	0.0451582	0.0464073	0.0483285	0.0502566	0.0521902	0.0541277	0.0575932	0.0617915	0.064633	0.0718963
2022-06-14 07:40:00	0.00169059	0.00306062	0.00396237	0.00474947	0.00549679	0.00638263	0.0077979	0.00898345	0.00941008	0.0101109	0.0113693	0.0123622	0.0139681	0.0150909	0.0165718	0.0179079	0.0191329	0.0208841	0.021843	0.0236201	0.0260139	0.0266915	0.0281315	0.0293317	0.0311754	0.0330455	0.0349399	0.0364831	0.0374158	0.0388237	0.041308	0.0432271	0.0444945	0.0464072	0.0483284	0.0502565	0.0529685	0.0556002	0.0581891	0.0625397	0.0646331	0.0718964
2022-06-14 07:50:00	0.0016525	0.00306062	0.0038128	0.00462325	0.00558156	0.00638263	0.0077979	0.00901571	0.00941008	0.0102156	0.0113693	0.0123622	0.013968	0.0149077	0.0163869	0.0176479	0.0191329	0.0208841	0.0216132	0.0233717	0.0251707	0.0266915	0.0282196	0.0297691	0.0311754	0.0330455	0.0349399	0.0368563	0.0382415	0.0392363	0.0418083	0.0425919	0.0444945	0.0464072	0.0483284	0.0510061	0.0529685	0.0556002	0.0588457	0.0625398	0.0660387	0.0718966
2022-06-14 08:00:00	0.0016525	0.00294928	0.0038128	0.00469694	0.00544194	0.00630898	0.0077108	0.0090157	0.00930663	0.0101002	0.0112362	0.0123622	0.0136281	0.0149077	0.0161684	0.0176479	0.0191329	0.0203428	0.0216132	0.0233716	0.0248759	0.0260341	0.0278388	0.0293315	0.0311752	0.0330454	0.0349397	0.0359591	0.0379668	0.0388234	0.0407008	0.0425916	0.0444942	0.047099	0.0490489	0.0516234	0.0544266	0.0576565	0.0604466	0.0638999	0.0668121	0.0754589
2022-06-14 08:10:00	0.00167858	0.00306062	0.0038128	0.00462325	0.00543637	0.00631246	0.0077108	0.00878701	0.00930663	0.0101002	0.0111094	0.0123621	0.0138122	0.0149077	0.0161514	0.0176479	0.0191329	0.0203543	0.0216132	0.0233716	0.024813	0.0263076	0.0275166	0.0293315	0.0311752	0.0330453	0.0349397	0.0364449	0.0374156	0.0388234	0.041201	0.0425916	0.0457046	0.0476694	0.0496429	0.0529987	0.0555927	0.0590202	0.0617615	0.0646487	0.0668128	0.0736998
2022-06-14 08:20:00	0.00169716	0.00299577	0.00376948	0.00457072	0.00537852	0.00624876	0.0077108	0.00878701	0.00916836	0.0101002	0.0113693	0.0123621	0.0134722	0.0149077	0.0159835	0.0174336	0.0191329	0.0206725	0.0216132	0.0233716	0.0242374	0.0257327	0.0275166	0.0293315	0.0311752	0.0330453	0.0345498	0.0364448	0.0374155	0.0393005	0.0418079	0.0437502	0.0457046	0.0483959	0.0509654	0.0541813	0.0562661	0.0581731	0.0616072	0.0637408	0.0658744	0.0744245
2022-06-14 08:30:00	0.0016525	0.00299577	0.0038128	0.00455303	0.00543637	0.00615498	0.00751279	0.00869569	0.00916835	0.00999552	0.0113693	0.0123621	0.0133087	0.0149076	0.0159835	0.0174336	0.0189194	0.0201428	0.0216131	0.0231108	0.0248898	0.0264327	0.0275165	0.0293315	0.0311752	0.0326766	0.0345498	0.0359211	0.0378083	0.0388233	0.0418079	0.0442489	0.0457046	0.0482128	0.0509653	0.0541506	0.0569074	0.0596242	0.062485	0.064649	0.067515	0.0744249
2022-06-14 08:40:00	0.00160185	0.00299741	0.0038128	0.00452066	0.00531809	0.00608134	0.00751278	0.00878701	0.00916835	0.00999552	0.0112425	0.0123621	0.0133087	0.0149076	0.0157895	0.0174336	0.0186475	0.0201097	0.0216131	0.0231108	0.0242374	0.0257327	0.0278546	0.0293314	0.0311751	0.0325756	0.0340532	0.035921	0.0378082	0.0388232	0.0417841	0.0437253	0.0466983	0.0494323	0.0520728	0.0553595	0.0574897	0.0596243	0.0624851	0.0646492	0.0675152	0.0752629
2022-06-14 08:50:00	0.00160185	0.00300188	0.00377533	0.0045076	0.00523732	0.00608134	0.00751278	0.008787	0.00916835	0.00984865	0.0109478	0.0123621	0.0133087	0.0149076	0.0157895	0.0174336	0.0184537	0.0198982	0.021372	0.0231107	0.0239824	0.0257326	0.0275164	0.0293314	0.030732	0.0322069	0.0336993	0.0355476	0.0374152	0.0393001	0.0413074	0.0437251	0.0468478	0.0512825	0.0526119	0.0547112	0.0574896	0.0596242	0.0624849	0.064649	0.0668132	0.0744248
2022-06-14 09:00:00	0.00159934	0.00296263	0.003732	0.00452528	0.00537851	0.00608134	0.00751278	0.00868143	0.00905978	0.00984865	0.0110746	0.0123179	0.0133087	0.0149076	0.0159835	0.0172391	0.0184537	0.0198982	0.021372	0.0227786	0.0239824	0.0257326	0.0275164	0.0293313	0.031175	0.0330451	0.0349394	0.035921	0.0374153	0.0393003	0.0407005	0.04309	0.0461514	0.0487057	0.0507222	0.0539242	0.056816	0.0580783	0.0624176	0.0645794	0.0667412	0.0744241
2022-06-14 09:10:00	0.00158247	0.00291615	0.00377533	0.00450759	0.00523732	0.00608134	0.00751278	0.00855938	0.00903661	0.00984864	0.0108326	0.0123621	0.0133087	0.0149076	0.0157895	0.017239	0.0184537	0.0198982	0.0213719	0.022874	0.0239824	0.0257326	0.0275164	0.0293313	0.030732	0.0322068	0.0340531	0.0355476	0.0374152	0.0392776	0.0411769	0.0441626	0.046799	0.0488109	0.0514257	0.0540118	0.05609	0.0587764	0.0608835	0.0639001	0.0660391	0.0744239
2022-06-14 09:20:00	0.00159934	0.00291615	0.00363282	0.00445506	0.00523732	0.00608134	0.00734681	0.00846806	0.0088673	0.00973875	0.0109942	0.0120794	0.0133086	0.0147566	0.0157894	0.0174335	0.0182296	0.0198981	0.0213719	0.0225049	0.0239823	0.0257326	0.0275164	0.0293313	0.0307319	0.0325755	0.0332901	0.0351159	0.0369608	0.0388229	0.0412004	0.0431144	0.046225	0.0482121	0.0515586	0.0541499	0.0562335	0.0590196	0.0611355	0.0623446	0.0651002	0.0736251
2022-06-14 09:30:00	0.00154155	0.0027785	0.00363282	0.00433811	0.00523732	0.00602064	0.00732411	0.00859011	0.0088673	0.00962343	0.0108326	0.0117786	0.0133086	0.0144157	0.0157894	0.017239	0.0182296	0.0198981	0.0208117	0.0225289	0.0242631	0.0257325	0.0275163	0.0289144	0.0307319	0.0322407	0.0336991	0.0351158	0.0369607	0.0388228	0.0418073	0.0437496	0.0461769	0.048162	0.0507218	0.0533062	0.0547158	0.0574125	0.0594706	0.0622782	0.0650995	0.0727015
2022-06-14 09:40:00	0.00154155	0.0027785	0.00359712	0.00428806	0.00504767	0.00579427	0.00715814	0.00846805	0.00873555	0.00952366	0.0108326	0.0117785	0.0129847	0.0142039	0.0157894	0.0169913	0.0182296	0.0198981	0.0210528	0.0222681	0.0239822	0.0257324	0.0275162	0.0293311	0.0303668	0.031485	0.0332898	0.0351157	0.0369606	0.0398787	0.041307	0.0436787	0.0461509	0.0481349	0.0507216	0.053306	0.055357	0.0574123	0.0594704	0.0615299	0.0643261	0.0709093
2022-06-14 09:50:00	0.00154155	0.0027785	0.00350067	0.00424037	0.00499009	0.00579427	0.00715814	0.00846805	0.0086321	0.00938372	0.010431	0.0117785	0.0131601	0.0142039	0.0157894	0.0166105	0.0182296	0.0196153	0.0205927	0.0222681	0.0237014	0.0257324	0.0271252	0.0282436	0.0297031	0.0314849	0.0332897	0.0351155	0.0369604	0.039856	0.042216	0.0447007	0.0461508	0.0492227	0.0512606	0.0527453	0.0547747	0.0560011	0.0588448	0.0615296	0.0635891	0.0700296
2022-06-14 10:00:00	0.00151788	0.00270899	0.00346134	0.00419707	0.00504767	0.00579427	0.00715814	0.00846805	0.0086321	0.00938372	0.010431	0.0116112	0.0126804	0.0142038	0.0154051	0.0166105	0.0182295	0.0189587	0.0205927	0.022268	0.0242769	0.0261199	0.0272374	0.0286905	0.0297031	0.0314849	0.0332897	0.0347599	0.0373932	0.0384292	0.0411999	0.0431139	0.0457034	0.0476682	0.0507212	0.0527449	0.0539959	0.0560006	0.058008	0.0608819	0.0629197	0.0709082
2022-06-14 10:10:00	0.00152385	0.00275119	0.00346134	0.00418102	0.00491677	0.00579427	0.00705744	0.00815532	0.00850657	0.00938372	0.0103213	0.0114919	0.0126804	0.0142038	0.015044	0.0166105	0.0179705	0.0189587	0.0211113	0.0222253	0.0231176	0.0248047	0.0265241	0.0279463	0.0297029	0.0314847	0.0328997	0.0343485	0.0356278	0.0374227	0.0397087	0.0421586	0.0444925	0.0464051	0.0483262	0.0508718	0.0534401	0.0554241	0.0580067	0.0600154	0.0612873	0.0709064
2022-06-14 10:20:00	0.00154155	0.00275119	0.00346134	0.00429482	0.00499009	0.00579427	0.00707907	0.00806832	0.00850658	0.00916914	0.0103213	0.0112225	0.0128695	0.0139015	0.0152289	0.0166105	0.0182295	0.0189587	0.0203515	0.0216908	0.0231176	0.0245176	0.0262171	0.0279463	0.0297029	0.0311159	0.032191	0.0343484	0.0361529	0.0375411	0.0398104	0.0416599	0.0435208	0.0453916	0.0483259	0.0502539	0.0521874	0.0541248	0.0567214	0.059302	0.0612867	0.0691985
2022-06-14 10:30:00	0.0015745	0.0027785	0.00346134	0.00419708	0.00499009	0.00579427	0.00715814	0.00816891	0.00841267	0.00927902	0.0103213	0.0114732	0.0126804	0.0136772	0.015044	0.0163745	0.0177671	0.0189587	0.0203	0.0214424	0.02285	0.0245175	0.0258445	0.0272661	0.0283007	0.0303495	0.0320892	0.0339564	0.0353837	0.0375408	0.0387778	0.0411844	0.043024	0.0453911	0.0472702	0.049665	0.0521868	0.0541242	0.0567207	0.0586848	0.0606488	0.068437
2022-06-14 10:40:00	0.0015745	0.00281007	0.00359712	0.00424477	0.0049901	0.00579427	0.00715814	0.00837221	0.00850658	0.00927903	0.0103213	0.0114798	0.0128362	0.0138436	0.015044	0.0164252	0.0177671	0.0189587	0.0205926	0.0216908	0.02285	0.0245176	0.0258446	0.0272661	0.0286015	0.0299983	0.0317179	0.0334575	0.0352152	0.0369892	0.0387777	0.039693	0.0423917	0.0442139	0.04727	0.0491558	0.0515755	0.0542095	0.0560639	0.0586844	0.0599465	0.0694533
2022-06-14 10:50:00	0.00155842	0.0027785	0.00351651	0.00424476	0.0049901	0.00579427	0.00715814	0.00827162	0.00850658	0.00938372	0.0103213	0.0114798	0.0126804	0.0140375	0.015044	0.0166105	0.0178127	0.0189587	0.0205926	0.0214424	0.02285	0.0241692	0.0258446	0.0272661	0.0286321	0.0299983	0.0317179	0.0334574	0.0344461	0.0361814	0.0383236	0.0401039	0.0418952	0.043696	0.0465831	0.0484415	0.0503051	0.0521725	0.0540425	0.0573253	0.0592438	0.0661739
2022-06-14 11:00:00	0.00155842	0.00282278	0.00359154	0.00419708	0.0049901	0.00579427	0.00715814	0.00835176	0.00841267	0.00927903	0.0103213	0.0114733	0.0126804	0.0140375	0.015044	0.0166105	0.017757	0.0189587	0.0205926	0.0216908	0.0230929	0.0245176	0.0258446	0.0272219	0.0283007	0.0299983	0.0317179	0.0334575	0.0344462	0.0356558	0.0373798	0.0395272	0.0408634	0.0431375	0.0455775	0.0473957	0.0503048	0.0521722	0.0540421	0.0559132	0.0583914	0.0668979
2022-06-14 11:10:00	0.00154155	0.00271962	0.00346134	0.00419707	0.00499009	0.00579427	0.00715814	0.00825117	0.00850658	0.00927384	0.0103213	0.0112225	0.0126804	0.0142038	0.0152289	0.0166105	0.0180449	0.0189587	0.0203	0.0216908	0.02285	0.0245176	0.0262171	0.027619	0.0286321	0.0299983	0.0317179	0.0327269	0.0344462	0.0356558	0.0373798	0.0396928	0.0414658	0.0432482	0.0450384	0.0473957	0.0497226	0.0521722	0.053283	0.0559132	0.0583914	0.0653355
2022-06-14 11:20:00	0.00150018	0.00271962	0.00342201	0.00419707	0.0048094	0.00552075	0.00697837	0.00806831	0.00832318	0.00907409	0.0103212	0.0112225	0.0126803	0.0136918	0.015044	0.0166104	0.017369	0.0189587	0.020384	0.0214652	0.0228499	0.0242692	0.025579	0.0269388	0.0283006	0.0299982	0.0313463	0.0327267	0.0339456	0.0356556	0.0373796	0.0396926	0.0409926	0.0432478	0.0455044	0.0478803	0.0490157	0.0521718	0.0540418	0.0565003	0.057784	0.0643664
2022-06-14 11:30:00	0.00148486	0.00264734	0.00342732	0.00413333	0.00481212	0.00558761	0.00697837	0.00806831	0.00832318	0.00907409	0.0103212	0.0112225	0.0126803	0.0136997	0.015044	0.0164422	0.0175723	0.0189587	0.0201429	0.0214652	0.0228499	0.0242304	0.0256445	0.0269388	0.0283006	0.0299982	0.0310251	0.0327267	0.0339456	0.0352429	0.0379306	0.0396926	0.0414655	0.0432479	0.0450381	0.0478803	0.0497223	0.051439	0.0532826	0.0551274	0.0569721	0.0643661
2022-06-14 11:40:00	0.00148486	0.00264734	0.00338799	0.00413333	0.00475454	0.00558445	0.00697837	0.00806831	0.00832318	0.00894076	0.01007	0.0112225	0.0125519	0.0135333	0.0148916	0.0160624	0.0173689	0.0183331	0.0199131	0.0212167	0.0228499	0.0242691	0.0255789	0.0266269	0.0283005	0.0296468	0.0305417	0.0318778	0.0335525	0.0352427	0.0369467	0.0392396	0.0414652	0.0432475	0.045504	0.0473193	0.0497219	0.0508348	0.0540413	0.055127	0.0556342	0.0635673
2022-06-14 11:50:00	0.00148486	0.00264734	0.00333542	0.00404439	0.00475454	0.00552075	0.0068993	0.00795751	0.00810502	0.00894075	0.00995488	0.0112225	0.0124104	0.0135333	0.0147237	0.0160623	0.0173689	0.0183331	0.0196205	0.0212167	0.0222937	0.0236471	0.0252863	0.0266268	0.0283004	0.0295717	0.0302203	0.0318777	0.0335524	0.0352425	0.0373792	0.0396921	0.0414651	0.0432474	0.0455039	0.0468343	0.0484329	0.0502308	0.052031	0.0538323	0.0564453	0.0645356
2022-06-14 12:00:00	0.00145191	0.00259266	0.00329795	0.00409208	0.00475454	0.00552075	0.0068993	0.00795751	0.00822461	0.00907408	0.00983403	0.0112225	0.0120818	0.0135333	0.0143338	0.0158263	0.0167958	0.0180636	0.0196204	0.0212167	0.0225251	0.0239206	0.0252863	0.0266268	0.0283004	0.0295717	0.0302203	0.0318776	0.0339452	0.0356552	0.0383842	0.0397146	0.0409922	0.0427541	0.0438696	0.0461538	0.0479292	0.0497083	0.0507666	0.0532724	0.0550549	0.0622492
2022-06-14 12:10:00	0.00144623	0.00261868	0.00329795	0.00397947	0.00475454	0.00552075	0.0068993	0.00795751	0.00822461	0.00894075	0.00983402	0.0110911	0.0120818	0.0135333	0.0143338	0.0158263	0.016549	0.0180636	0.0193906	0.0212166	0.0226183	0.0236471	0.0249792	0.0263571	0.0276823	0.0289165	0.030574	0.0322508	0.0332124	0.0344728	0.0365722	0.038271	0.0405828	0.0416989	0.0433555	0.0450849	0.0468192	0.0485571	0.0507658	0.0532716	0.0550541	0.0622484
2022-06-14 12:20:00	0.00142936	0.00257847	0.00333542	0.00404439	0.00475454	0.00552075	0.0068993	0.00795751	0.00810502	0.00894075	0.00983402	0.0109494	0.0120818	0.01319	0.0143338	0.015666	0.016549	0.0180636	0.0196204	0.0210017	0.0217711	0.0233599	0.0247262	0.026357	0.0276822	0.0289164	0.0302679	0.0315546	0.0328194	0.0339719	0.0356144	0.0378181	0.0384827	0.0412052	0.0429108	0.0446225	0.0468188	0.0485566	0.0495735	0.0519062	0.0530057	0.0608291
2022-06-14 12:30:00	0.00150508	0.00268603	0.00329795	0.00393822	0.00475454	0.00552075	0.00682024	0.00795751	0.00810502	0.00894075	0.00983402	0.0109378	0.0119101	0.013341	0.0143338	0.0158263	0.0167524	0.0180636	0.0196204	0.0204518	0.0217711	0.0233599	0.0243713	0.0256816	0.0269643	0.0285817	0.0299139	0.0311812	0.0319682	0.0335785	0.035202	0.0368371	0.0384824	0.0401364	0.0417976	0.0434648	0.0461712	0.0480078	0.0495728	0.051289	0.053005	0.0591893
2022-06-14 12:40:00	0.00142936	0.00252237	0.00326047	0.00399895	0.00469968	0.00552075	0.0068993	0.00806831	0.00810502	0.00894075	0.00993856	0.011063	0.0120818	0.0135333	0.0143338	0.0156497	0.0169992	0.0180636	0.0194015	0.0202151	0.0217711	0.0233599	0.024155	0.0253698	0.0269643	0.0282922	0.0299139	0.0307283	0.0323425	0.0339717	0.035202	0.0368371	0.0384824	0.0401363	0.0413082	0.0429559	0.0446082	0.0462638	0.0483681	0.0500425	0.0517167	0.0587388
2022-06-14 12:50:00	0.00141405	0.00252237	0.00329795	0.00399895	0.00475454	0.00552075	0.0068993	0.0079575	0.00810502	0.00894075	0.00993856	0.0112225	0.0120818	0.0135333	0.0146624	0.0158263	0.0169717	0.018333	0.0193907	0.0202151	0.0217712	0.0231234	0.0240788	0.0253698	0.0266912	0.0282922	0.0295601	0.0303726	0.0319681	0.0335785	0.0352019	0.0377211	0.038933	0.0406063	0.0417977	0.0439738	0.0456653	0.0457899	0.0467417	0.0488677	0.0505026	0.0578593
2022-06-14 13:00:00	0.00139945	0.00252237	0.00329795	0.00393822	0.00475454	0.00546565	0.00682397	0.00786166	0.00810501	0.00894075	0.00994917	0.0112225	0.0123717	0.0135333	0.0144862	0.0158263	0.016549	0.0178521	0.0186942	0.0202151	0.0209863	0.0225178	0.0238	0.0253697	0.0269642	0.0279574	0.0291305	0.0307281	0.031968	0.0331851	0.0357268	0.0373863	0.0380316	0.0401361	0.040714	0.0417495	0.0439664	0.0455982	0.0472321	0.048359	0.0505019	0.057134
2022-06-14 13:10:00	0.001422	0.00253779	0.00322806	0.00395965	0.00459997	0.00540196	0.00682023	0.00789409	0.00813936	0.00894075	0.00983402	0.011063	0.0120818	0.0131825	0.0141301	0.0154411	0.016549	0.0172109	0.0186942	0.0199278	0.0209863	0.0225178	0.0237999	0.0248156	0.0259921	0.0275512	0.0285016	0.0305176	0.031644	0.0324702	0.0352015	0.0364053	0.0380312	0.0390955	0.0401477	0.0412641	0.0433547	0.0439675	0.0472314	0.0488664	0.0511083	0.0578578
2022-06-14 13:20:00	0.00139945	0.00256258	0.00314227	0.00389892	0.00453011	0.00526015	0.00672429	0.0078746	0.00801553	0.00894074	0.00983401	0.0111088	0.0120817	0.0130529	0.0143338	0.0150792	0.0163643	0.0172109	0.0186942	0.0196911	0.0207433	0.0219965	0.0235212	0.0248155	0.0259921	0.0275511	0.028456	0.0297089	0.0308153	0.0328447	0.0347892	0.036313	0.0374842	0.0385518	0.0401474	0.0417487	0.0423474	0.0444412	0.0465746	0.0481867	0.0505008	0.0572305
2022-06-14 13:30:00	0.00139945	0.00260478	0.00322806	0.00388036	0.00453011	0.00532384	0.00666956	0.00777876	0.00801553	0.0088137	0.00983401	0.0106927	0.0120817	0.0128945	0.0141301	0.0150792	0.0159354	0.0172109	0.0184752	0.0194655	0.0207433	0.0222571	0.0235211	0.024455	0.0256912	0.0272321	0.0284559	0.0300165	0.0315933	0.0335779	0.0347011	0.036313	0.0379348	0.0386887	0.0397241	0.0413085	0.0428973	0.0444894	0.0460835	0.0483579	0.0505008	0.0572305
2022-06-14 13:40:00	0.00138338	0.00252237	0.00314227	0.00379776	0.0045301	0.00526015	0.00657362	0.00768744	0.00801975	0.00873629	0.009834	0.0106927	0.0119403	0.0132885	0.0142345	0.0149026	0.0159524	0.0172109	0.0182096	0.019691	0.0209638	0.0219964	0.0235211	0.0247119	0.0262651	0.027551	0.0291302	0.0307278	0.032342	0.0339712	0.0342891	0.0358817	0.0374843	0.0386888	0.0397242	0.0413086	0.0428974	0.0444895	0.0465747	0.0481868	0.0505009	0.0572306
2022-06-14 13:50:00	0.00144567	0.00247028	0.00319236	0.00381019	0.00458496	0.00526015	0.00657362	0.00768744	0.00804987	0.00862339	0.009834	0.0106927	0.0120817	0.0128944	0.0138171	0.0149026	0.0159354	0.0170093	0.0184752	0.019691	0.0209862	0.0225177	0.0240785	0.0247521	0.0266909	0.0279572	0.0291303	0.0307278	0.031644	0.0328448	0.0347893	0.0364052	0.0376414	0.0390954	0.0407135	0.0423374	0.0428976	0.0444415	0.0460339	0.048187	0.0499227	0.0565063
2022-06-14 14:00:00	0.00139945	0.00249758	0.00317974	0.00389892	0.00458237	0.00532084	0.00657362	0.00768744	0.00801553	0.00883604	0.00983401	0.0106927	0.0120817	0.0128944	0.0136572	0.0150792	0.0159354	0.0172109	0.0182096	0.0197735	0.0209862	0.0225177	0.0237998	0.0253695	0.026964	0.0285814	0.0294842	0.0307279	0.0318879	0.0334941	0.0351135	0.0362458	0.037414	0.039022	0.0401476	0.041749	0.0428512	0.0444415	0.0460339	0.0476273	0.0497991	0.0570751
2022-06-14 14:10:00	0.00141405	0.00252237	0.00314227	0.00389493	0.00457755	0.00531524	0.00665269	0.00777876	0.00801553	0.00884098	0.00983401	0.0106927	0.0118179	0.0128944	0.0136572	0.0149026	0.0157677	0.0172109	0.0182096	0.0194863	0.0207433	0.022257	0.0237998	0.0250724	0.025992	0.027551	0.0294841	0.0307278	0.0318877	0.0338509	0.0351134	0.0367444	0.0379349	0.0399919	0.0412029	0.0428464	0.0439659	0.0450755	0.0460341	0.0476275	0.0493978	0.0572309
2022-06-14 14:20:00	0.00142936	0.00252237	0.00319236	0.00385563	0.00459997	0.00526015	0.00657362	0.00777876	0.00793028	0.00870901	0.00969428	0.0106927	0.0116462	0.0128944	0.0138171	0.0149026	0.0159524	0.0172109	0.0184752	0.0194863	0.0209982	0.0241154	0.0238513	0.0251126	0.0266909	0.0278858	0.0298658	0.0315037	0.0323422	0.0339713	0.0352016	0.035882	0.0374845	0.0385521	0.0401477	0.041749	0.0433548	0.0449639	0.046084	0.0471194	0.0486958	0.0572308
2022-06-14 14:30:00	0.00139945	0.00252237	0.00326047	0.00385348	0.00453011	0.00540195	0.00664896	0.00768744	0.00781633	0.00862339	0.009834	0.0106927	0.0116462	0.0128944	0.0138171	0.0149026	0.0157677	0.0172108	0.0182859	0.0197735	0.0207433	0.022257	0.0237998	0.0253695	0.026964	0.0290076	0.0298658	0.0315037	0.0328189	0.0344721	0.0357267	0.0368368	0.0380315	0.0390957	0.0402475	0.0418528	0.0428515	0.0439677	0.046602	0.0487748	0.0498815	0.0586184
2022-06-14 14:40:00	0.00141477	0.00256258	0.00322806	0.00389892	0.00453011	0.00526015	0.00657362	0.00768744	0.00801553	0.00870901	0.009834	0.0106927	0.0118179	0.0128944	0.0136572	0.0149265	0.0157677	0.016835	0.0182859	0.0194863	0.0207433	0.022257	0.0240528	0.0256665	0.026964	0.0285813	0.0302196	0.0315037	0.0331587	0.0344721	0.0361389	0.0364055	0.0374846	0.0390956	0.0411581	0.0413679	0.0434626	0.0446016	0.0461998	0.0481874	0.0497995	0.0587898
2022-06-14 14:50:00	0.00139328	0.00247028	0.00317797	0.00389892	0.00465223	0.00534126	0.00657362	0.00778328	0.00793028	0.00860926	0.00969428	0.0106927	0.0118179	0.0127638	0.0136572	0.0147582	0.0160029	0.0172108	0.0186941	0.019691	0.0212067	0.0230862	0.0243315	0.0256666	0.0272507	0.0292199	0.0305736	0.031181	0.0331588	0.0336859	0.0353146	0.0364056	0.0374847	0.0390957	0.0398242	0.0414127	0.043355	0.0449641	0.0472318	0.0488668	0.0511087	0.0596694
2022-06-14 15:00:00	0.00141405	0.00252237	0.00321545	0.00393822	0.00453011	0.00526015	0.00657362	0.00768744	0.00781633	0.00860925	0.00969427	0.0106927	0.0115114	0.0127638	0.0140287	0.0149264	0.0161705	0.0172109	0.0188928	0.0199277	0.0214616	0.0227543	0.0243315	0.0259363	0.0272798	0.0289161	0.0302197	0.0315038	0.032819	0.0340791	0.0353146	0.036955	0.0381762	0.0392184	0.0408416	0.0423379	0.0439664	0.0449643	0.0460346	0.0488669	0.0511089	0.0588716
2022-06-14 15:10:00	0.00141405	0.00252237	0.00321039	0.00388036	0.0045301	0.00526015	0.00657362	0.0078746	0.00801553	0.00871395	0.009834	0.0106927	0.0115114	0.0128944	0.0136572	0.0150792	0.0157677	0.0172108	0.0184285	0.019691	0.0212067	0.0230278	0.024624	0.0259363	0.0272798	0.0285814	0.0302197	0.0315214	0.0327845	0.034079	0.0356887	0.0369549	0.0381762	0.0396883	0.0417973	0.042338	0.0439664	0.0461463	0.0478	0.0489465	0.0511912	0.0586192
2022-06-14 15:20:00	0.00138338	0.00249371	0.00314227	0.00385348	0.0045301	0.00526015	0.00657362	0.00758187	0.00790158	0.00860925	0.00958455	0.0106927	0.0116338	0.0128944	0.0138023	0.0150792	0.0161291	0.0172108	0.0186941	0.0199277	0.0212187	0.0225177	0.0240785	0.0259362	0.0279685	0.0288852	0.0302197	0.0318771	0.0335517	0.0348292	0.035576	0.0372285	0.0380316	0.0396662	0.040714	0.0428469	0.044495	0.0461464	0.0478	0.0494547	0.0523535	0.0586194
2022-06-14 15:30:00	0.00138338	0.00252237	0.00309455	0.00375232	0.0045301	0.00526014	0.00657362	0.00758187	0.00772241	0.00851869	0.00969426	0.0105408	0.0116529	0.0128944	0.0139849	0.0150792	0.0161291	0.0173938	0.0184285	0.0194655	0.0209638	0.022257	0.0243453	0.0256812	0.0272506	0.0292198	0.0305409	0.0325891	0.0330749	0.0343283	0.0360466	0.0372682	0.0393418	0.0406061	0.0416929	0.0433559	0.0444951	0.0466947	0.0478002	0.0494548	0.0517165	0.0591884
2022-06-14 15:40:00	0.00138338	0.00244162	0.00310657	0.00375232	0.00446354	0.00518285	0.00657362	0.00758187	0.00772241	0.00851869	0.00936979	0.0105408	0.0115114	0.0128944	0.0136571	0.0150791	0.0159353	0.0172108	0.0182199	0.0194654	0.0204485	0.0219407	0.0237997	0.0251124	0.0266908	0.0285812	0.0295285	0.0315212	0.0330747	0.0347407	0.0364205	0.0381123	0.0393416	0.0401359	0.0417972	0.0428468	0.0444948	0.0468115	0.0484366	0.0507007	0.052397	0.0599042
2022-06-14 15:50:00	0.00137797	0.00243197	0.00309455	0.00375232	0.0044803	0.00507253	0.00657362	0.00758187	0.00772241	0.00851869	0.00936979	0.0104156	0.0115114	0.0128944	0.0136571	0.0150791	0.0161705	0.0172108	0.0184284	0.0197021	0.020669	0.0219407	0.0237997	0.0248154	0.0259919	0.0272321	0.0291301	0.0311009	0.0327348	0.0343837	0.0360462	0.0372678	0.0389324	0.0406057	0.0427307	0.0439732	0.0461444	0.0478571	0.0495721	0.0512882	0.0537775	0.0606649
2022-06-14 16:00:00	0.00139945	0.00253779	0.00319236	0.00381019	0.0044849	0.00513036	0.00657362	0.00758187	0.00781632	0.00851869	0.00936979	0.010188	0.0115114	0.0125673	0.0136571	0.0149109	0.0157677	0.0172108	0.0182095	0.0194654	0.0204485	0.0222569	0.0229418	0.0244549	0.025691	0.027232	0.0287929	0.0311805	0.0323418	0.0339709	0.036046	0.0381119	0.0398142	0.0406056	0.0422863	0.043973	0.0456645	0.0484323	0.0501129	0.0518478	0.0535825	0.0612915
2022-06-14 16:10:00	0.00139945	0.00249758	0.00314227	0.00375232	0.00446354	0.00507254	0.00648221	0.00758187	0.00772241	0.00851869	0.00936979	0.0104156	0.0115114	0.0122857	0.0136571	0.0146883	0.0157677	0.0172108	0.0184751	0.0199276	0.0209637	0.0222569	0.0234615	0.0244549	0.025691	0.0265262	0.0287929	0.0303719	0.0323418	0.0339709	0.0352012	0.037817	0.0399151	0.0410321	0.0427305	0.044435	0.0461442	0.047857	0.0501679	0.0525212	0.0542785	0.0621208
2022-06-14 16:20:00	0.00136189	0.00243062	0.00314227	0.00375232	0.00436853	0.00513036	0.00648221	0.00758186	0.00772241	0.00851869	0.00936979	0.0103073	0.0115114	0.0127434	0.0136571	0.0145201	0.0157677	0.0170093	0.0182095	0.0194862	0.0207432	0.0219407	0.0234615	0.0244548	0.0259918	0.027232	0.0283837	0.0295847	0.0312693	0.0335776	0.0352011	0.0368362	0.0384398	0.0400919	0.0428642	0.0444347	0.0461439	0.0478566	0.0501675	0.053269	0.0542782	0.0621204
2022-06-14 16:30:00	0.00138338	0.00246892	0.00310657	0.00375232	0.00448489	0.00507254	0.00648221	0.00750288	0.00772241	0.00851869	0.00936979	0.0104215	0.0116529	0.0125806	0.0136571	0.0148649	0.0157677	0.0169662	0.0182095	0.0194862	0.0209861	0.0219407	0.0234615	0.0244549	0.0259919	0.0275509	0.0287929	0.0297087	0.0312693	0.0332376	0.0352011	0.0368362	0.0384814	0.040562	0.0422409	0.0433082	0.0456154	0.0478566	0.0495716	0.0512877	0.054278	0.0605616
2022-06-14 16:40:00	0.00139945	0.00252237	0.00317468	0.00375232	0.00448489	0.00514983	0.00641043	0.00758187	0.00772241	0.00851869	0.00936979	0.0104156	0.0115114	0.0122857	0.0136571	0.0147498	0.0157677	0.0170093	0.0182095	0.0194862	0.0209861	0.0222569	0.023521	0.0244549	0.0259919	0.0275509	0.0287929	0.0295848	0.0308151	0.0323673	0.0347009	0.0368361	0.0384814	0.0401353	0.0417965	0.0439257	0.0456153	0.0478565	0.0501124	0.0518472	0.0542191	0.061322
2022-06-14 16:50:00	0.00141477	0.00247028	0.00314227	0.00379562	0.00458237	0.00518286	0.00648221	0.00758187	0.00772241	0.00851869	0.00936979	0.0104325	0.0115114	0.0122857	0.0136571	0.0147498	0.0159523	0.0170093	0.0182095	0.0194862	0.0209861	0.0219963	0.023521	0.0244549	0.0259919	0.0275509	0.0287929	0.0295848	0.0311389	0.0327074	0.0347889	0.0364048	0.0380308	0.0401353	0.0417965	0.042846	0.0451355	0.0473083	0.0495714	0.0524636	0.0535819	0.0619484
2022-06-14 17:00:00	0.00139945	0.00249758	0.00314227	0.00375232	0.0045301	0.00520765	0.00657362	0.00767771	0.00791489	0.00851869	0.00936979	0.0104156	0.0115114	0.0125996	0.0136571	0.0149026	0.0157677	0.0172108	0.0184752	0.0194862	0.0207432	0.022257	0.0237997	0.0248154	0.0259919	0.0272321	0.028793	0.030372	0.0315932	0.0327075	0.0342888	0.0364049	0.0380309	0.0396654	0.0417966	0.0439727	0.0456641	0.0461457	0.0490561	0.0512875	0.0550511	0.062446
2022-06-14 17:10:00	0.00141477	0.00252237	0.00321039	0.00393822	0.00453011	0.00526015	0.00657362	0.00758187	0.00772242	0.00851869	0.00936979	0.0105408	0.0115114	0.0128944	0.0138023	0.0149026	0.0161875	0.0172108	0.0184752	0.019691	0.0209637	0.0224936	0.0234616	0.025009	0.0265808	0.0281752	0.0287931	0.0299406	0.0315134	0.0331007	0.0342889	0.0358816	0.0379347	0.0386474	0.0417966	0.043998	0.0451357	0.0473591	0.0490562	0.0507002	0.0536408	0.0607248
2022-06-14 17:20:00	0.00146879	0.00258112	0.00329795	0.00393822	0.00458496	0.00540196	0.0067449	0.00768745	0.00780768	0.00860926	0.00957912	0.0105408	0.0115114	0.0127638	0.0138171	0.0150792	0.01612	0.0172109	0.0186941	0.019691	0.0212067	0.022257	0.0237998	0.025009	0.0263077	0.0272322	0.0287931	0.0303721	0.0311391	0.0327076	0.0342889	0.0358816	0.0374841	0.0390952	0.0417966	0.0434638	0.0444943	0.0466938	0.049652	0.0513709	0.0530897	0.0607248
2022-06-14 17:30:00	0.00142936	0.00255104	0.00326047	0.00393822	0.00465223	0.00532084	0.00682397	0.00777876	0.00810501	0.00883605	0.00983401	0.0106927	0.0116462	0.0127435	0.0138171	0.0150792	0.01612	0.0174124	0.0186941	0.019691	0.0212067	0.0225177	0.0237999	0.024712	0.0262651	0.0275511	0.0287931	0.0303722	0.0315934	0.0331848	0.0347892	0.0364052	0.0380311	0.0386476	0.0402471	0.0423614	0.0444943	0.0461457	0.0483671	0.0507001	0.0523964	0.0607246
2022-06-14 17:40:00	0.00146879	0.00264734	0.00329449	0.00399896	0.00470709	0.00552075	0.00664896	0.0079575	0.00810502	0.0087455	0.00983402	0.0106927	0.0119594	0.0128945	0.0140208	0.0150792	0.016549	0.0174124	0.0186942	0.0199783	0.0212068	0.0225177	0.0240786	0.0253696	0.0269641	0.0275512	0.0291304	0.030728	0.0319679	0.0328449	0.0347894	0.0368367	0.0374845	0.0386478	0.0402473	0.0418974	0.0440374	0.0468852	0.0490564	0.0509154	0.052619	0.061648
2022-06-14 17:50:00	0.00148486	0.00267891	0.00337475	0.00393822	0.00475454	0.00540497	0.00682024	0.00795751	0.00801554	0.00894075	0.00983402	0.0108064	0.0119403	0.0130868	0.0143338	0.0152558	0.0163552	0.0175954	0.0186942	0.0199783	0.0215161	0.0227544	0.0240786	0.0256667	0.0269642	0.0279574	0.0295599	0.031181	0.0328191	0.0331851	0.0347896	0.0368369	0.0380316	0.0390958	0.0413079	0.0434645	0.0456649	0.0468857	0.049057	0.0501678	0.0523973	0.0593075
2022-06-14 18:00:00	0.00148486	0.00264734	0.00336944	0.00404439	0.00475454	0.00552075	0.00680337	0.00787461	0.00801554	0.00894075	0.00983402	0.0109316	0.0120818	0.0128945	0.0143338	0.0153041	0.0163552	0.0178521	0.0191118	0.0202151	0.0215162	0.0227544	0.0240787	0.0256667	0.0272799	0.0282469	0.029866	0.0311811	0.0328192	0.0340792	0.0353147	0.0368371	0.0384823	0.0397298	0.0417975	0.0439737	0.0456652	0.046812	0.0479217	0.050168	0.0523976	0.0593078
2022-06-14 18:10:00	0.00146879	0.00264734	0.00333728	0.00404664	0.00475454	0.00540497	0.00682024	0.00787461	0.00810502	0.00894075	0.00983402	0.0106928	0.0120818	0.0132452	0.0143338	0.0153041	0.016549	0.0180636	0.0193906	0.0204518	0.0217711	0.0233599	0.0244337	0.0256668	0.0269643	0.0285817	0.03022	0.0315545	0.0332122	0.0339717	0.0356143	0.0372685	0.0384825	0.0395661	0.0417977	0.0434649	0.0451368	0.0468121	0.0479219	0.0501682	0.0531711	0.0585835
2022-06-14 18:20:00	0.00146879	0.00264734	0.00333728	0.00404664	0.00481211	0.00552075	0.00682024	0.00806831	0.00822462	0.00894075	0.00983403	0.0109659	0.0120818	0.0133748	0.0143338	0.0154644	0.016549	0.0178521	0.0191717	0.0205166	0.0217711	0.0233599	0.0247262	0.0260452	0.0272801	0.0285817	0.03022	0.0318774	0.033552	0.0348853	0.0361394	0.0378181	0.0389333	0.0406067	0.041798	0.0434652	0.0444957	0.0461472	0.0490577	0.0507559	0.0524541	0.0593084
2022-06-14 18:30:00	0.00146879	0.00259266	0.00329795	0.00398591	0.00475454	0.00552075	0.0068993	0.00787461	0.00810502	0.00894075	0.00983402	0.0111088	0.0120818	0.0135333	0.0143338	0.0158263	0.0167958	0.0180636	0.0193907	0.0207315	0.0217712	0.0233599	0.0249792	0.026357	0.0269644	0.0289164	0.0302201	0.0318775	0.0335521	0.0352423	0.0369463	0.0386625	0.0393425	0.0406068	0.0422876	0.0439744	0.0456659	0.0473609	0.0490581	0.0515047	0.053779	0.0608898
2022-06-14 18:40:00	0.00146879	0.00264734	0.00329795	0.00399896	0.00475454	0.00552075	0.00680337	0.00795751	0.00810502	0.00894075	0.00983402	0.0112225	0.0120818	0.0133962	0.0145476	0.015666	0.0169896	0.0180636	0.0193907	0.0207533	0.0217712	0.02336	0.0249792	0.026357	0.0273665	0.029008	0.030574	0.0318775	0.0335522	0.0352423	0.0369463	0.0391153	0.0408624	0.0416323	0.0427321	0.0444366	0.046146	0.0478588	0.0490584	0.0507567	0.053006	0.0607276
2022-06-14 18:50:00	0.00145191	0.00264734	0.00333542	0.00404439	0.00475454	0.00552075	0.0068993	0.00806831	0.00822462	0.00894075	0.00995489	0.0112225	0.0120818	0.0135333	0.0143338	0.0158263	0.0169187	0.0180637	0.0196204	0.0205166	0.0217712	0.02336	0.0249792	0.026357	0.0276979	0.0293593	0.0306709	0.032353	0.0335522	0.0352424	0.0369464	0.0386627	0.0403895	0.0416323	0.0433556	0.045085	0.0468193	0.0478589	0.05017	0.0525233	0.0542807	0.0613252
2022-06-14 19:00:00	0.00145191	0.00261726	0.00329795	0.00399896	0.00475454	0.00552075	0.0068993	0.00806831	0.00822462	0.00894075	0.00993856	0.0112225	0.0122302	0.0135333	0.01451	0.0158263	0.0169283	0.0180637	0.0196204	0.02043	0.0217712	0.02336	0.0246243	0.0262484	0.0272958	0.028933	0.0306708	0.0318775	0.0335521	0.0352423	0.0369463	0.0392392	0.0403895	0.0421255	0.0438692	0.045085	0.047374	0.047859	0.0501699	0.0525233	0.0536436	0.0647632
2022-06-14 19:10:00	0.00147558	0.00264734	0.00329795	0.00399896	0.00475454	0.00552075	0.0068993	0.00806831	0.00832318	0.00894075	0.0100594	0.0112225	0.0122303	0.0135333	0.0144862	0.0158263	0.0169187	0.0186892	0.0196204	0.0204301	0.0217712	0.02336	0.0246243	0.0256395	0.0275824	0.0292369	0.0302201	0.0318775	0.0335522	0.0352423	0.0369463	0.0396919	0.0403895	0.0421255	0.0438692	0.045085	0.0468193	0.0485572	0.05017	0.0512903	0.0542807	0.062961
2022-06-14 19:20:00	0.00145191	0.00262132	0.00329795	0.00404439	0.00475454	0.00552075	0.0068993	0.00806831	0.00822462	0.0090358	0.0100594	0.0112225	0.0122303	0.0135333	0.0144862	0.0156015	0.0169283	0.017807	0.0193416	0.02043	0.0217712	0.023028	0.0246243	0.0259365	0.0275824	0.0292368	0.0302201	0.0318775	0.0335521	0.0352423	0.037339	0.0390735	0.0403894	0.0426187	0.0433555	0.0457653	0.047374	0.0485571	0.0502973	0.0532716	0.0550542	0.0638404
2022-06-14 19:30:00	0.00144544	0.00258112	0.00329795	0.00399895	0.00475454	0.00552075	0.0068993	0.00806831	0.00832318	0.00894075	0.00993856	0.011063	0.0122302	0.013341	0.01451	0.0156497	0.0169283	0.0180636	0.0196204	0.0206667	0.0217712	0.02336	0.0246243	0.0266267	0.0278981	0.0289331	0.0305915	0.0318775	0.0335522	0.0352423	0.0373391	0.0392392	0.0403895	0.0416323	0.0438692	0.0449709	0.0467008	0.0491324	0.0503778	0.0526551	0.0545031	0.0632432
2022-06-14 19:40:00	0.00145191	0.00261868	0.00329795	0.00393822	0.00475454	0.00552075	0.0068993	0.00806831	0.00822461	0.00916912	0.0100537	0.0112225	0.0122303	0.013341	0.01451	0.0156015	0.0169283	0.0182557	0.0193416	0.0206667	0.0222575	0.0236083	0.0249792	0.0262484	0.0278982	0.0292678	0.030574	0.0322508	0.0339451	0.0352424	0.0369464	0.0386627	0.0403896	0.0420801	0.0438219	0.0456192	0.0473741	0.0491326	0.0508934	0.0532719	0.0550544	0.0632436
2022-06-14 19:50:00	0.00142936	0.00252237	0.00329795	0.00398366	0.00475454	0.00552075	0.0068993	0.00806831	0.00822461	0.00907408	0.0102061	0.0112225	0.0123517	0.0135333	0.0148302	0.0158263	0.0171221	0.0180637	0.0196204	0.0206668	0.0220026	0.02336	0.0249793	0.0262484	0.0278982	0.0288857	0.0302202	0.0318776	0.0335522	0.0352424	0.0369464	0.0386626	0.0403895	0.0421255	0.0433556	0.045085	0.0468193	0.0491325	0.0508933	0.0532717	0.0550543	0.062961
2022-06-14 20:00:00	0.00141405	0.00252237	0.00326047	0.00393822	0.00475454	0.00552075	0.0068993	0.0079575	0.00810502	0.00894075	0.00993856	0.0112225	0.0120818	0.0135333	0.0148302	0.0158263	0.0171751	0.0180637	0.0196204	0.0204636	0.0217712	0.02336	0.0249792	0.0266267	0.0278982	0.0292203	0.0310247	0.0318776	0.0340526	0.0352424	0.0369464	0.0386627	0.0403896	0.0421256	0.0438693	0.0455051	0.0467009	0.0484343	0.0502506	0.0519902	0.0550542	0.0614847
2022-06-14 20:10:00	0.00142936	0.00252237	0.00321039	0.00393822	0.00465223	0.00537593	0.0068993	0.0080683	0.00822461	0.00894075	0.0100594	0.0112225	0.0120818	0.0135333	0.0143338	0.0158263	0.0167249	0.0180636	0.0193907	0.02043	0.0220026	0.0233599	0.0249792	0.0266267	0.0276531	0.0293119	0.0308952	0.0323529	0.0340526	0.0356551	0.037379	0.0386627	0.0403896	0.0410337	0.0438692	0.0444368	0.0461461	0.0478589	0.0501699	0.0519067	0.055054	0.0632431
2022-06-14 20:20:00	0.00141477	0.00255104	0.00322806	0.00393822	0.00459997	0.00537593	0.00672803	0.0079575	0.00810501	0.00894074	0.00983401	0.0112225	0.0120818	0.0135333	0.0143338	0.0158263	0.0169462	0.0180636	0.0193906	0.0202151	0.0217711	0.0233599	0.0249792	0.0266267	0.0278981	0.0293118	0.0302201	0.0318775	0.0335521	0.0352423	0.0369463	0.0382098	0.0399165	0.0410335	0.0433553	0.0444365	0.0461458	0.0478586	0.0502501	0.0526547	0.0550537	0.0623634
2022-06-14 20:30:00	0.00140593	0.00249507	0.00317468	0.00379162	0.0045301	0.00531524	0.00665269	0.00777876	0.00801553	0.0088137	0.009834	0.0112225	0.0120817	0.0133823	0.0143338	0.0156497	0.016549	0.0180636	0.0196204	0.0206667	0.0220025	0.0233599	0.0249792	0.0266266	0.027251	0.0289164	0.03022	0.0318774	0.0335521	0.0352422	0.0369462	0.0386625	0.0399164	0.0416321	0.0427319	0.0444364	0.0461458	0.0478586	0.0501695	0.0532712	0.0550537	0.0638398
2022-06-14 20:40:00	0.00145444	0.00250913	0.00319236	0.00381019	0.00453011	0.00526015	0.00664896	0.0078746	0.00790158	0.0088137	0.009834	0.011063	0.0120817	0.0135333	0.0143338	0.0158263	0.0167249	0.0180636	0.0193416	0.0206667	0.0220025	0.0233599	0.0249792	0.0259365	0.02728	0.0285817	0.03022	0.0318774	0.033552	0.0352422	0.0369462	0.0386624	0.0399163	0.041632	0.0427319	0.0444364	0.0461457	0.0486344	0.0501695	0.0525229	0.0550536	0.0623633
2022-06-14 20:50:00	0.00138338	0.00249371	0.00314227	0.00383492	0.0045301	0.00526015	0.00657362	0.00758187	0.00799105	0.0088137	0.009834	0.0109316	0.0120817	0.0130529	0.0143338	0.0158263	0.0169283	0.0180636	0.0193416	0.0204299	0.0220025	0.0233599	0.0249791	0.0262483	0.0276114	0.0285817	0.03022	0.0318774	0.033552	0.0352422	0.0365135	0.0382096	0.0399163	0.0416319	0.0433552	0.0444364	0.0461457	0.0479362	0.0501694	0.0525228	0.0542802	0.0629602
2022-06-14 21:00:00	0.00138338	0.0024281	0.00309455	0.00375232	0.0045301	0.00526014	0.00648221	0.00758187	0.00801552	0.00873628	0.00969427	0.0109378	0.0119101	0.01319	0.0144861	0.0156497	0.0169282	0.0180636	0.0191118	0.0206666	0.022026	0.0233599	0.0246242	0.0262482	0.0275666	0.0289163	0.0305914	0.0318773	0.033552	0.0352421	0.0365135	0.0382096	0.0399163	0.0416319	0.0427318	0.0439743	0.0456658	0.0473608	0.0496539	0.0525226	0.0550533	0.0614838
2022-06-14 21:10:00	0.00136189	0.00243197	0.00314227	0.00375232	0.00448489	0.00514982	0.00657362	0.00768744	0.00781632	0.00871394	0.00969427	0.0106927	0.0119101	0.0128944	0.0143338	0.0154248	0.0167248	0.0180635	0.0194014	0.0204299	0.0220025	0.0233598	0.0246241	0.0259364	0.0272799	0.0285816	0.0302199	0.0318773	0.0335519	0.0344362	0.0365134	0.0378179	0.0395071	0.0416317	0.0427316	0.0450844	0.0461454	0.0478582	0.0490579	0.0519059	0.0536427	0.0614834
2022-06-14 21:20:00	0.0014081	0.00251048	0.00314227	0.00375232	0.00441374	0.00507254	0.00648221	0.00758187	0.00772241	0.00860924	0.00958454	0.0106927	0.0117752	0.0128944	0.0141738	0.0154248	0.0167248	0.0176053	0.0188928	0.0201426	0.0216931	0.0230278	0.0246241	0.0262481	0.0278979	0.0285267	0.0297904	0.0314242	0.0326821	0.0343284	0.035614	0.0372683	0.0399158	0.0412048	0.042287	0.0439738	0.046145	0.0478578	0.0495729	0.0519055	0.0544155	0.0638386
2022-06-14 21:30:00	0.00139484	0.00247028	0.00313025	0.00379561	0.00441833	0.00514696	0.00657362	0.00758187	0.00763716	0.00860924	0.00958455	0.0106927	0.0117752	0.0128944	0.0141738	0.0152645	0.0163138	0.0178069	0.0188928	0.0201426	0.0214616	0.0230278	0.024624	0.0259363	0.0268676	0.02851	0.0297903	0.0314241	0.0326821	0.0339714	0.0352017	0.0364055	0.0384821	0.0410326	0.0422868	0.0444355	0.0461448	0.0478575	0.0495726	0.0520369	0.0550524	0.0638821
2022-06-14 21:40:00	0.00137649	0.0024281	0.00305884	0.00375232	0.00441833	0.00501184	0.00648221	0.00750288	0.0078707	0.00855068	0.00936979	0.0104215	0.0116529	0.0128944	0.013825	0.0150791	0.0163642	0.0176053	0.0186941	0.0199277	0.0214616	0.0227672	0.0240528	0.0256392	0.0265809	0.0281752	0.0297902	0.031424	0.0330748	0.0335781	0.0352016	0.0368367	0.038482	0.0401359	0.0417972	0.0439733	0.0456648	0.0473597	0.0495722	0.0519049	0.0544149	0.0637343
2022-06-14 21:50:00	0.00144419	0.00253392	0.00317468	0.00383287	0.00441374	0.00501185	0.00648577	0.00766476	0.00772241	0.00851869	0.00946939	0.0102963	0.0115114	0.0126199	0.0136571	0.0148649	0.0163137	0.0174123	0.0186941	0.0199277	0.0212187	0.0224936	0.0240528	0.0253694	0.0265808	0.0278563	0.0290991	0.0302634	0.0318532	0.0334577	0.0355756	0.0368365	0.0388908	0.0401357	0.0417969	0.0439731	0.0456645	0.0473594	0.0490566	0.051288	0.0536412	0.0613224
2022-06-14 22:00:00	0.0013918	0.00249371	0.00322806	0.00389278	0.0045301	0.00512217	0.00641043	0.00758187	0.00763716	0.00851869	0.00936979	0.0104215	0.0115114	0.0125673	0.0136571	0.0148649	0.0159353	0.0172108	0.018694	0.0199277	0.0209637	0.022257	0.0237146	0.0247259	0.0262799	0.0278562	0.0286899	0.0299405	0.0315133	0.0334576	0.0350752	0.0363129	0.0379347	0.0399917	0.0422409	0.0434638	0.0456642	0.0473591	0.0490562	0.0512877	0.0530037	0.0629577
2022-06-14 22:10:00	0.00139869	0.00249371	0.00314227	0.00389278	0.0045301	0.00520765	0.00657362	0.00758187	0.00772242	0.00841894	0.00936979	0.010188	0.0113948	0.0122857	0.0136571	0.0147343	0.0157677	0.0172108	0.0184751	0.0194862	0.0207432	0.0222569	0.0232205	0.0247258	0.0262799	0.0271797	0.0283838	0.0299404	0.0311565	0.0327259	0.0347009	0.0363127	0.0379345	0.0399915	0.0416468	0.042846	0.0456639	0.0473588	0.0488823	0.0512873	0.0536405	0.0629573
2022-06-14 22:20:00	0.00142936	0.00251973	0.00317468	0.00389278	0.00457755	0.00531524	0.00648221	0.00758187	0.00781189	0.00848821	0.00936979	0.010188	0.0115114	0.0122857	0.0136571	0.0148649	0.0157677	0.0174675	0.0189728	0.0197735	0.0207432	0.0219407	0.0234616	0.0250377	0.0260068	0.0275667	0.0283838	0.0299404	0.0315133	0.032726	0.034701	0.0363128	0.0379346	0.039565	0.0416469	0.0433081	0.0444941	0.0468107	0.0483669	0.0505744	0.0522665	0.0612399
2022-06-14 22:30:00	0.00145191	0.00256258	0.00318907	0.00389278	0.00453011	0.00526015	0.00657362	0.00758187	0.00772242	0.00851869	0.00936979	0.010188	0.0116462	0.0124296	0.0136571	0.0145816	0.0161705	0.0172108	0.0184752	0.019691	0.0207432	0.022257	0.0235211	0.0247259	0.0259642	0.0272321	0.0283838	0.0299404	0.0315132	0.0331006	0.034701	0.0359018	0.0379346	0.039565	0.0412026	0.042846	0.0444941	0.0461455	0.047799	0.0499869	0.0522663	0.059805
2022-06-14 22:40:00	0.00144623	0.00262132	0.00321039	0.00393822	0.00453011	0.00526015	0.00665269	0.00767319	0.00772242	0.0085187	0.0093698	0.010188	0.0115114	0.0126128	0.0135188	0.0147498	0.0160028	0.0172108	0.0182095	0.0194862	0.0207432	0.022257	0.0237997	0.0244549	0.0256911	0.027232	0.0287929	0.0299404	0.0311566	0.032726	0.0343082	0.0363128	0.0379346	0.039565	0.0412025	0.042846	0.044494	0.0461454	0.0483668	0.0494536	0.0517152	0.0598049
2022-06-14 22:50:00	0.00141329	0.00252237	0.00326047	0.00389278	0.00453011	0.00520765	0.00648221	0.00758187	0.00781633	0.00842365	0.00936979	0.0102963	0.0115114	0.012469	0.0136571	0.0145816	0.0157677	0.0170093	0.0184751	0.0196909	0.0207432	0.0222569	0.0237997	0.0244689	0.0260068	0.0275667	0.028793	0.030372	0.0311566	0.032726	0.0343082	0.0363128	0.0379346	0.0391172	0.0407362	0.042846	0.044494	0.046643	0.0483144	0.0494536	0.052452	0.0606428
2022-06-14 23:00:00	0.00142936	0.00257705	0.00321039	0.00389278	0.00453011	0.00526015	0.00648221	0.00767319	0.00783637	0.00851869	0.0093698	0.0103073	0.0115114	0.0124296	0.0136571	0.0146883	0.0159353	0.0170093	0.0184751	0.0194862	0.0207432	0.022257	0.0232205	0.0247519	0.025326	0.027232	0.0283838	0.0296015	0.0308328	0.0323858	0.0339516	0.0350973	0.0375051	0.039117	0.0412023	0.0418966	0.0439652	0.045597	0.0477986	0.0501661	0.0518446	0.0599846
2022-06-14 23:10:00	0.0014945	0.00260578	0.00316098	0.00379163	0.0045301	0.00518286	0.00657362	0.00758187	0.00781189	0.00851869	0.00936979	0.0102963	0.0115114	0.0122857	0.0136571	0.0147498	0.0157677	0.0176238	0.0199919	0.019723	0.0209861	0.022257	0.0234616	0.024469	0.0256911	0.0272321	0.0283839	0.0296329	0.0308328	0.0327986	0.0344519	0.0373856	0.0376016	0.0386473	0.0402469	0.0418521	0.0434619	0.0455972	0.0472311	0.0494534	0.0518447	0.0599848
2022-06-14 23:20:00	0.00143927	0.00266452	0.00335691	0.00388036	0.00446354	0.00526015	0.00648222	0.00758187	0.00781633	0.00851869	0.0093698	0.0104215	0.0115114	0.012469	0.0136571	0.0147582	0.0157677	0.0172108	0.0180772	0.0195479	0.0207432	0.022257	0.0235587	0.0244549	0.0256911	0.027232	0.0284717	0.0297255	0.0308328	0.0327074	0.0342887	0.0363127	0.0374839	0.0390949	0.0398234	0.0414118	0.0435082	0.0451229	0.0472309	0.0494532	0.0518445	0.0591467
2022-06-14 23:30:00	0.00143164	0.00254839	0.0032087	0.00389278	0.00457755	0.00526015	0.00657362	0.00768744	0.00792162	0.0085187	0.0094694	0.0104215	0.0115114	0.0124296	0.0136571	0.0149109	0.0157677	0.0172108	0.0186941	0.0197735	0.0207432	0.022257	0.0234616	0.024752	0.0256911	0.0272321	0.028793	0.029294	0.0307823	0.0323328	0.0335395	0.0355083	0.0370546	0.0382406	0.0398233	0.0414117	0.0430045	0.0446006	0.0472307	0.049453	0.0518443	0.0585776
2022-06-14 23:40:00	0.00142936	0.00254839	0.00321039	0.00389278	0.00458237	0.00526015	0.00657362	0.00766477	0.00772242	0.00851869	0.0093698	0.0105408	0.0115114	0.0127638	0.0138608	0.0149264	0.0159615	0.0172108	0.0186941	0.0199782	0.0209862	0.022257	0.0235211	0.024455	0.0256911	0.0272321	0.028793	0.0296016	0.0307823	0.0319928	0.0339323	0.0350974	0.0366649	0.0382406	0.0398234	0.0414117	0.0430046	0.0450747	0.0466898	0.049453	0.0511076	0.0585776
2022-06-14 23:50:00	0.00146231	0.00254839	0.0032087	0.00393822	0.00458496	0.00526015	0.00657363	0.00768744	0.00772242	0.0085187	0.00958455	0.0106927	0.0115114	0.0128944	0.013825	0.0150792	0.01612	0.0173938	0.0186941	0.0199277	0.0207433	0.022257	0.0234616	0.024752	0.0256912	0.0272321	0.0284559	0.0296329	0.0308152	0.0323674	0.0335396	0.0355084	0.0366649	0.0382407	0.0398234	0.0414118	0.0435081	0.0451488	0.0477986	0.0494532	0.0511077	0.0585778
2022-06-15	0.00148486	0.00264734	0.00333197	0.00399896	0.00470709	0.00546566	0.00664896	0.00758188	0.00810501	0.0087363	0.00958457	0.0106927	0.0116529	0.0128944	0.0140287	0.0150792	0.0161705	0.0172109	0.0186941	0.019723	0.0209862	0.0222571	0.0234617	0.0247521	0.0256912	0.0272322	0.0280923	0.0295849	0.0308153	0.0323674	0.0344325	0.0355085	0.036665	0.0382408	0.0398235	0.0414119	0.0430047	0.0455971	0.0477987	0.0494533	0.0511078	0.0591468
2022-06-15 00:10:00	0.00152385	0.00268954	0.00335051	0.0040627	0.00475454	0.00546566	0.00664897	0.00778329	0.00801554	0.0087363	0.00969429	0.010818	0.0117877	0.0128945	0.0140287	0.0150792	0.0165489	0.0174676	0.0186942	0.020215	0.0209863	0.0222571	0.0237999	0.0244551	0.0259921	0.0272322	0.028456	0.0300166	0.0316439	0.0328447	0.0339325	0.0355086	0.0366652	0.038241	0.0398237	0.0414121	0.0435085	0.0451232	0.0473079	0.0494535	0.0511081	0.059147
2022-06-15 00:20:00	0.00146879	0.00264734	0.00329795	0.00393822	0.00475454	0.0055452	0.0068993	0.00797247	0.00810502	0.00873631	0.00983402	0.0106928	0.0117877	0.0128945	0.013825	0.0154077	0.016549	0.0172109	0.0186942	0.020215	0.0212412	0.0222571	0.0237999	0.0251126	0.0259921	0.0272323	0.0287932	0.0300166	0.0315934	0.0328448	0.0344328	0.0360322	0.0370946	0.0386889	0.0398238	0.0418971	0.0435087	0.0461456	0.0477992	0.0489458	0.0517154	0.0598052
2022-06-15 00:30:00	0.00151788	0.00272111	0.00337475	0.00413333	0.00486697	0.00552075	0.00697837	0.00795751	0.00810502	0.00894076	0.00983403	0.0108064	0.0120818	0.0128945	0.0143338	0.0150792	0.016549	0.0178521	0.0191717	0.0205166	0.0217711	0.0227544	0.0240787	0.0256668	0.0266911	0.0275513	0.0291305	0.0307281	0.031968	0.0328451	0.0344331	0.0360325	0.0370949	0.0392595	0.0402905	0.0418975	0.0439662	0.0461461	0.0477997	0.0500417	0.051716	0.0591481
2022-06-15 00:40:00	0.00151788	0.0027785	0.00351651	0.00422273	0.0049403	0.00565131	0.00697838	0.00795752	0.00810503	0.00894076	0.0100537	0.0110631	0.0120818	0.0130316	0.0143338	0.0154644	0.016549	0.0180636	0.0191718	0.0202151	0.0217711	0.0233599	0.0247262	0.0257481	0.0269643	0.0282922	0.0291307	0.0303726	0.0319681	0.0331853	0.0344332	0.0360326	0.0376419	0.0386894	0.0408847	0.0418978	0.0446078	0.0462635	0.0483678	0.0506586	0.0523535	0.0599862
2022-06-15 00:50:00	0.00165277	0.00289793	0.00364945	0.00424477	0.0049901	0.00579427	0.00705745	0.00806832	0.00832319	0.0090741	0.0100852	0.0112225	0.0122102	0.0135333	0.0143339	0.0158264	0.0169188	0.0180637	0.0193907	0.0206668	0.0217712	0.02336	0.0249793	0.0253699	0.0269644	0.0285818	0.0302201	0.0311814	0.0319683	0.0335787	0.03479	0.0372686	0.0395071	0.0420229	0.041932	0.0429563	0.0446086	0.0462643	0.0479221	0.0507559	0.0524541	0.0608252
2022-06-15 01:00:00	0.00163563	0.00291615	0.00363282	0.00433811	0.00504767	0.00588363	0.00715814	0.00828521	0.00854263	0.00938373	0.0103213	0.0113899	0.012728	0.0137352	0.015044	0.0158264	0.0171656	0.0180638	0.0196205	0.0206669	0.0220027	0.0233601	0.0246245	0.0262485	0.0276117	0.028582	0.0302203	0.0315548	0.0328196	0.0339721	0.0356146	0.0368376	0.0384829	0.0406069	0.0417982	0.0434654	0.0451373	0.0468127	0.049058	0.0507563	0.0524545	0.0608256
2022-06-15 01:10:00	0.00168037	0.00295093	0.0038128	0.00440501	0.00516037	0.00599198	0.00715815	0.00837222	0.00873556	0.00938374	0.0104481	0.0116471	0.0126804	0.0136997	0.0150441	0.0159947	0.017369	0.0187472	0.0196206	0.0212168	0.02285	0.0236085	0.0249795	0.026627	0.0283006	0.0292681	0.0305744	0.0318779	0.0335526	0.0348859	0.03614	0.0378187	0.0390573	0.041206	0.0422882	0.043975	0.0456665	0.0473615	0.0490587	0.050757	0.0524553	0.0614844
2022-06-15 01:20:00	0.00170594	0.00302749	0.0038128	0.00440501	0.00512463	0.00595048	0.00724113	0.00825593	0.00873556	0.00938374	0.0103213	0.0116593	0.0126804	0.014002	0.015229	0.0160209	0.017369	0.0189587	0.0200915	0.0212169	0.02285	0.0245176	0.0252721	0.0266271	0.0283007	0.0296944	0.030592	0.031878	0.0335527	0.0352429	0.0369469	0.0382105	0.0399171	0.0411629	0.0429118	0.0439753	0.0456668	0.0473618	0.0495745	0.0526555	0.0544174	0.061485
2022-06-15 01:30:00	0.00172544	0.00310941	0.0038128	0.00462325	0.00531809	0.00608134	0.00751279	0.00857364	0.00861005	0.00938375	0.0106787	0.0117786	0.0128363	0.0142039	0.015229	0.0168147	0.0178416	0.0192415	0.0205927	0.0220426	0.0228502	0.0245177	0.0262173	0.0272663	0.0286487	0.0299985	0.0317181	0.0326434	0.0339654	0.0356764	0.0369474	0.0386636	0.0403906	0.0416334	0.0433567	0.0450862	0.0468205	0.0484355	0.0508945	0.0526565	0.0544184	0.0629627
2022-06-15 01:40:00	0.00176174	0.00319539	0.00402001	0.00469694	0.0054968	0.00624877	0.00751279	0.00868145	0.00886732	0.00973878	0.0108326	0.0119234	0.0130254	0.0142039	0.0154534	0.0168147	0.0182296	0.0191919	0.0205928	0.0222682	0.0233986	0.0248191	0.0265396	0.0275495	0.0289802	0.0303673	0.0317183	0.0334579	0.0347152	0.0356767	0.0369476	0.0396515	0.0408203	0.042127	0.0438708	0.0456208	0.0473758	0.0484361	0.0508951	0.0526571	0.0550562	0.0629635
2022-06-15 01:50:00	0.00171855	0.00317748	0.00396237	0.00474947	0.00558156	0.00631893	0.00759989	0.00878702	0.00905979	0.00999553	0.0108327	0.0119543	0.0131739	0.0145903	0.0157895	0.0168148	0.0182297	0.0196966	0.0209	0.0222682	0.0239824	0.025472	0.0265245	0.0279467	0.0294025	0.0303675	0.0321083	0.0338693	0.0352158	0.0365772	0.0383458	0.0396519	0.0409937	0.0427558	0.0445256	0.0461063	0.0478799	0.0496572	0.0520328	0.0532745	0.0563043	0.063655
2022-06-15 02:00:00	0.00180996	0.00314418	0.0039169	0.00479716	0.00558156	0.00652067	0.00782722	0.00878702	0.00916837	0.00999554	0.0111273	0.0123622	0.0133087	0.0147567	0.0157895	0.017257	0.0184538	0.0196155	0.0210529	0.0222683	0.0239824	0.0257326	0.0272378	0.0282903	0.0297034	0.0311663	0.0329529	0.0334583	0.035216	0.0369901	0.0387787	0.0405801	0.0418964	0.0432039	0.0449923	0.0461067	0.0484351	0.050233	0.0520333	0.0544819	0.056305	0.0636559
2022-06-15 02:10:00	0.00171667	0.00312869	0.00395837	0.00474463	0.00558156	0.00622515	0.0077979	0.00888761	0.00916837	0.00984866	0.0108327	0.0123621	0.0133087	0.0147567	0.0157895	0.017257	0.0184537	0.0198982	0.021306	0.022542	0.0239824	0.026034	0.0271255	0.0286175	0.0297034	0.0318539	0.0332901	0.0346169	0.0352161	0.0369902	0.0387788	0.0405802	0.0423929	0.0436974	0.0460454	0.0473216	0.0490177	0.0509663	0.0527929	0.0552679	0.0571173	0.0645358
2022-06-15 02:20:00	0.00173437	0.00321225	0.0040017	0.0048523	0.00558156	0.00631894	0.0077979	0.00878702	0.00916837	0.00999554	0.0112542	0.0123622	0.0134723	0.0147567	0.016219	0.0174336	0.0189391	0.0198982	0.0216132	0.0230979	0.0242374	0.0257327	0.0275166	0.0293315	0.0304164	0.0318541	0.0332903	0.0351161	0.0369611	0.0383685	0.0397098	0.0410559	0.0423934	0.0442156	0.0460459	0.0478829	0.049725	0.0515708	0.0534192	0.0552687	0.0578202	0.0658882
2022-06-15 02:30:00	0.00178221	0.00323188	0.00413243	0.00492964	0.00558157	0.00648106	0.00779791	0.00911156	0.00916838	0.0101002	0.0112425	0.0123622	0.0134723	0.0149077	0.0164039	0.0179079	0.0189391	0.0204396	0.0216132	0.0233717	0.0245183	0.0257328	0.0275166	0.0293316	0.0308595	0.0322411	0.0336995	0.0351163	0.0369612	0.0388233	0.0407006	0.0420927	0.043973	0.044216	0.0460464	0.0478833	0.0497254	0.0521195	0.0540452	0.0558567	0.0577259	0.0668121
2022-06-15 02:40:00	0.00173437	0.00321225	0.00411095	0.0048523	0.00579467	0.00654792	0.007885	0.00901572	0.00930664	0.0101002	0.0113694	0.0123622	0.0138266	0.0149077	0.016404	0.0176936	0.0191329	0.0204396	0.0218789	0.0237202	0.0249158	0.026418	0.0278389	0.0293317	0.0311754	0.0330455	0.034586	0.0351165	0.0369615	0.0388235	0.0407009	0.0425917	0.0439733	0.0458635	0.0470754	0.0489534	0.0515784	0.052724	0.0546137	0.0565047	0.0590976	0.0668132
2022-06-15 02:50:00	0.00178221	0.00321225	0.00413616	0.00479716	0.0057057	0.00645992	0.007885	0.00911156	0.00950865	0.0101002	0.0113694	0.0123622	0.0136281	0.0148791	0.0159836	0.0176479	0.0193681	0.0206726	0.0221886	0.0233717	0.0251708	0.0270077	0.0284696	0.0296752	0.0311754	0.0330455	0.034586	0.0355481	0.0374158	0.0388236	0.040701	0.0425918	0.0444944	0.0464071	0.0477623	0.0496678	0.0515787	0.0534935	0.0554109	0.0580087	0.0599501	0.0674717
2022-06-15 03:00:00	0.00178221	0.00325056	0.00404942	0.00491016	0.00563914	0.00648106	0.007885	0.00922236	0.00930665	0.0102156	0.0113694	0.0123622	0.0139681	0.0149077	0.016404	0.0176479	0.0191329	0.0206726	0.0222012	0.0237202	0.0251708	0.0270078	0.0285875	0.0300357	0.0315586	0.0330456	0.03494	0.0368564	0.0384	0.03988	0.0407012	0.0425921	0.0444947	0.0464074	0.0483286	0.0502567	0.0521902	0.0541278	0.0560679	0.0580094	0.0599507	0.0683952
2022-06-15 03:10:00	0.0018203	0.00330176	0.00415867	0.0049653	0.00579153	0.00655471	0.00788501	0.00922236	0.00952405	0.0104908	0.0113694	0.0125465	0.0139681	0.0149077	0.0165718	0.0179079	0.019133	0.0208842	0.0224185	0.0237203	0.0251709	0.0270078	0.0288801	0.0304732	0.0319719	0.0338899	0.0349402	0.0368566	0.0384002	0.0398802	0.0422853	0.0437263	0.045016	0.0464078	0.048329	0.0502571	0.0521907	0.0541283	0.0560684	0.0580099	0.0599513	0.0701254
2022-06-15 03:20:00	0.00180369	0.00330176	0.00415867	0.00504264	0.00576913	0.00669885	0.00797642	0.00922237	0.00950866	0.0103697	0.0115389	0.0125466	0.0139681	0.0153046	0.0165718	0.0181121	0.019133	0.0208842	0.0224544	0.0233718	0.0255462	0.0270079	0.0288801	0.030785	0.0323888	0.0343317	0.0358907	0.0374064	0.0384003	0.040335	0.0422855	0.0437266	0.0456799	0.0476436	0.0496161	0.0515956	0.0529697	0.0549363	0.0560692	0.0580106	0.062285	0.0702206
2022-06-15 03:30:00	0.00178221	0.00330176	0.00415867	0.00498751	0.00585809	0.006632	0.00788501	0.00911156	0.00976235	0.0104908	0.0115389	0.012678	0.0139681	0.0153046	0.0165718	0.0182974	0.0193364	0.0208842	0.0226841	0.023659	0.0251709	0.0270079	0.0288801	0.0307851	0.0323888	0.0335387	0.0354613	0.0374064	0.0387932	0.0398578	0.0429226	0.0437266	0.0461529	0.0481369	0.0501298	0.0515957	0.0541356	0.0555702	0.0575622	0.060172	0.0622855	0.071144
2022-06-15 03:40:00	0.00180171	0.00321225	0.00411095	0.00490235	0.0057057	0.0066252	0.00809283	0.00922236	0.00950866	0.0103366	0.0115389	0.0128227	0.0139681	0.0153133	0.0165718	0.0182974	0.0196424	0.0208842	0.0224185	0.023994	0.0251709	0.0270079	0.0288801	0.0307851	0.0323888	0.0339256	0.0354614	0.0368567	0.0387932	0.0407476	0.0427181	0.0437266	0.0461529	0.0481369	0.0501298	0.0521299	0.0541357	0.0555703	0.0581582	0.0595555	0.0629228	0.0718345
2022-06-15 03:50:00	0.00180079	0.00321225	0.00415867	0.0048523	0.00576912	0.00663199	0.007885	0.00922236	0.00962261	0.0104908	0.0115389	0.012678	0.0139681	0.0154631	0.0165718	0.0182974	0.0198458	0.0208842	0.0226841	0.0242425	0.0251709	0.0270079	0.0288802	0.0307851	0.0327202	0.0342769	0.0358705	0.0378381	0.0393719	0.0407478	0.0427183	0.0447029	0.0466999	0.0481372	0.0501301	0.0521302	0.054136	0.0561459	0.0581585	0.0608854	0.0629233	0.0711447
2022-06-15 04:00:00	0.00180171	0.00329077	0.00419754	0.00490743	0.00576912	0.00669885	0.00797642	0.00922237	0.00962261	0.0104908	0.0115389	0.0128227	0.0139681	0.0153046	0.0165718	0.0188567	0.0196424	0.0208842	0.0226841	0.0242425	0.0254657	0.027008	0.0288802	0.0307851	0.0327202	0.0339257	0.0358706	0.0372884	0.0392476	0.0407478	0.0427183	0.0447736	0.0466999	0.0487075	0.0507241	0.0527479	0.0547775	0.0568113	0.0588478	0.0608857	0.0629235	0.071145
2022-06-15 04:10:00	0.00176174	0.00333826	0.00415867	0.00504264	0.00592466	0.00677614	0.00809283	0.00932296	0.00974221	0.0106178	0.0116787	0.0129747	0.0139681	0.0156463	0.0169696	0.0182975	0.0195716	0.0208842	0.0226842	0.0242425	0.0254657	0.0273242	0.0292184	0.0307852	0.0327203	0.0346832	0.0362421	0.0378382	0.0392477	0.0407479	0.0427184	0.0447031	0.0461533	0.0481374	0.0501303	0.0521304	0.0541361	0.0568113	0.0595368	0.0615986	0.0636604	0.0718356
2022-06-15 04:20:00	0.00184178	0.0033714	0.00424767	0.00521717	0.00622556	0.0069424	0.0083716	0.00942854	0.00999591	0.0106178	0.0116598	0.0129747	0.0139681	0.0156463	0.0165719	0.0182975	0.0198569	0.0211063	0.0226842	0.0245298	0.0257333	0.0273243	0.0292185	0.0307853	0.0327204	0.0338391	0.0353496	0.0372885	0.0392477	0.041225	0.0432186	0.0458933	0.0467002	0.0487078	0.0507244	0.0527482	0.0547778	0.0574768	0.0588482	0.061599	0.0645993	0.0728047
2022-06-15 04:30:00	0.00180171	0.00333826	0.00429776	0.00509269	0.00585809	0.00677614	0.00827565	0.00932296	0.00962262	0.0107277	0.0117631	0.0129747	0.0139681	0.0156463	0.0169696	0.0182975	0.0198776	0.0211288	0.0226842	0.0245298	0.0258411	0.0273243	0.0288803	0.0307852	0.0327203	0.0338391	0.0361504	0.0376803	0.0392477	0.0407479	0.0427184	0.0452265	0.0467001	0.0487078	0.0507243	0.0533658	0.0562362	0.0583242	0.0604151	0.0625074	0.0645997	0.0736034
2022-06-15 04:40:00	0.00180171	0.0033714	0.0042669	0.00509269	0.00585809	0.00677997	0.00828018	0.00932795	0.00962262	0.0104908	0.0117929	0.0129747	0.0139681	0.0156463	0.0170131	0.0182975	0.0198776	0.0211957	0.0226842	0.0245298	0.0257333	0.0273243	0.0292185	0.0307852	0.0322554	0.0341904	0.0361504	0.0377415	0.0387935	0.041225	0.0432186	0.0452265	0.0473967	0.0494343	0.051481	0.0527483	0.0554193	0.0583243	0.0610407	0.0625075	0.0652686	0.074671
2022-06-15 04:50:00	0.00184178	0.0033714	0.00419995	0.00509269	0.00598508	0.00703073	0.00847229	0.00954483	0.0097312	0.0107217	0.0119327	0.0129747	0.0145117	0.0156464	0.0170131	0.0185118	0.020081	0.0214403	0.0226843	0.0242426	0.0261088	0.0280142	0.0296181	0.0307854	0.0322556	0.0341905	0.0366717	0.0382302	0.0392479	0.0412253	0.043856	0.046443	0.0479439	0.0494348	0.0514815	0.0535356	0.0562369	0.0589288	0.0610414	0.0625083	0.0652694	0.0746719
2022-06-15 05:00:00	0.0018203	0.00333826	0.00419995	0.00509269	0.00585809	0.00669885	0.00818424	0.00942853	0.00987631	0.0107217	0.0117929	0.0129747	0.0146601	0.0158296	0.0171892	0.0185117	0.020081	0.0216623	0.0229499	0.0245299	0.0261088	0.0273244	0.0292186	0.0311458	0.0327205	0.0346834	0.0366717	0.0382302	0.0407156	0.0422663	0.0443102	0.0458938	0.0473972	0.0494349	0.0514816	0.0535357	0.0562371	0.0583252	0.0604161	0.0631555	0.0652695	0.0757924
2022-06-15 05:10:00	0.00184902	0.0033714	0.00424767	0.00501535	0.00592466	0.00680216	0.00827565	0.00956298	0.00999591	0.0108895	0.0121106	0.0133061	0.0146602	0.0156464	0.0173929	0.0187846	0.0203162	0.021919	0.0232882	0.0245299	0.0264182	0.0280144	0.0299564	0.031146	0.0331038	0.0350897	0.0366719	0.0382304	0.0402391	0.0422665	0.0438564	0.045894	0.0479443	0.0494352	0.0514819	0.0535361	0.0562374	0.0583255	0.0604164	0.0625088	0.0668165	0.0757929
2022-06-15 05:20:00	0.00179983	0.0033714	0.00424767	0.00509269	0.00599452	0.00680216	0.00818425	0.00945741	0.00987631	0.0108835	0.0121106	0.0131682	0.0146602	0.0160629	0.0172168	0.0190095	0.0206156	0.0219537	0.023567	0.025183	0.0268122	0.0287691	0.0303114	0.0323108	0.0339398	0.0356072	0.0376485	0.0386837	0.0402395	0.0422669	0.0443109	0.0458944	0.0479448	0.0494356	0.0514824	0.0541542	0.0554209	0.0574786	0.0595391	0.0625092	0.0660436	0.0772785
2022-06-15 05:30:00	0.00179983	0.00333826	0.00420876	0.00509269	0.0060119	0.00688328	0.00827566	0.00956298	0.00997976	0.0110105	0.0121106	0.0133201	0.0146602	0.0160629	0.0176523	0.0190095	0.0206157	0.0220239	0.0235671	0.025183	0.0271216	0.0291011	0.0311185	0.0323109	0.034342	0.0356073	0.0371017	0.0391368	0.0407164	0.042267	0.043857	0.0458946	0.0479449	0.0500062	0.0514826	0.0535368	0.0555967	0.0574788	0.0595393	0.0631565	0.0652706	0.0746733
2022-06-15 05:40:00	0.00184902	0.0033714	0.00431462	0.00512382	0.00608789	0.00696057	0.00849378	0.00956299	0.0103656	0.0111803	0.0122974	0.0133201	0.0148788	0.016063	0.017856	0.0190096	0.0208625	0.0225027	0.0238083	0.0251831	0.0271217	0.0291012	0.0307637	0.0326894	0.0343421	0.0364023	0.0376488	0.039261	0.0418006	0.0434059	0.0455051	0.0465949	0.0479455	0.0500067	0.0514832	0.054155	0.0562388	0.058327	0.0604179	0.0625103	0.0652715	0.0728086
2022-06-15 05:50:00	0.00189097	0.0034097	0.0043647	0.00523174	0.00621818	0.00715011	0.00858972	0.00980968	0.0103656	0.0113074	0.0124371	0.0138206	0.0150505	0.0164216	0.0180698	0.0194905	0.021076	0.0227721	0.0241634	0.0261294	0.0274465	0.0291013	0.0311188	0.0326896	0.0343423	0.0360339	0.0380997	0.0401896	0.0418009	0.0439071	0.0453618	0.0469942	0.0485198	0.0506058	0.0520776	0.0541555	0.0562394	0.0583275	0.0604185	0.0641113	0.0662574	0.0746754
2022-06-15 06:00:00	0.00191048	0.00349822	0.00452838	0.0054302	0.00631619	0.00730542	0.00869042	0.00992598	0.0104852	0.0114407	0.012564	0.0139801	0.0150505	0.0166139	0.0180699	0.0197266	0.0210761	0.0230052	0.0247349	0.026047	0.0277274	0.0297511	0.0311189	0.0331716	0.0347446	0.0364027	0.0384897	0.0401898	0.0423016	0.0444329	0.0460308	0.0481696	0.0485202	0.0506062	0.0520781	0.054156	0.0562399	0.0583281	0.0619659	0.0639071	0.0662581	0.0754008
2022-06-15 06:10:00	0.00196211	0.00357863	0.00462641	0.00554607	0.00652625	0.00737906	0.0089146	0.00992599	0.0107193	0.0115561	0.0127107	0.0138207	0.0153866	0.0168588	0.0182548	0.0201556	0.0210761	0.0230052	0.0247349	0.026431	0.028141	0.0297512	0.0318137	0.0335688	0.0351668	0.0368292	0.0389406	0.0406655	0.0423019	0.0444332	0.0465822	0.0487466	0.0498257	0.051887	0.0534962	0.0561915	0.0576806	0.0592185	0.0626903	0.0658621	0.068067	0.076523
2022-06-15 06:20:00	0.00196317	0.00363503	0.00458094	0.00555467	0.00645293	0.00737906	0.00881391	0.0101588	0.0105997	0.0115561	0.0127107	0.0141249	0.0153866	0.0168158	0.0182548	0.0201556	0.021582	0.0230053	0.024988	0.0267475	0.0277276	0.0297512	0.0318138	0.0335152	0.0360441	0.0372766	0.0389407	0.0406656	0.0428023	0.0444334	0.0465823	0.04817	0.0503222	0.0517232	0.0540355	0.0561917	0.058354	0.0605208	0.0629344	0.0666108	0.0688408	0.0773615
2022-06-15 06:30:00	0.00200513	0.00367723	0.00462641	0.00564409	0.00645293	0.00737907	0.00878637	0.0100368	0.0105997	0.011696	0.0127107	0.0142922	0.0153866	0.0169903	0.0184792	0.0201557	0.0218735	0.0230053	0.0249881	0.0270212	0.0280223	0.0297513	0.0318138	0.0343095	0.0360442	0.0378197	0.0389408	0.0410769	0.0428025	0.0444335	0.0465825	0.0487469	0.0503224	0.0518873	0.0546592	0.056192	0.0583543	0.0612194	0.0634143	0.0666112	0.0696529	0.0773621
2022-06-15 06:40:00	0.00198364	0.00367352	0.00467414	0.00569923	0.00655579	0.00737907	0.0089146	0.0100368	0.0105997	0.0115561	0.0128573	0.0141249	0.0153866	0.0169904	0.0182548	0.0201557	0.021806	0.0230053	0.0249881	0.0266372	0.0286878	0.0297513	0.0318138	0.0339124	0.0360442	0.0376637	0.0389408	0.0410769	0.0427349	0.0448881	0.047059	0.0487469	0.0509248	0.052486	0.0546592	0.0561921	0.0590276	0.0612195	0.0634144	0.0663962	0.068619	0.0773621
2022-06-15 06:50:00	0.00196317	0.00362083	0.00462641	0.00560981	0.00645293	0.00737906	0.00889205	0.0101588	0.0105997	0.0115561	0.0127107	0.0139654	0.0153866	0.016798	0.0182548	0.0199515	0.0218963	0.0230053	0.024988	0.0263208	0.028347	0.0300675	0.0318138	0.0339123	0.0360441	0.0382065	0.039823	0.0415085	0.0432353	0.0454138	0.0470591	0.0492457	0.0514459	0.0536579	0.0558797	0.0568407	0.0583548	0.0618537	0.0650383	0.0666118	0.0703556	0.0773629
2022-06-15 07:00:00	0.00196317	0.00359483	0.00462641	0.00554908	0.00635493	0.00737906	0.00878637	0.0101588	0.0105997	0.011429	0.0127107	0.0141328	0.0153866	0.0169903	0.0184791	0.0198693	0.021806	0.0230052	0.024988	0.0270211	0.0286878	0.0301169	0.0318138	0.0339124	0.0360442	0.0382066	0.040397	0.0420075	0.0442149	0.0458911	0.0481887	0.0498512	0.0514462	0.0536582	0.05588	0.0589766	0.0612463	0.0635208	0.0650392	0.067292	0.0703566	0.0781246
2022-06-15 07:10:00	0.00202662	0.00363503	0.00462641	0.00560981	0.00645293	0.00737906	0.00878637	0.0101476	0.0105997	0.011696	0.0125239	0.0139654	0.0153866	0.0169903	0.0182548	0.0198693	0.0218963	0.0230053	0.024988	0.0266372	0.0280683	0.0297512	0.0318138	0.0339123	0.0360441	0.0376636	0.0403969	0.0420074	0.0442148	0.045891	0.0481104	0.0498225	0.0514461	0.0530297	0.0558798	0.0574293	0.0605394	0.0635204	0.064831	0.068077	0.0711679	0.0803169
2022-06-15 07:20:00	0.00198466	0.00367153	0.00475272	0.00554607	0.00652625	0.00737907	0.00888706	0.0101588	0.0105997	0.0115561	0.0127107	0.0137623	0.0153866	0.016798	0.0182548	0.0201556	0.0215592	0.0230052	0.024988	0.0263635	0.0283631	0.0297512	0.0318138	0.0339123	0.0360441	0.0382065	0.040397	0.042613	0.0448522	0.0464427	0.0493908	0.0516858	0.0522138	0.0536585	0.0558803	0.0574298	0.0596398	0.0625873	0.0657984	0.0688629	0.0720204	0.0800212
2022-06-15 07:30:00	0.00198466	0.00364245	0.00470016	0.00560981	0.00645293	0.00737907	0.00888706	0.0101476	0.0105997	0.0113863	0.0126706	0.0141249	0.0153866	0.0167885	0.0182548	0.0198693	0.021547	0.0230052	0.024988	0.0263357	0.028393	0.0304652	0.0321863	0.0343094	0.0364662	0.038111	0.040296	0.0420075	0.0442148	0.0464427	0.0493907	0.0516858	0.0533629	0.0550871	0.0565348	0.0581104	0.0603467	0.0625876	0.0664877	0.0687908	0.0719458	0.08082
2022-06-15 07:40:00	0.00198466	0.00367153	0.00462641	0.00560981	0.00652625	0.0074642	0.00878637	0.0102696	0.0108333	0.0118104	0.0129905	0.0141249	0.0153866	0.0167885	0.0179954	0.0201557	0.0215592	0.0230053	0.0249881	0.0263357	0.0280223	0.0297513	0.0318138	0.0339123	0.0364662	0.0386539	0.040296	0.0420075	0.0442148	0.0464427	0.0486889	0.0509513	0.0532278	0.0563167	0.0574006	0.0581104	0.0603467	0.0625876	0.0655207	0.0677902	0.0719457	0.0790047
2022-06-15 07:50:00	0.00196515	0.00363702	0.00462641	0.00560981	0.00645293	0.0074642	0.00878637	0.0101476	0.0107193	0.0118104	0.0129905	0.0139218	0.0153866	0.0169904	0.0182548	0.0201557	0.0215592	0.0230053	0.0249881	0.0263357	0.0280683	0.0297513	0.0318138	0.0343094	0.0364662	0.0386539	0.0408701	0.0431121	0.0448523	0.0458912	0.0493909	0.0516859	0.053228	0.056317	0.0573081	0.0581107	0.060347	0.0625879	0.064832	0.0677905	0.071094	0.0800217
2022-06-15 08:00:00	0.00194657	0.00363503	0.00462641	0.00560981	0.00662911	0.00749286	0.0090153	0.0101476	0.0107193	0.0116771	0.0128438	0.0142922	0.0153866	0.0169904	0.0182548	0.0198693	0.021806	0.0230053	0.024633	0.0266372	0.0283631	0.0300675	0.032152	0.0348152	0.0370038	0.038654	0.0408702	0.0431122	0.0448524	0.0471125	0.0488128	0.0510809	0.0519935	0.0556888	0.0564747	0.0581107	0.060347	0.0625879	0.064832	0.0670775	0.0708716	0.0789011
2022-06-15 08:10:00	0.00200833	0.00367723	0.00462641	0.00555467	0.00652625	0.00755356	0.0090153	0.0104178	0.0108792	0.0116894	0.0128438	0.0141249	0.0155502	0.0172353	0.0184489	0.0201557	0.0215593	0.0230053	0.024633	0.0263358	0.0280223	0.0305434	0.0326608	0.0348153	0.0374469	0.0386541	0.0408703	0.0431123	0.0453777	0.0471126	0.0493912	0.0504284	0.0520493	0.0542872	0.0558808	0.0581107	0.060347	0.062588	0.064832	0.0670776	0.0708716	0.0780217
2022-06-15 08:20:00	0.00198684	0.00372779	0.00473949	0.00562157	0.00645293	0.00749286	0.00881391	0.0102697	0.0107596	0.0115561	0.0128438	0.0141249	0.0153866	0.0170334	0.0184686	0.0198693	0.0213002	0.0230053	0.0249881	0.0264311	0.0284658	0.0305433	0.0326608	0.0348153	0.0370039	0.0392239	0.0413667	0.0431123	0.0453778	0.0476643	0.0493913	0.0516864	0.0532285	0.0555172	0.0571293	0.0581111	0.0612475	0.0639865	0.0655917	0.0678637	0.0711697	0.0800226
2022-06-15 08:30:00	0.00193303	0.00353842	0.00458094	0.00549093	0.00638307	0.00729392	0.0088139	0.00992598	0.010651	0.0115561	0.0127107	0.0139801	0.0153866	0.0167885	0.0182548	0.0201556	0.0213002	0.0230052	0.024988	0.026431	0.028141	0.0301949	0.0322882	0.0348152	0.0370038	0.038654	0.0412995	0.0436358	0.0453776	0.0471125	0.0494692	0.0504282	0.0532282	0.0549465	0.057129	0.0587912	0.0619538	0.0642546	0.0662805	0.0695769	0.0719064	0.0822098
2022-06-15 08:40:00	0.00189097	0.00346344	0.00447829	0.00537767	0.00624633	0.00722028	0.00871796	0.00992598	0.0103656	0.011556	0.0127107	0.0138206	0.015616	0.0166665	0.0182548	0.0199515	0.0210761	0.0230052	0.024988	0.0257456	0.028141	0.0305605	0.0322882	0.034418	0.0365816	0.0387763	0.04087	0.043112	0.0447401	0.0476639	0.0493909	0.0511625	0.0526812	0.0557467	0.0565349	0.0596577	0.0619537	0.0642545	0.0672474	0.0695769	0.0719064	0.0800226
2022-06-15 08:50:00	0.0018705	0.00346534	0.0043647	0.00529247	0.00614832	0.00713916	0.00858972	0.00992597	0.0103656	0.0113137	0.0124371	0.0138206	0.0154601	0.0166665	0.0182547	0.0199514	0.0213904	0.0230052	0.0247349	0.0264459	0.028141	0.0301948	0.0322881	0.0347785	0.0369648	0.0392237	0.04087	0.043112	0.0453775	0.047664	0.049391	0.0511626	0.0532281	0.0549464	0.056535	0.058791	0.0619537	0.0649196	0.0672475	0.0704012	0.0736103	0.0822101
2022-06-15 09:00:00	0.00189097	0.0033714	0.0043647	0.00525907	0.0061859	0.00706899	0.00839784	0.0098204	0.0102517	0.0111803	0.0122974	0.0136611	0.0150505	0.0166665	0.0183421	0.0197154	0.0211769	0.0231152	0.0247348	0.0264309	0.0281409	0.0301948	0.0322881	0.0344179	0.0365815	0.0387762	0.0403969	0.0431119	0.0453773	0.046635	0.0494689	0.0511624	0.0526811	0.0542868	0.0579081	0.0587908	0.0610533	0.0633205	0.0655909	0.0695763	0.0736096	0.0822093
2022-06-15 09:10:00	0.0018705	0.003392	0.00431698	0.00517387	0.00595147	0.00687232	0.00839784	0.0094624	0.00987632	0.0110105	0.0121106	0.0131682	0.0148788	0.0160629	0.0176523	0.0190096	0.0208625	0.022246	0.0241633	0.0261293	0.0278599	0.0298932	0.0319656	0.0344176	0.0360437	0.0382665	0.0404604	0.0426799	0.0443974	0.0460829	0.0494683	0.0510325	0.0526804	0.0549455	0.056534	0.05879	0.0610525	0.0633197	0.06559	0.0686863	0.0727566	0.081088
2022-06-15 09:20:00	0.0018203	0.0033714	0.00419995	0.00509269	0.00591852	0.00685013	0.00827565	0.00956298	0.00997976	0.0109988	0.0120595	0.013458	0.0146602	0.016046	0.017393	0.0189898	0.020594	0.0222459	0.0238082	0.0257453	0.0277271	0.0291011	0.031491	0.0335683	0.0356784	0.0373715	0.0395141	0.0416816	0.044397	0.0456279	0.0478346	0.0504267	0.0526798	0.0549449	0.0565333	0.0603702	0.0617935	0.0633191	0.0655895	0.0686856	0.0709852	0.0810871
2022-06-15 09:30:00	0.0018705	0.0034116	0.00434108	0.00520596	0.00605495	0.00703073	0.00827566	0.00956299	0.0100994	0.0109641	0.0120595	0.0132721	0.0144519	0.016005	0.017393	0.0189898	0.0205413	0.0221884	0.0238082	0.0257453	0.0274024	0.0294024	0.0311185	0.0331712	0.0352563	0.0373715	0.039514	0.0416816	0.043439	0.0456277	0.0478345	0.0500572	0.0515264	0.0537419	0.0559672	0.0575202	0.0597337	0.0626847	0.0649322	0.0678605	0.0701323	0.0800188
2022-06-15 09:40:00	0.00189001	0.00353842	0.00440803	0.005345	0.00628506	0.00710438	0.00849379	0.00967929	0.0100994	0.0110105	0.0120595	0.013424	0.0146602	0.0161882	0.0175779	0.0192041	0.0207765	0.0219191	0.0238082	0.0257453	0.0277272	0.0294025	0.0314408	0.0327929	0.0348543	0.03557	0.0380386	0.0401252	0.0428708	0.0445763	0.0467322	0.0481691	0.0510885	0.0532851	0.054658	0.0568391	0.059733	0.0619511	0.0641723	0.0671803	0.0701313	0.0792037
2022-06-15 09:50:00	0.00189097	0.00353842	0.00458094	0.00529247	0.00621818	0.00713916	0.00858973	0.00967929	0.0100994	0.0108488	0.0119327	0.0134581	0.0146602	0.0161882	0.017393	0.0192041	0.0208292	0.0221758	0.0235295	0.0254438	0.0274025	0.0286478	0.0303116	0.0323109	0.034342	0.035976	0.0380598	0.0392609	0.0413237	0.0434058	0.045505	0.0476193	0.0497468	0.0518856	0.0546573	0.0568383	0.0590256	0.0612174	0.0634122	0.0671792	0.0694283	0.0781353
2022-06-15 10:00:00	0.00189097	0.0033714	0.0042669	0.0052264	0.00607532	0.00680216	0.00827566	0.00956299	0.00997976	0.0110105	0.0121106	0.0131266	0.0144885	0.0160629	0.0175966	0.019204	0.0208291	0.0219191	0.0238082	0.0254438	0.0274025	0.0291011	0.0306665	0.0319326	0.0339399	0.0359759	0.0384891	0.0391368	0.0411932	0.0427679	0.0459814	0.0476192	0.0497466	0.0518854	0.0540338	0.0561899	0.0583522	0.0612171	0.0634119	0.0656082	0.0694278	0.0792019
2022-06-15 10:10:00	0.00180171	0.00326346	0.00415867	0.00501535	0.00576912	0.00669885	0.00815924	0.00932296	0.00973118	0.0107217	0.0117929	0.0131341	0.0146601	0.0158296	0.0173929	0.0190095	0.0203161	0.021919	0.0235293	0.0248171	0.0267275	0.0286782	0.0306663	0.0322299	0.0342559	0.0358847	0.0371015	0.0395477	0.0411929	0.0432683	0.0453608	0.0474684	0.0490152	0.051885	0.0540333	0.0561894	0.0589627	0.0611522	0.0640678	0.0662869	0.068506	0.0783218
2022-06-15 10:20:00	0.00178221	0.00321225	0.0040907	0.00495748	0.00576912	0.00669885	0.00809283	0.00922236	0.00973118	0.0106118	0.0117929	0.0129747	0.0144885	0.0156463	0.0173929	0.0187846	0.020081	0.0216969	0.0229499	0.0248171	0.0267275	0.0286781	0.0303113	0.0315243	0.0335059	0.0350896	0.0371013	0.0391363	0.0411927	0.0432681	0.0453606	0.0474681	0.0490149	0.0511222	0.0538047	0.0559517	0.0581047	0.0618498	0.0640673	0.0662863	0.0693171	0.0790818
2022-06-15 10:30:00	0.00180171	0.00329995	0.00411095	0.00492964	0.00585809	0.006632	0.00788501	0.00922236	0.00962261	0.0104908	0.0116721	0.0128432	0.0141317	0.0154878	0.0168452	0.018385	0.020177	0.0217671	0.0230584	0.0242814	0.0258411	0.028059	0.0296492	0.0311458	0.0331036	0.0347382	0.0367297	0.0387443	0.04078	0.0428347	0.0449062	0.0469184	0.0490145	0.0511218	0.0538043	0.0559512	0.0581042	0.0618493	0.0631455	0.0662857	0.0685048	0.0813212
2022-06-15 10:40:00	0.00178221	0.00331847	0.00404297	0.0048523	0.00564813	0.00648106	0.007885	0.00911156	0.00952404	0.0101109	0.0113694	0.0125069	0.0138266	0.0153046	0.016404	0.0178978	0.0196423	0.0206726	0.0221887	0.023994	0.0255462	0.0277269	0.0292183	0.0311455	0.0327719	0.0350891	0.0367293	0.038744	0.0403029	0.0423335	0.0443808	0.0474673	0.049014	0.0505227	0.0538037	0.0559506	0.0581036	0.0609593	0.0640661	0.066285	0.0693157	0.0790802
2022-06-15 10:50:00	0.00185499	0.00318068	0.00396237	0.00467578	0.00552671	0.00631893	0.007885	0.00901571	0.00930664	0.0101109	0.0111211	0.0123622	0.013663	0.0149077	0.0162099	0.0176936	0.0194182	0.020428	0.0221886	0.0237202	0.0252514	0.0270943	0.0285418	0.0301126	0.0320054	0.0339254	0.0358702	0.0378377	0.0398258	0.0423331	0.0443803	0.0464423	0.0490134	0.0511207	0.0538606	0.0560098	0.0587761	0.0609586	0.0640654	0.0662844	0.069315	0.0794388
2022-06-15 11:00:00	0.00171667	0.00314418	0.0039169	0.00472347	0.0054968	0.00631893	0.0077979	0.00901571	0.00930663	0.00999554	0.0109942	0.0123622	0.013663	0.0149077	0.016219	0.0174336	0.0191329	0.020195	0.0219355	0.0237202	0.0252513	0.0270942	0.0289725	0.0308835	0.0320054	0.0339254	0.0364171	0.0378378	0.0398258	0.0418323	0.0438553	0.0464422	0.048517	0.0506029	0.0532372	0.0553614	0.0581649	0.0603247	0.0624874	0.0656048	0.0685029	0.0794386
2022-06-15 11:10:00	0.00174403	0.00310941	0.00396237	0.00462325	0.00558156	0.00631893	0.00751279	0.00878702	0.00916836	0.00999553	0.0108327	0.0123621	0.0133087	0.0149077	0.0157895	0.0174336	0.0189194	0.0198982	0.0216131	0.0230979	0.0248759	0.0266913	0.0285416	0.0301124	0.0319715	0.0338895	0.0354609	0.0378375	0.0398255	0.041832	0.043855	0.0458925	0.0479427	0.0500038	0.0520741	0.0554484	0.0581643	0.060324	0.0624867	0.065604	0.0678002	0.0794377
2022-06-15 11:20:00	0.00167858	0.00306062	0.00385827	0.00462325	0.00544194	0.00631893	0.0077108	0.00878701	0.00916836	0.00999553	0.0109942	0.0122369	0.0135072	0.0147567	0.0157895	0.0174336	0.0185016	0.0198982	0.0216131	0.0233715	0.0248759	0.0263076	0.0284694	0.0299867	0.0318716	0.0337835	0.0358699	0.0374058	0.0393712	0.0413548	0.0438548	0.0465921	0.0479426	0.0506023	0.0526975	0.0548002	0.057582	0.0603239	0.0624866	0.0663892	0.0694234	0.0787131
2022-06-15 11:30:00	0.00168121	0.00309712	0.00387357	0.00469694	0.00549679	0.00631893	0.00759989	0.00878702	0.00916836	0.00999553	0.0108327	0.0120922	0.0133087	0.0147567	0.0159835	0.0174336	0.0186475	0.0198982	0.0216131	0.0230979	0.0248758	0.0263075	0.0281312	0.0299867	0.0315065	0.0342763	0.0362413	0.037366	0.0389169	0.0408776	0.0428544	0.0453688	0.0479424	0.0500036	0.0526972	0.0556256	0.0584393	0.05972	0.061861	0.0657419	0.0676264	0.0761826
2022-06-15 11:40:00	0.00169808	0.00306062	0.0038128	0.00462325	0.00550536	0.00624529	0.00751279	0.0088876	0.00916836	0.00984866	0.0108327	0.0120795	0.0133087	0.0142039	0.0157895	0.017257	0.0187256	0.0198982	0.0216131	0.0230978	0.0245182	0.0263075	0.0278387	0.0299866	0.0318715	0.0337834	0.035311	0.0364245	0.0383382	0.0408774	0.0433082	0.0448451	0.0468485	0.0488626	0.0514795	0.0541511	0.0575811	0.0597192	0.0618602	0.0647879	0.0679418	0.0765243
2022-06-15 11:50:00	0.00176362	0.00314591	0.00391904	0.00462325	0.00538151	0.00617513	0.00759988	0.00878701	0.00905979	0.00984866	0.0108326	0.0119038	0.0133087	0.0143785	0.0157895	0.017257	0.0182297	0.0198982	0.0216131	0.0228371	0.0239824	0.0260339	0.0278386	0.0293313	0.031175	0.0330451	0.0349395	0.0364243	0.038338	0.0407466	0.042717	0.0448696	0.0468741	0.0483189	0.0508853	0.0543019	0.0563914	0.0592118	0.0613346	0.064207	0.0686099	0.0776439
2022-06-15 12:00:00	0.00174592	0.00309712	0.00391904	0.00462325	0.00558156	0.00631893	0.00751279	0.00878702	0.00905979	0.00999553	0.0109942	0.0122174	0.0134645	0.0147567	0.0159744	0.017257	0.0184432	0.0198982	0.0216131	0.0230979	0.0242633	0.026034	0.0275165	0.0293314	0.0311751	0.0330452	0.0349395	0.0364244	0.0387923	0.0402696	0.0422169	0.0441783	0.0461272	0.0488366	0.0514244	0.0543019	0.0570328	0.0591505	0.0619601	0.064106	0.0677985	0.0757895
2022-06-15 12:10:00	0.00175485	0.00321225	0.0040017	0.00479716	0.00558156	0.00638263	0.0077979	0.00898345	0.00937038	0.0102156	0.0112362	0.0122174	0.0134645	0.0149077	0.0162099	0.0176378	0.0189089	0.020428	0.0216132	0.0230979	0.0245183	0.0260341	0.0278388	0.0293315	0.0315403	0.0334323	0.0344432	0.0368561	0.0383383	0.0398152	0.0417405	0.0436797	0.045631	0.0475926	0.0514525	0.0535055	0.0561753	0.0591504	0.061271	0.0641059	0.0670251	0.0768058
2022-06-15 12:20:00	0.00180369	0.00325056	0.00409489	0.0048523	0.00576912	0.00663199	0.00797641	0.00911156	0.00950866	0.0102156	0.0113694	0.0124936	0.0138045	0.0152885	0.0163778	0.0180831	0.019133	0.0204281	0.0219356	0.0233717	0.0248761	0.0260342	0.0278389	0.0296752	0.0318718	0.0330455	0.0349399	0.0368563	0.0383385	0.04027	0.0422174	0.0441787	0.0454887	0.0481363	0.0495633	0.0521014	0.0555341	0.0575961	0.0603498	0.0641059	0.0662518	0.0776896
2022-06-15 12:30:00	0.00175485	0.00321225	0.0040907	0.00495748	0.00590555	0.00669885	0.00797642	0.00942852	0.00973118	0.0103366	0.0113694	0.012678	0.0139681	0.01513	0.0165718	0.0176378	0.019133	0.0206396	0.0224185	0.0237203	0.0248761	0.0270078	0.0284697	0.0303475	0.0318901	0.0334518	0.0353695	0.0373095	0.038793	0.0413551	0.043355	0.0447026	0.0468493	0.0481369	0.0507237	0.0521299	0.0547179	0.0575968	0.0610396	0.0641067	0.0670259	0.0753947
2022-06-15 12:40:00	0.00173437	0.00326346	0.00415867	0.0049653	0.00576912	0.00663199	0.00797642	0.00922236	0.00962261	0.0103366	0.0113694	0.0123622	0.0139681	0.0152494	0.0165718	0.0178978	0.019133	0.0208842	0.0224185	0.0236202	0.0248761	0.026418	0.0285876	0.0296752	0.0315405	0.0330456	0.0345861	0.0368564	0.0387929	0.0407473	0.0427177	0.0447024	0.0473959	0.0481367	0.0507235	0.0527473	0.0547768	0.0568106	0.0610393	0.0631532	0.0660405	0.0738713
2022-06-15 12:50:00	0.00173437	0.00317748	0.0041132	0.0048523	0.00576912	0.00645627	0.007885	0.00911156	0.0096226	0.0103366	0.0113694	0.0123622	0.0139681	0.0150909	0.0165718	0.0178332	0.019133	0.0208841	0.021843	0.0236202	0.0251708	0.0266915	0.0285418	0.0304244	0.0323369	0.0339254	0.0353695	0.0373095	0.038793	0.0403347	0.0429223	0.0442498	0.0456797	0.0489402	0.0507236	0.0527474	0.0547769	0.0574759	0.0588472	0.0616333	0.0660403	0.0748878
2022-06-15 13:00:00	0.00173437	0.00321718	0.00404717	0.0048523	0.00564813	0.00648106	0.007885	0.00898345	0.00930664	0.0101002	0.0113694	0.0123622	0.0136138	0.0149077	0.0163363	0.0176479	0.0191329	0.0208841	0.0221086	0.0233717	0.0254383	0.0266915	0.0285418	0.0304244	0.0323368	0.0334326	0.0354611	0.0374061	0.0387929	0.0407473	0.0433549	0.0453692	0.047396	0.0487071	0.0507237	0.0521298	0.054777	0.0568107	0.0588472	0.0625062	0.0670255	0.0770752
2022-06-15 13:10:00	0.00178221	0.00318068	0.00396237	0.0047786	0.00558156	0.00638263	0.0077979	0.00901571	0.00916837	0.0102213	0.0113693	0.0123622	0.0138122	0.0149077	0.0163869	0.0176479	0.0191329	0.0206511	0.0218789	0.0236589	0.0251707	0.0270077	0.0285418	0.0304244	0.0323368	0.0337838	0.03494	0.0368564	0.0387929	0.0407473	0.0427177	0.0447024	0.0466993	0.0487069	0.0507235	0.0527473	0.0547768	0.0568105	0.0597248	0.0639014	0.0670254	0.0771839
2022-06-15 13:20:00	0.00173437	0.00310941	0.0040017	0.00462325	0.00558156	0.00638263	0.0077979	0.00888761	0.00927181	0.0101002	0.0112425	0.0123622	0.0136707	0.0150909	0.0163869	0.0174336	0.0191329	0.0203543	0.0218788	0.0233716	0.0251707	0.0270077	0.0288799	0.0307848	0.0318718	0.0337838	0.0357205	0.037288	0.0392471	0.0407473	0.0427177	0.0447024	0.0466994	0.0481366	0.0501295	0.0527472	0.0547767	0.0568105	0.0601615	0.0639013	0.0668519	0.0777996
2022-06-15 13:30:00	0.00173714	0.00313543	0.00396237	0.00480461	0.0054968	0.00638263	0.0077979	0.00888761	0.00930663	0.00999554	0.0113693	0.0123622	0.013968	0.0149077	0.0164039	0.0174336	0.0189194	0.0201428	0.0216132	0.0227788	0.0251707	0.0266239	0.0284695	0.0300039	0.0318898	0.0330455	0.0349398	0.0368562	0.0387927	0.0402699	0.0427175	0.0441787	0.0461522	0.0481363	0.0501291	0.0521292	0.0553585	0.0574139	0.0588466	0.0622444	0.0660396	0.0748868
2022-06-15 13:40:00	0.00173714	0.00318068	0.00406548	0.0048523	0.00558157	0.00645992	0.007885	0.00898345	0.00916837	0.0101109	0.0112362	0.0123622	0.013663	0.0149077	0.016219	0.0174336	0.0189194	0.0201428	0.0213721	0.0227788	0.0245322	0.0266239	0.0281473	0.0300038	0.0318898	0.0334515	0.0349398	0.0368562	0.0387926	0.040747	0.0427175	0.0447021	0.0461522	0.0481363	0.0501291	0.0513796	0.0539386	0.0574137	0.0594719	0.0622443	0.0670245	0.0756113
2022-06-15 13:50:00	0.00171855	0.00314591	0.00396677	0.00473625	0.00563322	0.00639622	0.007885	0.00901571	0.00928232	0.0101166	0.0112542	0.0123622	0.0138266	0.0149077	0.0164039	0.0174336	0.0187257	0.0204396	0.0216132	0.0231109	0.0242375	0.0263226	0.0281473	0.0300038	0.0315067	0.0330454	0.0349398	0.0368562	0.0387926	0.040168	0.0427174	0.0440668	0.046178	0.0469006	0.0488423	0.0521289	0.0547168	0.0574136	0.0601607	0.0622441	0.0652661	0.0753927
2022-06-15 14:00:00	0.00171667	0.00306062	0.00396237	0.00473091	0.00556336	0.00645992	0.007885	0.00898345	0.00927181	0.00999554	0.0113693	0.0123622	0.0138266	0.0150822	0.0164039	0.0176378	0.0189089	0.0198983	0.0216132	0.0230979	0.0242375	0.0260341	0.0275166	0.0293315	0.0311752	0.0330453	0.0344432	0.0368561	0.0382412	0.0401678	0.0421102	0.0452512	0.0460352	0.0474708	0.0494361	0.0513792	0.0547167	0.0559408	0.0587823	0.0631518	0.0659676	0.0735267
2022-06-15 14:10:00	0.00173437	0.0031319	0.0040017	0.0048523	0.00570256	0.00645627	0.00797641	0.00921214	0.00941009	0.0102319	0.0113694	0.0125069	0.0138266	0.0150823	0.016598	0.0178978	0.0189392	0.0204281	0.0218663	0.0228613	0.0242634	0.0260342	0.0275167	0.0296751	0.0307323	0.0325759	0.0349397	0.0363324	0.0382413	0.0401679	0.0421103	0.043614	0.0455142	0.0474708	0.049436	0.0535331	0.0570326	0.0566063	0.0594718	0.0622442	0.0650295	0.0743254
2022-06-15 14:20:00	0.00173437	0.00316347	0.0040017	0.00479716	0.00563914	0.00645992	0.00797641	0.00921214	0.00950865	0.0102156	0.0113694	0.0128227	0.0139681	0.0153046	0.0167659	0.0178978	0.019357	0.0206396	0.0221887	0.0234466	0.0248761	0.0266916	0.027839	0.0296752	0.0310975	0.032963	0.0348526	0.0363326	0.0378486	0.0397554	0.0416779	0.0431154	0.0450414	0.0474709	0.0494362	0.0514085	0.0533865	0.0560023	0.0586352	0.0615309	0.065029	0.0753414
2022-06-15 14:30:00	0.00176174	0.00318068	0.00406548	0.0048523	0.00564813	0.00655835	0.00800141	0.00911156	0.00950865	0.0103697	0.0113694	0.0128227	0.0139681	0.0154631	0.0167659	0.0180831	0.0196424	0.0206396	0.0224185	0.023994	0.0248761	0.0266916	0.0278391	0.0296753	0.0315406	0.0329631	0.0348527	0.0363327	0.0377874	0.0401682	0.041634	0.0430448	0.0450415	0.0469778	0.0494363	0.0514087	0.0539977	0.0553687	0.0580099	0.061531	0.0643638	0.0746169
2022-06-15 14:40:00	0.00169808	0.00309712	0.00401685	0.00473625	0.00556336	0.00648106	0.007885	0.00922235	0.0096226	0.0103366	0.0114902	0.0128227	0.0141316	0.0154631	0.0165718	0.0180831	0.0196423	0.0208842	0.0221887	0.0236454	0.0248761	0.0266916	0.0285419	0.0296753	0.0315406	0.0329631	0.0348527	0.036391	0.0378487	0.0392784	0.0416104	0.0430448	0.0449676	0.047471	0.0488423	0.0502568	0.0527451	0.0547032	0.0588459	0.0608837	0.0643635	0.0735997
2022-06-15 14:50:00	0.0016525	0.00298101	0.0038128	0.00462325	0.00556335	0.00645992	0.00768698	0.0088876	0.00940519	0.0103754	0.0115389	0.0126779	0.0138045	0.0153046	0.0165718	0.0182974	0.0195604	0.0211287	0.0224184	0.0239939	0.0254384	0.0270078	0.0288801	0.0304245	0.0323369	0.0334327	0.0353493	0.0368566	0.0382418	0.0401684	0.0421108	0.0430911	0.0449679	0.046901	0.0488426	0.0507912	0.0527454	0.0547036	0.0580099	0.060884	0.0643638	0.0761794
2022-06-15 15:00:00	0.0016348	0.00294928	0.0038128	0.00455303	0.00530074	0.00622514	0.00759988	0.00876079	0.0092718	0.0102213	0.0113693	0.0124936	0.013968	0.0149077	0.0165718	0.0178789	0.0191329	0.0208841	0.022684	0.0239686	0.0258137	0.0277268	0.02888	0.0307849	0.0323369	0.0337839	0.0357206	0.0372881	0.0392473	0.0407475	0.0422177	0.0435439	0.044968	0.0469011	0.0481559	0.0507913	0.0527455	0.0547037	0.05801	0.0608841	0.0629219	0.074617
2022-06-15 15:10:00	0.00159934	0.00294928	0.00386852	0.00456273	0.00537851	0.00624529	0.00751279	0.00878701	0.00916835	0.00999552	0.0111093	0.0123621	0.0136707	0.0149076	0.0164039	0.0180932	0.0191329	0.0208841	0.022684	0.0236201	0.0254383	0.0270077	0.0288799	0.0307849	0.0327199	0.0342767	0.0362417	0.0376799	0.0396596	0.0412246	0.042718	0.0441792	0.0461527	0.0474446	0.0488429	0.0507916	0.0527457	0.0547039	0.0566648	0.060019	0.062922	0.0725836
2022-06-15 15:20:00	0.0015745	0.00288749	0.00363282	0.0045005	0.00523732	0.00608134	0.00751278	0.00868143	0.00896587	0.00988018	0.0109942	0.0122242	0.0135071	0.0149076	0.0163868	0.0176935	0.0191328	0.0204395	0.0219355	0.0237201	0.0251706	0.0270076	0.0284695	0.0300355	0.0319235	0.0341898	0.0361497	0.0386823	0.0407147	0.0416576	0.043218	0.0447025	0.0466995	0.0480149	0.0494088	0.05138	0.0533569	0.0561451	0.0581577	0.0601717	0.0636591	0.0728027
2022-06-15 15:30:00	0.00161793	0.00291615	0.00369073	0.00440501	0.00523175	0.00608134	0.00732412	0.00855937	0.00892803	0.00973331	0.0108326	0.0119233	0.0134645	0.0147194	0.0159743	0.0174611	0.019163	0.0201312	0.0218662	0.0236452	0.0254653	0.0273238	0.0281769	0.0300354	0.0315402	0.0334514	0.0361496	0.0381324	0.040136	0.0421581	0.0436719	0.0457009	0.0466993	0.0487069	0.0513173	0.0527472	0.0541354	0.0561453	0.0573216	0.0608846	0.064328	0.0746179
2022-06-15 15:40:00	0.00155842	0.00281007	0.00363282	0.00433811	0.00523732	0.00599198	0.00732411	0.00855937	0.00873556	0.00962342	0.0108326	0.0119542	0.0133086	0.0147566	0.0161684	0.0174335	0.0188609	0.0201311	0.021613	0.0233715	0.0251705	0.0264177	0.0275165	0.0296432	0.0311751	0.0330452	0.034443	0.0363322	0.038241	0.0407466	0.0427171	0.0452251	0.0472454	0.0487062	0.0507227	0.0527465	0.054776	0.0568097	0.0588462	0.0615969	0.0643274	0.0728022
2022-06-15 15:50:00	0.00154072	0.00285435	0.00359154	0.00435496	0.00512462	0.00602064	0.00742979	0.00845878	0.00873556	0.00962342	0.0108326	0.0117786	0.0133086	0.0144157	0.015865	0.0172569	0.0182296	0.0198981	0.021613	0.0230977	0.0248757	0.0266912	0.0284693	0.0299866	0.0318715	0.0330452	0.0349395	0.0364826	0.0387923	0.0407467	0.0427171	0.0440665	0.045514	0.0487061	0.0507226	0.0527464	0.0547759	0.0568096	0.0595351	0.0615968	0.0643273	0.0748856
2022-06-15 16:00:00	0.00153476	0.00281007	0.00359712	0.00435496	0.00512462	0.00595048	0.00742979	0.00846805	0.00863211	0.00962342	0.0107058	0.0117786	0.0133086	0.0142039	0.0157894	0.0170528	0.0182296	0.0198981	0.021141	0.0230977	0.0248757	0.0260338	0.0278385	0.0296747	0.031097	0.0329624	0.0344429	0.0359587	0.037848	0.0397547	0.0427168	0.0442486	0.0456305	0.0468999	0.0488415	0.0519962	0.0547752	0.0566053	0.0601597	0.061596	0.0644309	0.0756831
2022-06-15 16:10:00	0.00151788	0.0027785	0.00359154	0.0044004	0.00523175	0.00586112	0.00724113	0.00846805	0.00863211	0.00963355	0.0107058	0.0117786	0.0126804	0.0142039	0.0156045	0.0166105	0.0182296	0.0194635	0.0213599	0.0230977	0.0248756	0.0263073	0.028131	0.0296747	0.0315399	0.0334319	0.0353485	0.0372873	0.0392464	0.0401676	0.0416098	0.0430901	0.045015	0.0464067	0.0483279	0.0507901	0.0527442	0.0553675	0.0586341	0.0622427	0.064326	0.0756825
2022-06-15 16:20:00	0.00150257	0.00270899	0.00354194	0.00433811	0.00512462	0.00595048	0.00740709	0.00846805	0.00873555	0.00962342	0.0107058	0.0119038	0.0131195	0.0142039	0.0157894	0.0168051	0.0180161	0.0196651	0.0213599	0.0225289	0.0242631	0.0260338	0.0278385	0.0296746	0.0315399	0.0334319	0.0349946	0.0368557	0.0392463	0.0412236	0.0427169	0.0440663	0.045488	0.046784	0.0487208	0.0508445	0.0520591	0.0539917	0.0566632	0.0600174	0.0635361	0.0746653
2022-06-15 16:30:00	0.00150018	0.00272111	0.00349704	0.00429042	0.00499009	0.00586443	0.00732411	0.00846805	0.00882946	0.00962342	0.0107058	0.0117785	0.0133086	0.0143784	0.0157894	0.0169816	0.018443	0.0198981	0.021613	0.022861	0.0242631	0.0260338	0.0278385	0.0296747	0.0307319	0.032658	0.0349393	0.0368557	0.0387921	0.0403338	0.0427169	0.0447014	0.0459843	0.0473017	0.0481549	0.0506645	0.0526138	0.054567	0.0559595	0.0585764	0.0620259	0.0729076
2022-06-15 16:40:00	0.00146879	0.00271684	0.00346134	0.00422668	0.00493524	0.00579427	0.00724112	0.00846804	0.00861002	0.00948347	0.0106787	0.0117785	0.0129847	0.0142039	0.0157894	0.0170527	0.0182296	0.019898	0.0213599	0.0227656	0.0242631	0.0260338	0.0278385	0.0293776	0.0307812	0.0318537	0.0345301	0.036424	0.0383377	0.0402692	0.0427167	0.0447012	0.0461514	0.0468998	0.0488414	0.0502016	0.052133	0.0547022	0.0558662	0.058625	0.0620257	0.0711401
2022-06-15 16:50:00	0.00148486	0.00267465	0.00342386	0.00417663	0.00504767	0.00586112	0.00714043	0.00835175	0.00861002	0.00938372	0.0105578	0.0117785	0.0133086	0.0143702	0.0157894	0.0168582	0.0182296	0.019898	0.0213599	0.022861	0.0242631	0.0260338	0.0278385	0.0293312	0.0315399	0.0330972	0.0345854	0.0364824	0.0383992	0.0408108	0.0427844	0.0452248	0.0472452	0.0474435	0.0494076	0.0507904	0.0527445	0.0547026	0.0560069	0.0586254	0.0612894	0.0721096
2022-06-15 17:00:00	0.00153992	0.00274692	0.00346134	0.00417663	0.00499009	0.00573057	0.00724112	0.00825117	0.00850658	0.00938372	0.0103213	0.0116112	0.0126804	0.0142038	0.0156294	0.0168582	0.0182295	0.019665	0.0213598	0.0228369	0.0243398	0.0261162	0.0275162	0.0293311	0.0311748	0.0327102	0.0345853	0.0368555	0.0393705	0.0407463	0.0427167	0.0452247	0.0466983	0.0480137	0.0500015	0.0513788	0.0527445	0.0547026	0.0566634	0.0593047	0.0621837	0.0720397
2022-06-15 17:10:00	0.00147027	0.0026514	0.00342201	0.00413333	0.00499009	0.00579427	0.00714043	0.00825116	0.00850657	0.00938372	0.0104752	0.0116471	0.0126804	0.0142038	0.0154051	0.0170091	0.0182295	0.019898	0.0213598	0.0226002	0.0239822	0.0257324	0.0275162	0.0293311	0.0311747	0.0327101	0.0346972	0.0370319	0.0389776	0.0404642	0.0429212	0.045368	0.0466983	0.0481355	0.0495625	0.0507903	0.0527444	0.0560659	0.0573524	0.0594908	0.0621838	0.0720397
2022-06-15 17:20:00	0.00148486	0.00271962	0.00342201	0.00408564	0.0048094	0.00573644	0.00705744	0.00825591	0.00850657	0.00938371	0.0104752	0.0116471	0.0126804	0.0142038	0.015565	0.0166105	0.0182295	0.019898	0.0210527	0.0225288	0.0239822	0.0260337	0.0278384	0.0293311	0.0315398	0.0330971	0.0345853	0.0364823	0.038399	0.0404641	0.0438539	0.0458914	0.0473948	0.0481356	0.0495625	0.0515399	0.0527445	0.0547027	0.0566635	0.0594908	0.0635893	0.0730567
2022-06-15 17:30:00	0.00146879	0.00268954	0.00346134	0.00408564	0.00486697	0.00571815	0.00715813	0.00838104	0.00864163	0.00938372	0.0103213	0.0115092	0.0126804	0.0142038	0.0154051	0.016805	0.0182295	0.0196153	0.0210527	0.0225288	0.024263	0.0260337	0.0275162	0.0293311	0.0311747	0.0330448	0.0349391	0.0374052	0.0393705	0.041354	0.0427168	0.045368	0.046848	0.048862	0.0501285	0.0510059	0.053523	0.0555101	0.0581565	0.0608832	0.062921	0.0728008
2022-06-15 17:40:00	0.00148486	0.00270899	0.00337475	0.00423107	0.00518828	0.00587346	0.00697838	0.0083722	0.00873554	0.00938372	0.0104752	0.0117785	0.0126804	0.0142039	0.0154051	0.0166105	0.0182295	0.019898	0.0213598	0.0225288	0.024263	0.0257324	0.0278384	0.0293311	0.0311748	0.0334318	0.0349392	0.0374052	0.0393705	0.0413541	0.0433539	0.0453682	0.047395	0.0488622	0.0501286	0.0521287	0.0535233	0.0555104	0.0581567	0.0608835	0.0629213	0.0728011
2022-06-15 17:50:00	0.00150853	0.00267742	0.00342732	0.00413333	0.00488544	0.00567274	0.00715813	0.00825591	0.00861002	0.00938372	0.0104752	0.0117785	0.0131738	0.0142038	0.0152202	0.0166105	0.0182295	0.0196965	0.0205927	0.0222681	0.0239821	0.0257324	0.0275161	0.029331	0.0311747	0.0330448	0.0349391	0.0368555	0.0392461	0.0412234	0.0432169	0.0458914	0.0461515	0.0481355	0.0501283	0.0521283	0.054951	0.0561439	0.0581565	0.0608833	0.062921	0.0731072
2022-06-15 18:00:00	0.00151788	0.00267891	0.00340877	0.00408789	0.00475454	0.00564543	0.00706136	0.00806831	0.00850657	0.00927383	0.0103212	0.0116112	0.0126804	0.0142038	0.0154533	0.0166105	0.0182295	0.019665	0.0205927	0.022268	0.0239821	0.0257323	0.0275161	0.029331	0.0310967	0.0330447	0.034939	0.0368554	0.0387918	0.0407461	0.0432167	0.0447719	0.0462252	0.047642	0.0501281	0.0513785	0.0533553	0.0553362	0.0573197	0.0600174	0.0620261	0.0749867
2022-06-15 18:10:00	0.00154155	0.00268954	0.00340877	0.00413333	0.00482786	0.00560589	0.00689931	0.00806831	0.00841266	0.00927901	0.0103212	0.0116112	0.0126804	0.01406	0.015044	0.0166105	0.0180449	0.0192414	0.0205926	0.022268	0.0239821	0.0253666	0.0271251	0.0289141	0.0307316	0.0330446	0.0349389	0.0368553	0.0387917	0.040746	0.0427164	0.044701	0.0454875	0.0468995	0.049407	0.0513782	0.0527438	0.0547019	0.0566627	0.0600169	0.0626943	0.0731057
2022-06-15 18:20:00	0.00154155	0.00275119	0.00346134	0.00413333	0.00488544	0.00567274	0.007	0.00816416	0.00850657	0.00938371	0.0103212	0.0116112	0.0126804	0.014002	0.015044	0.0166105	0.0177858	0.0189587	0.0205926	0.022268	0.0239821	0.0253666	0.027125	0.0293309	0.0311746	0.0330446	0.0349389	0.0368553	0.0378077	0.040167	0.0422837	0.0437248	0.0449664	0.0468994	0.0482751	0.050201	0.0521324	0.0553354	0.0565221	0.0593373	0.0619919	0.0710693
2022-06-15 18:30:00	0.00154155	0.00275119	0.00346134	0.00419708	0.00488272	0.00560589	0.00697838	0.00806832	0.0084171	0.0091405	0.0103212	0.0114797	0.0126804	0.0138581	0.015044	0.0166105	0.0178314	0.0189587	0.0205926	0.022268	0.024237	0.0253666	0.027125	0.0289141	0.0307315	0.032575	0.0344424	0.0368552	0.0383987	0.0398561	0.0413069	0.0425907	0.0444933	0.0458625	0.0477611	0.0496665	0.0533542	0.0553351	0.0565218	0.0600161	0.0626935	0.072136
2022-06-15 18:40:00	0.00150853	0.00271962	0.00346134	0.00419707	0.00493252	0.00566959	0.00707907	0.00806832	0.00841266	0.00903581	0.0103212	0.0113418	0.0126804	0.0138435	0.015044	0.0166105	0.0178415	0.0191807	0.0205926	0.022268	0.0239821	0.0254309	0.0271938	0.0285707	0.0308095	0.0326576	0.0340333	0.0358999	0.0377861	0.0388225	0.0406997	0.0425905	0.0444931	0.0468989	0.0482746	0.0496664	0.0521883	0.0539319	0.055865	0.0584785	0.0611723	0.0721352
2022-06-15 18:50:00	0.0014841	0.00272111	0.00346134	0.00419707	0.00488272	0.00566959	0.00697838	0.00815532	0.00841266	0.00916914	0.0103212	0.0113418	0.0126804	0.0136997	0.015044	0.0166105	0.0178415	0.0192414	0.0205926	0.022268	0.0237012	0.0254309	0.0271938	0.0289874	0.0308095	0.0330446	0.0345298	0.0364237	0.0383374	0.0388226	0.0411764	0.0425907	0.0444932	0.0458625	0.047761	0.0502549	0.0514468	0.0547011	0.0558651	0.0600159	0.0620246	0.0721357
2022-06-15 19:00:00	0.00146879	0.00264734	0.00346134	0.00419707	0.00488272	0.00566959	0.00707907	0.00806832	0.00841266	0.00916914	0.0103212	0.0113539	0.0126804	0.0142038	0.0152684	0.0166105	0.0182295	0.0189587	0.0205926	0.0220072	0.0237012	0.0254309	0.0271938	0.0293309	0.0308095	0.0330446	0.034176	0.0355268	0.0378475	0.0392771	0.0411764	0.0430893	0.0450142	0.0464059	0.048327	0.050255	0.0514469	0.0533568	0.0552692	0.0578958	0.0613225	0.0714452
2022-06-15 19:10:00	0.00150018	0.00272111	0.00346134	0.00415583	0.00488544	0.00567274	0.00707907	0.00806832	0.00841266	0.00927902	0.0103212	0.0114919	0.0126804	0.01406	0.015044	0.0166105	0.0182295	0.0189587	0.0205926	0.022268	0.0239821	0.0257323	0.0275161	0.029331	0.0307316	0.0325751	0.0344425	0.0355268	0.0369605	0.0392771	0.0411764	0.0430893	0.0444932	0.0458624	0.0470743	0.0483916	0.0508355	0.0533564	0.0552689	0.0587197	0.0613221	0.0721351
2022-06-15 19:20:00	0.00151016	0.00272111	0.00346134	0.00414939	0.00482786	0.00573644	0.00697838	0.00806832	0.00841266	0.00914569	0.0103212	0.0113604	0.0126804	0.0138581	0.015044	0.0166105	0.0180448	0.0189587	0.0205926	0.022268	0.0233605	0.0254309	0.027516	0.0289141	0.0303665	0.0321881	0.0336794	0.0355266	0.0369603	0.0388223	0.0406996	0.0425904	0.0439719	0.0458621	0.0465348	0.0483912	0.0508351	0.0527223	0.0552684	0.0571821	0.0606844	0.070377
2022-06-15 19:30:00	0.00152385	0.00264734	0.00342201	0.00413333	0.00504767	0.00571816	0.00705744	0.00816891	0.00832319	0.00927902	0.0103212	0.0114797	0.0126804	0.0138581	0.0152289	0.0166105	0.0182295	0.0192414	0.0205926	0.022268	0.0236413	0.0253666	0.0271251	0.0289141	0.0304158	0.0322404	0.0336794	0.0351155	0.0369604	0.0388224	0.0406997	0.0425904	0.043972	0.0458622	0.0477607	0.048952	0.0508353	0.0527224	0.0546121	0.0571822	0.0599478	0.0703771
2022-06-15 19:40:00	0.00150777	0.00268954	0.00342201	0.00413333	0.00493252	0.00558761	0.00705744	0.00816416	0.00850657	0.00938371	0.0103212	0.0113418	0.0126804	0.014002	0.0154051	0.0166105	0.0178415	0.0189587	0.0205926	0.022268	0.0239821	0.0250795	0.027125	0.0286171	0.030068	0.0318717	0.0336987	0.0351154	0.0369603	0.0388223	0.0406996	0.0425904	0.0439719	0.0452026	0.0465347	0.0478822	0.0502528	0.0521183	0.0546118	0.0571818	0.0590955	0.0703765
2022-06-15 19:50:00	0.00146723	0.00267742	0.00336944	0.00408564	0.0048094	0.00558445	0.00697837	0.00816415	0.00850657	0.00927383	0.0103212	0.0116406	0.0126804	0.0142038	0.015759	0.0166105	0.0177671	0.0191917	0.0205926	0.022268	0.0239821	0.0254452	0.0272091	0.0282899	0.030068	0.0322064	0.0336987	0.0351155	0.0369604	0.0388224	0.0406996	0.0425904	0.0433397	0.0446849	0.0465347	0.0489518	0.0502528	0.0527222	0.0546118	0.0571819	0.0590956	0.0714435
2022-06-15 20:00:00	0.00146879	0.00262132	0.00329795	0.0040402	0.00475454	0.00552075	0.0068993	0.00816415	0.008408	0.00927382	0.0103212	0.0114732	0.0126803	0.014002	0.0152289	0.0166105	0.0179705	0.0189587	0.0205926	0.022268	0.0236413	0.0253666	0.026818	0.0282898	0.0300679	0.0314847	0.0332895	0.0351153	0.0369602	0.0388222	0.0392324	0.0410549	0.0433394	0.0446846	0.0465344	0.0489514	0.0508347	0.0527218	0.0546115	0.0565023	0.0590951	0.0697183
2022-06-15 20:10:00	0.0014841	0.00264734	0.00329795	0.00404439	0.00475454	0.00552075	0.00697837	0.00806831	0.00832318	0.00914049	0.0103212	0.0113539	0.0126803	0.0140375	0.0154283	0.0164251	0.0180261	0.0191602	0.0205926	0.022268	0.023982	0.0250795	0.0265393	0.0287066	0.030068	0.0319542	0.0332895	0.0351154	0.0369602	0.0388223	0.0398108	0.041055	0.0423925	0.043697	0.0460449	0.0478818	0.0497239	0.0515697	0.0546112	0.0565021	0.0583929	0.0689933
2022-06-15 20:20:00	0.00146879	0.00264734	0.00329795	0.00408789	0.00475454	0.00552075	0.0068993	0.00806831	0.00832318	0.00927382	0.0103212	0.0114732	0.0128288	0.0142038	0.0154445	0.0166105	0.0180261	0.0193932	0.0205926	0.022268	0.0239821	0.0254452	0.0268181	0.0282898	0.030511	0.0323412	0.0332896	0.0351155	0.0369603	0.0388223	0.0402874	0.0410551	0.0423926	0.0436971	0.0453908	0.0472015	0.0490173	0.0508369	0.053418	0.0559146	0.0577857	0.0677781
2022-06-15 20:30:00	0.00145191	0.00264734	0.00329795	0.00413333	0.00475454	0.00552075	0.00689931	0.00795751	0.00832318	0.00927382	0.0103212	0.0116406	0.0128288	0.0140375	0.0156044	0.0166105	0.0180261	0.0192414	0.0205926	0.022268	0.0237145	0.0254452	0.027209	0.0287066	0.030511	0.0319543	0.0332896	0.0351155	0.0369603	0.0382707	0.0401213	0.0419851	0.0428432	0.0446848	0.0460452	0.0478821	0.0497241	0.05157	0.053986	0.0557169	0.0575814	0.0684362
2022-06-15 20:40:00	0.00150257	0.00267891	0.00345005	0.00413333	0.0048094	0.00552075	0.00689931	0.00806831	0.00841266	0.0090358	0.0103212	0.0114732	0.0126803	0.0138357	0.015044	0.0166104	0.018016	0.0189587	0.0205926	0.0217588	0.0237145	0.0254451	0.0269303	0.0287066	0.030068	0.0314847	0.0332895	0.0351153	0.0369602	0.038429	0.0401211	0.0425902	0.0433641	0.0442148	0.0460451	0.0478819	0.0502525	0.0515699	0.0540436	0.0559148	0.058393	0.0694527
2022-06-15 20:50:00	0.00148486	0.00270899	0.00346134	0.00409208	0.00482786	0.00552075	0.007	0.00818461	0.00822462	0.0090358	0.0103212	0.0113539	0.0125319	0.0140375	0.015044	0.0164159	0.0175723	0.0189587	0.0205926	0.0214423	0.0230929	0.0247781	0.026524	0.0282735	0.0297028	0.0314845	0.0332894	0.0351152	0.0364349	0.0378158	0.0396443	0.041486	0.043475	0.0446844	0.0465341	0.0483906	0.0503059	0.0514405	0.0532842	0.055129	0.0575809	0.0687944
2022-06-15 21:00:00	0.00154155	0.00272111	0.00342386	0.0040879	0.00475454	0.00552075	0.00697837	0.00806831	0.0083141	0.00916913	0.0101746	0.0112225	0.0125002	0.0138357	0.015044	0.0163744	0.017757	0.0189586	0.0203514	0.0214423	0.0230928	0.0247781	0.026217	0.0279462	0.0297028	0.0322775	0.0324265	0.0338132	0.0355896	0.0373825	0.0397085	0.0410107	0.0423461	0.0441664	0.0459947	0.0466402	0.0490166	0.0514399	0.0532836	0.0559138	0.0577849	0.0697168
2022-06-15 21:10:00	0.00150018	0.00268954	0.00342201	0.00413333	0.00482786	0.00552075	0.00689931	0.00795751	0.00832318	0.00916913	0.0103212	0.0112225	0.0125002	0.0135333	0.015044	0.0161799	0.0175536	0.0189586	0.0200588	0.0216907	0.0233604	0.0250652	0.0264957	0.0279462	0.0297028	0.0314845	0.0324265	0.0338132	0.0355896	0.0373825	0.03919	0.0399588	0.04224	0.0440557	0.0448508	0.0466399	0.0484341	0.0508358	0.0532832	0.0559134	0.0577845	0.0677769
2022-06-15 21:20:00	0.00150018	0.00264734	0.00342201	0.00413333	0.00488272	0.00560589	0.00689931	0.00806831	0.0083141	0.00935013	0.0101746	0.0112225	0.0125002	0.0135333	0.015044	0.0164159	0.017757	0.0189586	0.0203514	0.0216908	0.0230928	0.0250652	0.026217	0.0279462	0.029355	0.0306684	0.032055	0.0333377	0.0346768	0.0364636	0.0382267	0.0400024	0.0422398	0.0435377	0.0448505	0.0477093	0.0495446	0.0508357	0.0534167	0.0552661	0.0583914	0.0697162
2022-06-15 21:30:00	0.00148486	0.00267742	0.00333542	0.00404439	0.0048094	0.00558445	0.00697837	0.00806831	0.00822462	0.00907409	0.0102004	0.0112225	0.0125519	0.0136918	0.015044	0.0160117	0.0173689	0.0191602	0.0200588	0.0216907	0.0233604	0.0247781	0.026217	0.0279462	0.0292807	0.0306684	0.0324264	0.0333377	0.0346767	0.0359228	0.0376597	0.0399585	0.0407188	0.0424689	0.044766	0.0465518	0.0490158	0.0508353	0.0526572	0.0552656	0.0577838	0.0696486
2022-06-15 21:40:00	0.00148486	0.00264734	0.00333542	0.00408564	0.00475454	0.00552075	0.00689931	0.00806831	0.00822462	0.00914049	0.0100537	0.0112225	0.0122232	0.0135333	0.0147154	0.0158263	0.0173689	0.0184672	0.0198502	0.0214651	0.0231174	0.024778	0.0262169	0.0279461	0.0297026	0.0306683	0.0320549	0.033813	0.035177	0.0364235	0.0381847	0.0395271	0.0418951	0.0430676	0.0437132	0.0459911	0.0477603	0.0508352	0.0526571	0.0552656	0.0583908	0.0679743
2022-06-15 21:50:00	0.00145191	0.00256258	0.00329795	0.00399895	0.00470709	0.00552075	0.0068993	0.00806831	0.00822461	0.00894075	0.00983402	0.0110911	0.0122232	0.0135333	0.0143338	0.0158263	0.0171655	0.0187366	0.0200587	0.0214651	0.0230927	0.0245174	0.0259099	0.0276188	0.0289327	0.0311156	0.0324262	0.0338129	0.0348026	0.0365559	0.0370655	0.0387872	0.0405197	0.0422614	0.0445244	0.0468347	0.0486364	0.0515679	0.052657	0.0544801	0.0556344	0.0680674
2022-06-15 22:00:00	0.00147558	0.00261591	0.00333197	0.00393822	0.00469968	0.00545705	0.0068993	0.00806831	0.00810502	0.00883606	0.00983402	0.010818	0.0120818	0.0135333	0.0148627	0.0158263	0.0169187	0.0184672	0.0198918	0.0209682	0.022768	0.0241689	0.0255373	0.0272216	0.0286012	0.029998	0.0317175	0.0331182	0.0340529	0.0353556	0.0366909	0.0383953	0.0405832	0.0423276	0.044524	0.0463001	0.0473746	0.0502307	0.0520309	0.0544793	0.0563024	0.0680665
2022-06-15 22:10:00	0.00145191	0.00256258	0.00321039	0.00393822	0.00475454	0.00538454	0.00680336	0.0079575	0.00810501	0.00894075	0.00983402	0.0106927	0.0120817	0.0133748	0.0143338	0.0158263	0.0171655	0.0182556	0.0195992	0.0211937	0.0225004	0.0238818	0.0252717	0.0269385	0.0283003	0.0296941	0.0313962	0.0331181	0.0339452	0.0361808	0.0374977	0.0392395	0.0409922	0.0422609	0.043566	0.0453039	0.0480811	0.049133	0.0521152	0.0539195	0.0557238	0.0687909
2022-06-15 22:20:00	0.00146879	0.00259266	0.00329795	0.0040627	0.00469968	0.00538454	0.00682397	0.00777877	0.00801554	0.00894075	0.00983402	0.0106927	0.0122619	0.0130868	0.0143338	0.015641	0.0169187	0.0182556	0.0198289	0.0214422	0.0222575	0.0238818	0.0252717	0.0269385	0.0283451	0.0296941	0.0313962	0.0319281	0.0332125	0.0348856	0.0365723	0.0388478	0.04011	0.041834	0.0435657	0.0450851	0.0468194	0.0485573	0.050766	0.0525235	0.0555281	0.0665593
2022-06-15 22:30:00	0.00145191	0.00256258	0.00329795	0.00399895	0.00475454	0.00552075	0.0068993	0.00798541	0.00822461	0.00894075	0.00983402	0.0108064	0.0120818	0.0128945	0.0143338	0.0154644	0.0167249	0.0182556	0.0193906	0.0206667	0.0222575	0.0236082	0.0249792	0.0266267	0.0276115	0.0292677	0.0309454	0.0319279	0.0332123	0.0344727	0.0361395	0.0378182	0.0395074	0.0407355	0.0424216	0.0450847	0.0475255	0.0485568	0.0514338	0.0539998	0.0571127	0.0673747
2022-06-15 22:40:00	0.00145191	0.00256258	0.00329795	0.00393822	0.00474225	0.00543963	0.00680336	0.00798541	0.00801554	0.00884099	0.00969429	0.0108242	0.0120817	0.0130315	0.0141739	0.0152395	0.0167249	0.0176505	0.0188929	0.0204299	0.0220025	0.0236082	0.0249791	0.0266266	0.0283002	0.0296939	0.0310246	0.0315546	0.0323426	0.0339718	0.0356144	0.0372687	0.0389332	0.0412052	0.0429108	0.0457648	0.0475253	0.0485566	0.0508927	0.0526546	0.055632	0.0673741
2022-06-15 22:50:00	0.00141477	0.00256258	0.00324786	0.00399895	0.00488586	0.0054901	0.00682397	0.00787461	0.00810502	0.00894075	0.00983402	0.0106928	0.0120818	0.0130529	0.0143338	0.0152645	0.0167524	0.0178621	0.0191717	0.0202151	0.0217711	0.0233599	0.0249791	0.0263569	0.0276822	0.0289164	0.029914	0.0311813	0.0323425	0.0339717	0.0352021	0.0372685	0.0389331	0.041205	0.0429106	0.0450843	0.0468186	0.0485564	0.0502965	0.0526543	0.0544161	0.0673736
2022-06-15 23:00:00	0.00139945	0.00252237	0.00321039	0.00389278	0.00453011	0.00532384	0.00672802	0.0078746	0.00801553	0.00894074	0.00983401	0.0108242	0.0120817	0.0130867	0.0143338	0.0152645	0.016549	0.0178521	0.0193906	0.0202151	0.0215161	0.0233598	0.0243317	0.0266266	0.0275666	0.0292201	0.0305412	0.0315041	0.0326823	0.0340793	0.0356142	0.0372685	0.0389331	0.0406064	0.0422872	0.0445081	0.0462202	0.0491315	0.0508923	0.0533013	0.0550848	0.0667471
2022-06-15 23:10:00	0.00139945	0.00252237	0.00317797	0.00393822	0.00453011	0.00526015	0.00665269	0.00777876	0.00793028	0.00871395	0.009834	0.0106927	0.0120817	0.0128944	0.0143338	0.0153041	0.0165489	0.0180636	0.0193906	0.020215	0.0217711	0.0230863	0.0243316	0.0256667	0.0275666	0.0292201	0.0305411	0.0313899	0.0326823	0.0343286	0.035202	0.0368371	0.0380318	0.0401363	0.0417976	0.0441131	0.0475997	0.0486338	0.0503767	0.052654	0.0557217	0.0658673
2022-06-15 23:20:00	0.00139945	0.00249758	0.00319236	0.00387092	0.00459997	0.00526015	0.00657362	0.00768744	0.00781633	0.0085187	0.00969427	0.0106927	0.0122619	0.0132238	0.0143338	0.0154644	0.0165489	0.0180636	0.0193906	0.0209681	0.022026	0.0233599	0.0243317	0.0259365	0.02728	0.0289163	0.0297905	0.0314243	0.0326823	0.0339354	0.0347898	0.0364057	0.0379355	0.0401363	0.042287	0.0439737	0.0451367	0.0479354	0.0503765	0.0521205	0.0557214	0.0667464
2022-06-15 23:30:00	0.001422	0.00249507	0.00317468	0.00381019	0.0045301	0.00526015	0.00657362	0.00768744	0.00772242	0.00851869	0.00960913	0.0106927	0.0118179	0.0128944	0.0143338	0.0154894	0.0165489	0.017862	0.0188929	0.0204517	0.021771	0.0230279	0.0243711	0.0256667	0.0269642	0.0285101	0.0294365	0.0310509	0.0323423	0.0335783	0.0352018	0.0364055	0.0380315	0.0396661	0.0413079	0.0434645	0.0458095	0.0486333	0.0503762	0.0526534	0.0550839	0.0658666
2022-06-15 23:40:00	0.00140593	0.00252237	0.00322477	0.00384949	0.00453011	0.00526015	0.00657362	0.00768744	0.00783637	0.0085187	0.00947951	0.0106927	0.0116462	0.0127638	0.0141886	0.0150792	0.0165489	0.0180635	0.018913	0.0204517	0.021771	0.0233598	0.0246241	0.0256667	0.0272799	0.0278407	0.0297904	0.0306953	0.031968	0.0331011	0.0342893	0.035882	0.0380314	0.039666	0.0413077	0.0429554	0.0451362	0.0475096	0.0492122	0.0515033	0.0544147	0.0667453
2022-06-15 23:50:00	0.00139328	0.00245928	0.00314227	0.00384949	0.00459996	0.00526015	0.00657362	0.00758187	0.00772242	0.00851869	0.00969427	0.0106927	0.0115114	0.0128944	0.0140207	0.0150792	0.0165489	0.017669	0.018913	0.0204517	0.021771	0.0233598	0.024726	0.026045	0.0272799	0.0285815	0.0291305	0.0307281	0.0323423	0.0334943	0.0347015	0.0358821	0.0380184	0.0396524	0.0413739	0.0429555	0.0452809	0.0469616	0.04978	0.0515034	0.0538638	0.0661483
2022-06-16	0.00141405	0.00252237	0.00317797	0.00389892	0.00453011	0.00526015	0.00657362	0.00768744	0.00793028	0.00862339	0.00958456	0.0106927	0.0116831	0.0128944	0.0140207	0.0150792	0.0163551	0.0174124	0.018913	0.020215	0.021771	0.0228496	0.0243711	0.0256666	0.0272798	0.028292	0.0291304	0.0303724	0.0319679	0.033101	0.0347014	0.0358819	0.0374845	0.0386477	0.0402473	0.0429552	0.0452806	0.0469613	0.0492119	0.0529048	0.0538635	0.0661479
2022-06-16 00:10:00	0.00146231	0.00252238	0.00333542	0.00405278	0.00465223	0.00526015	0.00657363	0.00777876	0.00793028	0.0085187	0.00946941	0.0106927	0.0116462	0.0128944	0.0138171	0.0150792	0.0161462	0.0174124	0.0186941	0.020215	0.0215505	0.0225177	0.0244335	0.0253696	0.0269641	0.028292	0.0291304	0.0303723	0.0319678	0.033101	0.0347014	0.0364053	0.0380313	0.0396659	0.0413076	0.0429553	0.0446075	0.0475095	0.0505389	0.0521197	0.0544147	0.0661482
2022-06-16 00:20:00	0.00141405	0.00252237	0.00329795	0.00404439	0.00465223	0.00526015	0.00665269	0.00777876	0.00801553	0.00864574	0.00960914	0.0106927	0.0116462	0.0128944	0.0138171	0.0150792	0.0165489	0.0172109	0.0186941	0.020215	0.0214616	0.0225177	0.0240786	0.0253696	0.0269641	0.028292	0.0294843	0.0303723	0.0319678	0.0335781	0.0353144	0.0369548	0.0380314	0.039666	0.0419311	0.0441126	0.0458095	0.0480579	0.0497802	0.0521201	0.0550522	0.0651322
2022-06-16 00:30:00	0.00145419	0.00259266	0.00329795	0.00399896	0.00465482	0.00532385	0.00664896	0.0078746	0.00801554	0.0087363	0.00983401	0.0106927	0.0118179	0.0128945	0.0140208	0.0150792	0.0165489	0.017852	0.0186942	0.020215	0.0212068	0.0227913	0.0240786	0.0256667	0.0269641	0.028292	0.0291472	0.0303724	0.0324447	0.0335782	0.0352017	0.0368368	0.0380924	0.0397295	0.0422867	0.0434645	0.0463381	0.0486333	0.0503762	0.0527673	0.054533	0.0668392
2022-06-16 00:40:00	0.00147714	0.00262132	0.00333542	0.00408564	0.00475454	0.00540497	0.00672803	0.00768745	0.00801976	0.00885019	0.00983402	0.0106927	0.0118179	0.0128945	0.0141886	0.0153041	0.016549	0.0176505	0.0186942	0.020215	0.0215161	0.0228497	0.0240786	0.0253696	0.0269642	0.0282921	0.0295766	0.0311987	0.0328376	0.0340791	0.0361595	0.036837	0.0384823	0.0401362	0.0423112	0.0439989	0.0474753	0.0492375	0.0510021	0.0527678	0.0551706	0.0668397
2022-06-16 00:50:00	0.00148486	0.0026514	0.00329795	0.00408789	0.00475454	0.00552075	0.0068993	0.00787461	0.00810502	0.00894075	0.00995488	0.0108242	0.0119594	0.0128945	0.0141886	0.015666	0.016549	0.0178521	0.0186942	0.0202151	0.0215162	0.0233599	0.0240787	0.0253697	0.0269642	0.0282627	0.0295767	0.0311987	0.0328377	0.0344919	0.0361596	0.0373865	0.0390564	0.0412283	0.0428505	0.0445598	0.0480867	0.0498716	0.0502793	0.0527682	0.0545023	0.0659607
2022-06-16 01:00:00	0.00148649	0.00267891	0.00346134	0.00413333	0.00488272	0.00558445	0.00689931	0.00806831	0.00810503	0.00894076	0.00983403	0.010818	0.0120818	0.0130868	0.0143338	0.0153041	0.016549	0.0178521	0.0189131	0.0202151	0.0217711	0.0233599	0.0247262	0.026357	0.0276114	0.0286269	0.029914	0.0315545	0.0328379	0.0339913	0.0357271	0.0373867	0.0386668	0.0412284	0.0434741	0.0458887	0.0476003	0.04854	0.0502795	0.0519896	0.0537291	0.0659609
2022-06-16 01:10:00	0.00154155	0.00279548	0.00350067	0.00419708	0.00486697	0.00558761	0.00689931	0.00806832	0.00810503	0.00894076	0.00995489	0.0108242	0.0120818	0.013053	0.0143338	0.015666	0.016549	0.0180636	0.0196204	0.0210018	0.0220261	0.02336	0.0247262	0.026357	0.0272958	0.0282923	0.029914	0.031199	0.0328379	0.0354109	0.0371231	0.0388476	0.0401321	0.0418571	0.0435897	0.0458375	0.0474489	0.0479366	0.0496545	0.0507569	0.0530923	0.065271
2022-06-16 01:20:00	0.00154155	0.00281163	0.00354594	0.00424713	0.00493524	0.00566372	0.007	0.00806832	0.00832319	0.0090741	0.00998069	0.0111089	0.0120818	0.0135333	0.0145476	0.0158263	0.0167958	0.0180637	0.0196205	0.0207534	0.0222937	0.0236471	0.0249793	0.0263571	0.0280137	0.0289332	0.0305916	0.0322694	0.0337129	0.0354112	0.0371234	0.0388479	0.040583	0.0423274	0.0434252	0.0453037	0.0476011	0.0486352	0.0497823	0.0526555	0.0550545	0.0667484
2022-06-16 01:30:00	0.00161793	0.00297985	0.00369073	0.00445506	0.00512463	0.00579427	0.00724113	0.00825592	0.00841711	0.00927904	0.0102061	0.0112225	0.0124105	0.0135334	0.0148917	0.0160624	0.017369	0.0185551	0.0196205	0.0212168	0.022595	0.0236473	0.0252864	0.026627	0.0280139	0.0295719	0.0310426	0.0323533	0.0336601	0.0354114	0.0380762	0.0394534	0.0405834	0.0427544	0.0440105	0.0463003	0.0480815	0.0497087	0.0514902	0.05392	0.0557242	0.06744
2022-06-16 01:40:00	0.00161793	0.00296263	0.00365502	0.00436172	0.00506705	0.00595048	0.00724113	0.00846806	0.00861004	0.00927904	0.0103213	0.0114919	0.0126804	0.0137352	0.0148917	0.0160209	0.017369	0.0185552	0.0198617	0.0212168	0.02285	0.0245175	0.0252865	0.0269543	0.0287227	0.0304456	0.0317178	0.0327453	0.0340532	0.0357686	0.0385091	0.0407731	0.0421215	0.0433393	0.0449233	0.0468351	0.0486368	0.0504423	0.052791	0.0546188	0.0563939	0.0674413
2022-06-16 01:50:00	0.00167109	0.00299577	0.00377533	0.00452776	0.00523732	0.00601449	0.0074298	0.00846806	0.00873556	0.00938374	0.0104481	0.0114919	0.0128362	0.0139015	0.0152684	0.0164252	0.0176281	0.0192415	0.0204615	0.0217941	0.0231909	0.0248833	0.0262172	0.0276634	0.0290708	0.0304459	0.0321911	0.0344804	0.035384	0.0371666	0.0389637	0.0406437	0.0429802	0.0436816	0.044924	0.0461554	0.047931	0.0509652	0.0527918	0.0540599	0.0565377	0.0694322
2022-06-16 02:00:00	0.0016543	0.00299741	0.00393736	0.00485546	0.00537852	0.00617513	0.0077108	0.00878702	0.00894271	0.0097489	0.0107118	0.0117786	0.0128695	0.0142039	0.0154534	0.0168583	0.0178416	0.0192416	0.0205928	0.0222682	0.0237394	0.0251705	0.0262174	0.0279466	0.0297032	0.0318196	0.0329526	0.0339221	0.0357043	0.0375029	0.0388398	0.0406441	0.0423781	0.0441997	0.0466837	0.047397	0.047959	0.0510474	0.052877	0.0547077	0.0571168	0.0697176
2022-06-16 02:10:00	0.00171667	0.00326345	0.00401009	0.00473092	0.0054968	0.00631893	0.00768698	0.00888761	0.00916837	0.00999553	0.0109942	0.0122242	0.0133087	0.0147567	0.0156296	0.0170625	0.0182297	0.0196762	0.0209	0.0220198	0.0234719	0.0251849	0.0272377	0.0290342	0.0300512	0.0311663	0.0329528	0.0344213	0.0357045	0.0375032	0.0393167	0.040668	0.0424845	0.0444268	0.0462659	0.0478823	0.0497244	0.0515703	0.0534186	0.0552681	0.0577863	0.0690918
2022-06-16 02:20:00	0.00177343	0.00324539	0.0040017	0.00472347	0.00564498	0.00652312	0.00797641	0.00899842	0.00930664	0.00999554	0.0112425	0.0123622	0.0136707	0.0149077	0.0157895	0.0170625	0.0187256	0.0199935	0.0217166	0.0234834	0.024621	0.0260341	0.0272379	0.0294719	0.0308595	0.032342	0.0334497	0.0347606	0.0365869	0.0374237	0.0392333	0.0416611	0.0435221	0.045393	0.0460462	0.0485973	0.0504669	0.0529442	0.0540451	0.0559164	0.0584895	0.0707869
2022-06-16 02:30:00	0.00178124	0.00318068	0.00411095	0.00502316	0.00576912	0.00655835	0.00800142	0.00923209	0.00962261	0.0104908	0.0115389	0.012892	0.0140349	0.015091	0.0165718	0.0176378	0.019133	0.0204281	0.0216133	0.023135	0.0249159	0.026418	0.0275168	0.0296752	0.0315405	0.0330978	0.0349952	0.0364831	0.0370201	0.0384305	0.040701	0.0421605	0.0444944	0.0459371	0.0478388	0.0491589	0.0510502	0.0535792	0.0560674	0.0573295	0.0599501	0.0707889
2022-06-16 02:40:00	0.0018203	0.00333826	0.00419995	0.00504264	0.00585809	0.00669885	0.00809283	0.00922237	0.00973118	0.0106178	0.0118118	0.0129747	0.0141317	0.0154879	0.0167755	0.0181121	0.0196535	0.0208842	0.0224311	0.0240076	0.025171	0.0274107	0.0290184	0.0308517	0.0320238	0.0331174	0.0345865	0.0360723	0.0379675	0.0398803	0.0424459	0.0444179	0.0464022	0.0479271	0.0498068	0.0510073	0.0524412	0.0555701	0.0569943	0.0595553	0.0615485	0.0742986
2022-06-16 02:50:00	0.0018705	0.00345991	0.0043647	0.00515056	0.00608789	0.00688328	0.0083716	0.00967928	0.0102249	0.0110105	0.0121106	0.0131682	0.0146602	0.0156464	0.0172168	0.0185224	0.020081	0.0214525	0.0226843	0.0245299	0.0261234	0.027411	0.0293112	0.0312446	0.0324263	0.0339452	0.0363004	0.0382915	0.0393724	0.0409433	0.0433559	0.0453703	0.0469242	0.0483981	0.0504018	0.0517952	0.052971	0.0556028	0.0591303	0.061178	0.0630238	0.0764931
2022-06-16 03:00:00	0.00194367	0.00350365	0.00458094	0.00540573	0.00621175	0.0072128	0.00858973	0.00978487	0.0103656	0.0111439	0.0122573	0.0134656	0.0148404	0.0162553	0.0176068	0.0190096	0.0206274	0.0222934	0.0238598	0.0255138	0.0271371	0.0283465	0.0303116	0.0319838	0.0339943	0.0360749	0.03767	0.0387676	0.0409114	0.0424955	0.043882	0.0464974	0.0479723	0.0500347	0.0515404	0.0535968	0.0562703	0.0577258	0.0597284	0.0617969	0.0646387	0.0792184
2022-06-16 03:10:00	0.00196317	0.00367352	0.00475533	0.00582987	0.00652626	0.00755356	0.00888707	0.0102697	0.010651	0.011619	0.0127107	0.013785	0.0150591	0.0166666	0.0182548	0.0197266	0.0210761	0.0227722	0.0244561	0.026446	0.0274182	0.0294193	0.0314915	0.0331904	0.0352768	0.0368502	0.0389629	0.040689	0.0423018	0.0444332	0.0460571	0.048197	0.0503504	0.0533155	0.0549291	0.0561916	0.0583539	0.0605208	0.0626906	0.0648618	0.0670331	0.0815853
2022-06-16 03:20:00	0.00206043	0.00381721	0.00498819	0.00592372	0.00707465	0.00800593	0.00935628	0.0105459	0.0111249	0.0122755	0.013306	0.0148485	0.0163474	0.0174472	0.0189653	0.0207041	0.0218965	0.0236313	0.025415	0.0270799	0.0284822	0.030561	0.0326797	0.0340751	0.0356796	0.0378202	0.0395378	0.0417066	0.0438981	0.0461101	0.0483402	0.0494824	0.0511193	0.0533172	0.0560908	0.0583292	0.0596738	0.0612559	0.062693	0.0666132	0.0678476	0.0831513
2022-06-16 03:30:00	0.00216251	0.00411173	0.00523818	0.00635162	0.00746033	0.00825371	0.00971415	0.0109339	0.01203	0.0129185	0.014171	0.0155842	0.0172019	0.0183592	0.0196807	0.0217301	0.023502	0.0247884	0.0266178	0.0283606	0.0302346	0.0320575	0.0338891	0.0355937	0.0374482	0.0392475	0.0414977	0.0432505	0.0450689	0.0466372	0.0496295	0.0525409	0.0542564	0.0565894	0.058058	0.0612847	0.061992	0.0643933	0.0665619	0.0689066	0.0719504	0.0872771
2022-06-16 03:40:00	0.00226965	0.00429628	0.00564795	0.00674	0.00775299	0.00900245	0.0104674	0.0119161	0.0125777	0.0137281	0.0149218	0.0163923	0.0178741	0.0192689	0.0208914	0.0224758	0.0241204	0.0263282	0.0275264	0.0297661	0.031733	0.0336464	0.0346911	0.0369796	0.0388614	0.0416625	0.0440513	0.0452772	0.0476565	0.0489495	0.0520903	0.054511	0.0567981	0.058514	0.0609373	0.0633694	0.0658085	0.0682527	0.0707003	0.0731497	0.0755991	0.0908099
2022-06-16 03:50:00	0.00253775	0.00467571	0.00618366	0.00742438	0.00832849	0.00956227	0.0111025	0.0130275	0.0135643	0.0145172	0.0159677	0.0173425	0.0186705	0.0204571	0.0219267	0.0235896	0.0255748	0.0268808	0.0291977	0.0312414	0.0332712	0.0348211	0.0372353	0.0388127	0.0416749	0.0432351	0.0455715	0.0480717	0.050598	0.0525101	0.0551678	0.0577317	0.0603116	0.0638309	0.0655784	0.0675157	0.0701147	0.0716398	0.0734859	0.0779374	0.0805477	0.099377
2022-06-16 04:00:00	0.00272233	0.00509408	0.00677578	0.00808884	0.00919662	0.0105112	0.0122429	0.0136284	0.0145339	0.0156333	0.0170086	0.018697	0.0201288	0.0218103	0.0233362	0.0251235	0.0268727	0.0286758	0.0311475	0.033682	0.0353145	0.0370857	0.0396571	0.0422734	0.0449312	0.046366	0.0490247	0.0506138	0.0538252	0.0559589	0.0592731	0.0620281	0.0641368	0.0668954	0.0696664	0.0717335	0.0752369	0.077263	0.0790676	0.0818077	0.0836093	0.114566
2022-06-16 04:10:00	0.00290378	0.00550119	0.00726296	0.00900869	0.0102037	0.0114532	0.0131822	0.0149957	0.0158332	0.0172111	0.0187149	0.0203494	0.021689	0.0236265	0.0257062	0.0270711	0.0293802	0.0312104	0.0344038	0.0357958	0.0380737	0.040853	0.0431631	0.0456031	0.0478783	0.0499897	0.0528564	0.0550897	0.0579853	0.0603003	0.0632178	0.0661565	0.0683464	0.0720868	0.0742399	0.0772041	0.0810772	0.0821766	0.0861401	0.0891261	0.0910268	0.119553
2022-06-16 04:20:00	0.00309844	0.00602297	0.00792305	0.00956889	0.0114149	0.0127738	0.0146841	0.0163473	0.017265	0.0188446	0.0204097	0.0221922	0.0236623	0.0254992	0.028346	0.0298206	0.0323643	0.0345677	0.0369716	0.038921	0.0410261	0.0433677	0.0470737	0.0494349	0.0519512	0.0538672	0.0569566	0.0600823	0.0632407	0.0654427	0.0696432	0.07099	0.0741636	0.0773544	0.0805597	0.0837769	0.086146	0.0893478	0.0925543	0.0957632	0.0977767	0.129463
2022-06-16 04:30:00	0.00348684	0.00685128	0.00901483	0.0109311	0.0127765	0.0146005	0.0164366	0.0185031	0.0197363	0.0209645	0.0228328	0.0244461	0.0263183	0.0280892	0.0297512	0.032102	0.0342963	0.0360852	0.0391959	0.0417629	0.0445231	0.0477735	0.0510865	0.0524178	0.0551499	0.0584599	0.061813	0.0644341	0.0678217	0.071241	0.0746888	0.0781617	0.0807254	0.0829616	0.0855249	0.0902813	0.0937592	0.0972448	0.101909	0.104229	0.107724	0.143493
2022-06-16 04:40:00	0.00372122	0.00723638	0.00982162	0.0122349	0.0142113	0.0160831	0.0185221	0.0203821	0.0217862	0.023737	0.0254012	0.0276199	0.0292836	0.0309422	0.0332837	0.0354371	0.0378397	0.0393543	0.042747	0.0444879	0.0479136	0.0508988	0.0536208	0.0571593	0.0607541	0.0620867	0.0658583	0.0694732	0.0720405	0.075673	0.0801472	0.082043	0.0857119	0.0894008	0.0931065	0.0968262	0.100557	0.105887	0.109689	0.113494	0.117301	0.156184
2022-06-16 04:50:00	0.00416441	0.00827007	0.0109385	0.013637	0.016271	0.0188934	0.0217171	0.0235643	0.0255356	0.0271249	0.0290789	0.030771	0.0334657	0.035774	0.0378911	0.0398628	0.0416843	0.0442951	0.0470906	0.0495741	0.0513982	0.0552393	0.0582225	0.0613201	0.0644225	0.0682897	0.0722075	0.0754	0.0793651	0.0823814	0.0863694	0.0914687	0.0933528	0.0973714	0.102578	0.106678	0.110789	0.11491	0.119038	0.123169	0.129242	0.167264
2022-06-16 05:00:00	0.00446641	0.0088677	0.011911	0.0147782	0.0177208	0.0202472	0.0229563	0.0259428	0.0280021	0.0297449	0.0327175	0.0342959	0.0364925	0.0389484	0.0411204	0.043912	0.0463816	0.048795	0.0505003	0.0539879	0.057475	0.0601325	0.0633693	0.06677	0.0709701	0.07435	0.078616	0.0820825	0.0851443	0.0894388	0.0937692	0.0995784	0.102847	0.107276	0.111725	0.11485	0.12067	0.123716	0.128161	0.134158	0.13866	0.178674
2022-06-16 05:10:00	0.00486341	0.00956114	0.0129168	0.0160941	0.0192074	0.0223154	0.0258344	0.028429	0.030863	0.0333005	0.0366286	0.0383678	0.0413068	0.0434107	0.0459802	0.0488607	0.0517126	0.0531399	0.057146	0.0594743	0.0624746	0.0654885	0.0700315	0.071951	0.0764774	0.0801449	0.0834984	0.0880832	0.0928634	0.0964078	0.103527	0.107031	0.111821	0.116637	0.121865	0.126738	0.129671	0.134498	0.14308	0.149524	0.154545	0.191791
2022-06-16 05:20:00	0.00510435	0.0100348	0.0137704	0.0170853	0.0205955	0.023915	0.0269498	0.0308197	0.0332663	0.0365189	0.0392547	0.0420357	0.0443067	0.047289	0.0500882	0.053824	0.0562844	0.0592473	0.063023	0.0655905	0.0680474	0.0730173	0.0753316	0.0793089	0.0830749	0.0880637	0.0907844	0.0957701	0.100809	0.105895	0.112279	0.119179	0.124514	0.128579	0.133915	0.139272	0.146799	0.150426	0.155836	0.165102	0.172328	0.194906
2022-06-16 05:30:00	0.00522018	0.0103147	0.0140901	0.0177284	0.0214035	0.0248532	0.028285	0.0323468	0.0352612	0.0383285	0.0421593	0.0453335	0.0476	0.0501388	0.0536972	0.0564923	0.0597901	0.063776	0.0675478	0.0695992	0.0721614	0.0774321	0.0797861	0.084105	0.0881124	0.0934042	0.097579	0.102939	0.108355	0.112627	0.119534	0.126943	0.133998	0.139773	0.147218	0.155393	0.161392	0.165735	0.176105	0.182229	0.188355	0.199008
2022-06-16 05:40:00	0.00535724	0.0106542	0.0144527	0.0181078	0.0216159	0.0260845	0.0293947	0.032668	0.0358235	0.0393121	0.0421596	0.0458429	0.0488069	0.0520923	0.0551762	0.0577688	0.0610912	0.064319	0.0682478	0.0719878	0.0757379	0.0812702	0.0847704	0.0903677	0.0928692	0.0984474	0.104099	0.109818	0.115597	0.121432	0.129257	0.136795	0.142775	0.152408	0.158738	0.165982	0.176036	0.182598	0.192121	0.198806	0.207851	0.21717
2022-06-16 05:50:00	0.00556613	0.0109315	0.0148558	0.0186067	0.0224639	0.0265045	0.0301597	0.0339496	0.0370086	0.0402279	0.043733	0.0470917	0.0506995	0.0541125	0.0573161	0.0596158	0.0646792	0.068051	0.071938	0.0761657	0.079834	0.0848337	0.0907208	0.0945177	0.0995058	0.10383	0.11154	0.115825	0.125314	0.129602	0.140938	0.149259	0.155947	0.162672	0.16943	0.178288	0.187435	0.197413	0.208859	0.21613	0.223405	0.23631
2022-06-16 06:00:00	0.00556613	0.0111821	0.0151687	0.0186067	0.0229447	0.0273769	0.0308511	0.0342867	0.0384604	0.0428788	0.0459	0.0494253	0.053212	0.0576983	0.0611145	0.0649173	0.0678857	0.0729534	0.0766954	0.0816535	0.0870906	0.0899157	0.0952219	0.101511	0.105453	0.111788	0.116373	0.126151	0.130755	0.138742	0.149391	0.156351	0.163358	0.172413	0.181669	0.191859	0.201646	0.211196	0.222219	0.232728	0.245651	0.260567
2022-06-16 06:10:00	0.00541949	0.0106542	0.0146204	0.0186067	0.0227217	0.0263839	0.030851	0.0342866	0.0384007	0.0433042	0.0466234	0.0499102	0.054611	0.0582875	0.0624211	0.065671	0.0704612	0.0749641	0.0804958	0.0847373	0.089333	0.0943723	0.0997887	0.10638	0.111966	0.117332	0.123585	0.128858	0.135643	0.144173	0.155281	0.162517	0.173487	0.183081	0.190691	0.200307	0.208051	0.224273	0.23594	0.249462	0.25787	0.272635
2022-06-16 06:20:00	0.00512	0.0102187	0.0138973	0.0178461	0.021748	0.0255526	0.0293946	0.0330575	0.0366446	0.0408542	0.0442484	0.0488638	0.0526074	0.0561489	0.0607798	0.0649515	0.0693538	0.0741426	0.0792886	0.0839022	0.087993	0.0944219	0.100919	0.107585	0.11264	0.119409	0.125021	0.133206	0.140221	0.147303	0.154446	0.166043	0.175507	0.185901	0.197833	0.205103	0.213033	0.226988	0.237485	0.245761	0.257046	0.281993
2022-06-16 06:30:00	0.00487104	0.00982783	0.0134864	0.0171634	0.0215455	0.0252532	0.0290732	0.0328675	0.0358233	0.0389256	0.0428162	0.0471175	0.0507273	0.055287	0.0585602	0.0625686	0.0668296	0.0721309	0.0763922	0.0816955	0.0869534	0.0923894	0.0977216	0.104176	0.110734	0.117388	0.126151	0.133085	0.139372	0.146412	0.159268	0.168626	0.176185	0.183787	0.197827	0.205756	0.217044	0.23009	0.241062	0.256405	0.270649	0.29051
2022-06-16 06:40:00	0.00437073	0.00874285	0.0121292	0.0155812	0.0188112	0.0224652	0.0265701	0.0304825	0.0345324	0.0381312	0.0419423	0.0448925	0.0483045	0.0526758	0.0557943	0.0616068	0.0650729	0.0703239	0.0735169	0.0787098	0.0825745	0.0888972	0.0941326	0.101345	0.106666	0.113075	0.121009	0.127391	0.135698	0.146398	0.153497	0.164086	0.173462	0.180946	0.190366	0.202675	0.212663	0.223892	0.237447	0.248233	0.260429	0.275277
2022-06-16 06:50:00	0.00401441	0.00797116	0.0109385	0.0136089	0.0166228	0.0193019	0.0228287	0.0263659	0.0292076	0.0325626	0.0366277	0.0408754	0.0444806	0.0493446	0.0527762	0.0577104	0.062335	0.0670001	0.0708901	0.0766621	0.0807666	0.0853802	0.0913052	0.0962378	0.102295	0.107143	0.116415	0.122812	0.130729	0.13733	0.147116	0.156319	0.167175	0.176123	0.188139	0.200244	0.207985	0.219038	0.234597	0.246476	0.260788	0.276123
2022-06-16 07:00:00	0.00390558	0.00775743	0.0104222	0.012841	0.0156543	0.0181773	0.0211614	0.0238044	0.0263801	0.0286452	0.0318415	0.0346229	0.0381364	0.0427196	0.045248	0.0499612	0.0542715	0.0592413	0.0643499	0.0693717	0.0747157	0.0795858	0.0859561	0.0916319	0.0953271	0.102072	0.110369	0.117746	0.123945	0.131586	0.143276	0.151706	0.160167	0.169083	0.182637	0.192237	0.202546	0.212562	0.225209	0.239182	0.253889	0.265266
2022-06-16 07:10:00	0.00380399	0.00739536	0.0101886	0.0124926	0.0149154	0.0175226	0.0203704	0.0231729	0.0256937	0.0283108	0.030672	0.0337508	0.0367459	0.0411618	0.0435981	0.0474552	0.0503394	0.054168	0.0581729	0.0622547	0.0670499	0.0711539	0.0751563	0.0810218	0.0870351	0.0922622	0.102391	0.108016	0.117655	0.126809	0.136151	0.14401	0.154416	0.162988	0.176077	0.183129	0.195206	0.204613	0.21708	0.227841	0.240846	0.251792
2022-06-16 07:20:00	0.00358214	0.00739536	0.00994122	0.01252	0.0146975	0.0174267	0.0200863	0.0226213	0.0250399	0.0273379	0.0299418	0.0329028	0.035423	0.0391226	0.0419738	0.0452666	0.0491453	0.0516696	0.0561248	0.0599376	0.0638834	0.0683063	0.0713852	0.0778218	0.0839318	0.0889721	0.0930526	0.100328	0.105785	0.112379	0.120756	0.130796	0.138163	0.147781	0.158011	0.166128	0.175032	0.186292	0.197411	0.209072	0.221984	0.242644
2022-06-16 07:30:00	0.00350718	0.00708882	0.00971817	0.0122423	0.0147801	0.0172421	0.0200863	0.0221034	0.0241576	0.0265982	0.0288312	0.0313495	0.0341228	0.0374093	0.040044	0.0431293	0.0473346	0.0504688	0.0542444	0.0586599	0.0625389	0.0662738	0.0698423	0.0744526	0.0808828	0.0857397	0.0927681	0.0978629	0.105602	0.112315	0.120751	0.126372	0.135395	0.142807	0.152572	0.162956	0.173911	0.180394	0.189201	0.199921	0.211488	0.22617
2022-06-16 07:40:00	0.00330843	0.00656933	0.00892957	0.0114234	0.0139428	0.0161899	0.0191481	0.021521	0.0239983	0.0267547	0.0289208	0.031447	0.0338556	0.0369499	0.0395782	0.0416376	0.0456974	0.0493763	0.0530292	0.0573457	0.0617624	0.0664516	0.0717602	0.0773585	0.0803019	0.0880439	0.0930971	0.0996572	0.105986	0.111335	0.119496	0.128215	0.133956	0.141465	0.152739	0.160827	0.169188	0.177423	0.190489	0.202841	0.21758	0.236125
2022-06-16 07:50:00	0.0032352	0.00647269	0.00888221	0.0110053	0.0136406	0.0160327	0.0188447	0.0206806	0.0228929	0.02508	0.0275863	0.0304579	0.0334831	0.0365711	0.0391362	0.0427699	0.0464303	0.0506816	0.0543857	0.0579388	0.0603525	0.0654456	0.0699856	0.0746054	0.081395	0.0862828	0.0912348	0.0947982	0.103206	0.108592	0.116364	0.125055	0.130654	0.139597	0.148973	0.156909	0.167027	0.177764	0.18697	0.20001	0.209891	0.230011
2022-06-16 08:00:00	0.00318389	0.00632136	0.00849537	0.0106448	0.0130028	0.0154279	0.0182469	0.020737	0.0232063	0.0254663	0.0283141	0.0299623	0.0326293	0.0352419	0.0381509	0.0421245	0.0445846	0.0475261	0.0516238	0.0558258	0.0610221	0.0654784	0.0711006	0.0766981	0.0815236	0.0851219	0.0900071	0.0972247	0.101085	0.10876	0.115167	0.121974	0.129269	0.136203	0.143948	0.153049	0.161328	0.167339	0.178035	0.186105	0.196852	0.208241
2022-06-16 08:10:00	0.00327004	0.00639675	0.00877799	0.0110517	0.0128438	0.0149967	0.017349	0.0195179	0.0216273	0.0238359	0.0262179	0.0291362	0.0313678	0.0338758	0.0366263	0.0398201	0.0427518	0.0459573	0.0493437	0.052028	0.056615	0.0608463	0.0657325	0.0717528	0.0762667	0.0818644	0.0865622	0.0923978	0.0994988	0.104519	0.112421	0.118845	0.124473	0.132992	0.140505	0.146126	0.155071	0.163191	0.170791	0.183607	0.19264	0.205659
2022-06-16 08:20:00	0.00325548	0.0064975	0.00849538	0.0106861	0.0124365	0.0142169	0.0168146	0.0186917	0.0202862	0.0228432	0.0256908	0.0279347	0.0309203	0.033001	0.0353954	0.0381074	0.0406691	0.043934	0.0479807	0.051886	0.0550276	0.0598385	0.0646549	0.0695985	0.0747684	0.0792577	0.0838058	0.0884076	0.0937134	0.0998249	0.105855	0.110781	0.118915	0.125275	0.133862	0.140623	0.146048	0.157061	0.164711	0.172948	0.182646	0.195923
2022-06-16 08:30:00	0.00343205	0.0065997	0.00862899	0.0104632	0.0127255	0.0144624	0.0166419	0.0185031	0.0199716	0.0220031	0.0242018	0.0262149	0.0288527	0.0318605	0.0337278	0.0368387	0.0395245	0.0422248	0.0448182	0.0484659	0.0527784	0.0566321	0.0629261	0.0660837	0.0712989	0.0744576	0.0797072	0.0849557	0.091875	0.0974492	0.102168	0.108004	0.112837	0.120715	0.127365	0.13434	0.140914	0.149605	0.156714	0.164075	0.174001	0.186648
2022-06-16 08:40:00	0.00334163	0.00649751	0.00858063	0.0106861	0.0125614	0.0145858	0.0166347	0.0187226	0.0207368	0.0222655	0.0242018	0.0259712	0.0279602	0.0304823	0.0331028	0.0360133	0.0386831	0.0411064	0.0441274	0.0477188	0.0501279	0.0537879	0.059065	0.0629631	0.0686164	0.0727358	0.0786017	0.0829172	0.0872784	0.0943514	0.10116	0.108436	0.111703	0.11809	0.124712	0.129699	0.136028	0.143118	0.153406	0.160525	0.171892	0.180032
2022-06-16 08:50:00	0.00334163	0.00656933	0.00872756	0.0105827	0.0126322	0.014433	0.016599	0.0184736	0.0202751	0.0220031	0.0242018	0.0266294	0.0286689	0.030598	0.0335036	0.0356115	0.038059	0.040041	0.0434929	0.0464939	0.0500742	0.0529747	0.0574088	0.0620587	0.0666467	0.0699218	0.0739333	0.0779921	0.0842747	0.0874904	0.0942473	0.100749	0.104071	0.108552	0.114224	0.121607	0.129766	0.137486	0.149212	0.159976	0.171692	0.183737
2022-06-16 09:00:00	0.00330662	0.00649395	0.00862899	0.0105666	0.0126195	0.0144183	0.0166164	0.0184736	0.0202544	0.02198	0.0239398	0.0260307	0.0283621	0.0309098	0.0336502	0.0357838	0.0388098	0.0417195	0.0441275	0.0471802	0.0500744	0.0545234	0.057457	0.0612489	0.0651012	0.0690092	0.0738136	0.0767833	0.0799692	0.085037	0.0914935	0.0967317	0.102136	0.111811	0.117737	0.125558	0.133794	0.141955	0.145058	0.153674	0.164763	0.17654
2022-06-16 09:10:00	0.00334163	0.00656933	0.00868785	0.0105346	0.012574	0.0144624	0.0166347	0.0183051	0.0199716	0.0214527	0.0235963	0.0258489	0.0279601	0.0301386	0.0323228	0.0348638	0.0377011	0.0396471	0.0430426	0.0454913	0.0495471	0.0531646	0.0568518	0.0606037	0.0644154	0.0690817	0.073045	0.0781909	0.082303	0.0874889	0.0939484	0.0983191	0.104025	0.109934	0.116136	0.124197	0.128759	0.135577	0.138352	0.147033	0.15197	0.163744
2022-06-16 09:20:00	0.00327358	0.00636694	0.00855241	0.0105827	0.0121733	0.0139113	0.015832	0.0176296	0.0193791	0.0210083	0.022858	0.0251008	0.0273154	0.0298935	0.0325368	0.0357834	0.0384706	0.0408441	0.0443653	0.0474108	0.0497844	0.0534193	0.0578229	0.0610543	0.0648944	0.06879	0.0727366	0.0767296	0.0807648	0.0848381	0.0889454	0.0968031	0.102065	0.10646	0.112295	0.118124	0.122679	0.129556	0.137115	0.143581	0.148402	0.16423
2022-06-16 09:30:00	0.0032352	0.00629156	0.00831558	0.0100832	0.0120423	0.0139831	0.0156606	0.0177187	0.0193286	0.0205313	0.022367	0.0239263	0.0260653	0.0281465	0.030925	0.0337629	0.0367083	0.039632	0.0430487	0.0465523	0.0493616	0.0524769	0.0561165	0.0589159	0.0618298	0.0655412	0.070378	0.0751774	0.0798678	0.0838958	0.0889423	0.093971	0.099152	0.106176	0.111694	0.119167	0.125715	0.133895	0.140278	0.146697	0.151623	0.172135
2022-06-16 09:40:00	0.00318389	0.00609479	0.00827415	0.00998413	0.0118848	0.0136481	0.0155513	0.0171129	0.0184711	0.0200765	0.0220826	0.0243251	0.0259096	0.0280501	0.0300246	0.0320511	0.0351758	0.0369803	0.0401682	0.0438811	0.0470911	0.0505291	0.0540334	0.0575991	0.0605692	0.0642048	0.0687751	0.0725503	0.0763652	0.0802161	0.0850374	0.0909587	0.0950271	0.10166	0.108718	0.113063	0.121706	0.126825	0.132675	0.142014	0.151752	0.164141
2022-06-16 09:50:00	0.00345334	0.00681941	0.00891626	0.0111192	0.0131403	0.0149604	0.0167363	0.0185966	0.0198787	0.0213217	0.0234524	0.025101	0.0276396	0.0299587	0.0320618	0.0337299	0.0370183	0.0395293	0.0422713	0.0467901	0.0503933	0.0540727	0.0585563	0.0621307	0.0652076	0.0701405	0.07501	0.0783567	0.0824776	0.0853812	0.0919167	0.0961927	0.100496	0.104823	0.10917	0.118054	0.123753	0.128358	0.135911	0.142335	0.150703	0.161612
2022-06-16 10:00:00	0.00350718	0.00681941	0.00915995	0.0111071	0.0131332	0.0150031	0.0171593	0.0193083	0.0207277	0.0225058	0.0250434	0.0273785	0.0294753	0.0310803	0.0329195	0.0340951	0.0368575	0.0393981	0.0412268	0.044582	0.048015	0.0507651	0.0542857	0.0571585	0.0607533	0.0653703	0.0691204	0.0729146	0.0767488	0.0836738	0.0877246	0.0941872	0.0994775	0.106068	0.110467	0.117951	0.122499	0.127057	0.133722	0.13977	0.147739	0.161912
[truncated: 12,968 more rows]
