# Supplementary material for: Direct observations of bedform migration driven by turbidity currents in a lacustrine channel
Source: Sci Rep. 2025 Oct 30;15:38026. doi: 10.1038/s41598-025-21833-6 (PMC12575640; doi:10.1038/s41598-025-21833-6)
Supplement: Supplementary file 1 — Supplementary Information 1. [file 41598_2025_21833_MOESM1_ESM.zip › Source_data/ADCP/RBR_Thermistor_081037_20220914_1329.csv]

DateTime	temperature(°C)	pressure(dbar)
2022-06-11T00:00:00.000	5.713352808	70.36438067
2022-06-11T00:00:10.000	5.713352808	70.36451217
2022-06-11T00:00:20.000	5.713263888	70.36434021
2022-06-11T00:00:30.000	5.713382448	70.36442113
2022-06-11T00:00:40.000	5.713263888	70.3650839
2022-06-11T00:00:50.000	5.713194728	70.36446159
2022-06-11T00:01:00.000	5.713273768	70.36506366
2022-06-11T00:01:10.000	5.713036648	70.36442113
2022-06-11T00:01:20.000	5.713086048	70.36499285
2022-06-11T00:01:30.000	5.713105808	70.36441102
2022-06-11T00:01:40.000	5.713174968	70.36448183
2022-06-11T00:01:50.000	5.713254008	70.36446159
2022-06-11T00:02:00.000	5.713258948	70.3651547
2022-06-11T00:02:10.000	5.713372568	70.36444136
2022-06-11T00:02:20.000	5.713298468	70.36517494
2022-06-11T00:02:30.000	5.713258948	70.36513447
2022-06-11T00:02:40.000	5.713209548	70.36450206
2022-06-11T00:02:50.000	5.713328108	70.36512436
2022-06-11T00:03:00.000	5.713199668	70.36518505
2022-06-11T00:03:10.000	5.713387388	70.36447171
2022-06-11T00:03:20.000	5.713298468	70.36444136
2022-06-11T00:03:30.000	5.713135448	70.3644009
2022-06-11T00:03:40.000	5.713130508	70.36444136
2022-06-11T00:03:50.000	5.713120628	70.36446159
2022-06-11T00:04:00.000	5.713086048	70.36511424
2022-06-11T00:04:10.000	5.712730368	70.36519517
2022-06-11T00:04:20.000	5.712676028	70.36512436
2022-06-11T00:04:30.000	5.712671088	70.36526598
2022-06-11T00:04:40.000	5.712567347	70.36448183
2022-06-11T00:04:50.000	5.712557467	70.36510413
2022-06-11T00:05:00.000	5.712809408	70.36505355
2022-06-11T00:05:10.000	5.712814348	70.36444136
2022-06-11T00:05:20.000	5.713263888	70.36509401
2022-06-11T00:05:30.000	5.713377508	70.3650839
2022-06-11T00:05:40.000	5.713002068	70.36439079
2022-06-11T00:05:50.000	5.712977368	70.36441102
2022-06-11T00:06:00.000	5.713293528	70.36501309
2022-06-11T00:06:10.000	5.713486188	70.36443125
2022-06-11T00:06:20.000	5.713397268	70.36450206
2022-06-11T00:06:30.000	5.712784708	70.36507378
2022-06-11T00:06:40.000	5.712908208	70.36433009
2022-06-11T00:06:50.000	5.712947728	70.36520528
2022-06-11T00:07:00.000	5.713016888	70.36513447
2022-06-11T00:07:10.000	5.713214488	70.36443125
2022-06-11T00:07:20.000	5.713407148	70.36445148
2022-06-11T00:07:30.000	5.712927968	70.36512436
2022-06-11T00:07:40.000	5.713224368	70.36444136
2022-06-11T00:07:50.000	5.713293528	70.3644009
2022-06-11T00:08:00.000	5.713476308	70.36444136
2022-06-11T00:08:10.000	5.713115688	70.36444136
2022-06-11T00:08:20.000	5.713165088	70.36511424
2022-06-11T00:08:30.000	5.713229308	70.36513447
2022-06-11T00:08:40.000	5.713021828	70.3644009
2022-06-11T00:08:50.000	5.713189788	70.36507378
2022-06-11T00:09:00.000	5.713174968	70.36439079
2022-06-11T00:09:10.000	5.713135448	70.36439079
2022-06-11T00:09:20.000	5.713357748	70.36520528
2022-06-11T00:09:30.000	5.713204608	70.36516482
2022-06-11T00:09:40.000	5.713402208	70.36451217
2022-06-11T00:09:50.000	5.713189788	70.36514459
2022-06-11T00:10:00.000	5.713614627	70.36511424
2022-06-11T00:10:10.000	5.713254008	70.36447171
2022-06-11T00:10:20.000	5.713254008	70.36448183
2022-06-11T00:10:30.000	5.712942788	70.36446159
2022-06-11T00:10:40.000	5.713011948	70.36516482
2022-06-11T00:10:50.000	5.712962548	70.36531655
2022-06-11T00:11:00.000	5.712883508	70.36506366
2022-06-11T00:11:10.000	5.712997128	70.36507378
2022-06-11T00:11:20.000	5.713298468	70.36513447
2022-06-11T00:11:30.000	5.713382448	70.36445148
2022-06-11T00:11:40.000	5.713140388	70.36447171
2022-06-11T00:11:50.000	5.713461488	70.36512436
2022-06-11T00:12:00.000	5.713713427	70.36510413
2022-06-11T00:12:10.000	5.713619567	70.36446159
2022-06-11T00:12:20.000	5.713664027	70.3651547
2022-06-11T00:12:30.000	5.713649207	70.36511424
2022-06-11T00:12:40.000	5.713382448	70.36506366
2022-06-11T00:12:50.000	5.713244128	70.36516482
2022-06-11T00:13:00.000	5.713550408	70.36507378
2022-06-11T00:13:10.000	5.713407148	70.36511424
2022-06-11T00:13:20.000	5.713491128	70.36512436
2022-06-11T00:13:30.000	5.713377508	70.36520528
2022-06-11T00:13:40.000	5.713249068	70.36450206
2022-06-11T00:13:50.000	5.713318228	70.3644009
2022-06-11T00:14:00.000	5.713664027	70.36435032
2022-06-11T00:14:10.000	5.713446668	70.36443125
2022-06-11T00:14:20.000	5.713565228	70.36518505
2022-06-11T00:14:30.000	5.713372568	70.36511424
2022-06-11T00:14:40.000	5.713525708	70.36510413
2022-06-11T00:14:50.000	5.713234248	70.36513447
2022-06-11T00:15:00.000	5.713170028	70.36436044
2022-06-11T00:15:10.000	5.712942788	70.3650839
2022-06-11T00:15:20.000	5.712952668	70.36518505
2022-06-11T00:15:30.000	5.712695788	70.36445148
2022-06-11T00:15:40.000	5.712799528	70.36505355
2022-06-11T00:15:50.000	5.712730368	70.3651547
2022-06-11T00:16:00.000	5.712740248	70.36501309
2022-06-11T00:16:10.000	5.712977368	70.36510413
2022-06-11T00:16:20.000	5.713100868	70.36518505
2022-06-11T00:16:30.000	5.713160148	70.36522551
2022-06-11T00:16:40.000	5.713184848	70.3651547
2022-06-11T00:16:50.000	5.713268828	70.36442113
2022-06-11T00:17:00.000	5.713254008	70.36439079
2022-06-11T00:17:10.000	5.713268828	70.36448183
2022-06-11T00:17:20.000	5.713303408	70.36514459
2022-06-11T00:17:30.000	5.713441728	70.36442113
2022-06-11T00:17:40.000	5.713367628	70.36444136
2022-06-11T00:17:50.000	5.713199668	70.36442113
2022-06-11T00:18:00.000	5.713086048	70.36506366
2022-06-11T00:18:10.000	5.713145328	70.36450206
2022-06-11T00:18:20.000	5.713229308	70.36447171
2022-06-11T00:18:30.000	5.713550408	70.36518505
2022-06-11T00:18:40.000	5.713550408	70.36443125
2022-06-11T00:18:50.000	5.713589928	70.36510413
2022-06-11T00:19:00.000	5.713851747	70.36518505
2022-06-11T00:19:10.000	5.714049346	70.36441102
2022-06-11T00:19:20.000	5.713970306	70.36454252
2022-06-11T00:19:30.000	5.713668967	70.36509401
2022-06-11T00:19:40.000	5.713980186	70.36511424
2022-06-11T00:19:50.000	5.713827047	70.36522551
2022-06-11T00:20:00.000	5.713827047	70.36441102
2022-06-11T00:20:10.000	5.713955486	70.36520528
2022-06-11T00:20:20.000	5.713362688	70.36444136
2022-06-11T00:20:30.000	5.713283648	70.36446159
2022-06-11T00:20:40.000	5.713436788	70.3645324
2022-06-11T00:20:50.000	5.713990066	70.36450206
2022-06-11T00:21:00.000	5.714192605	70.36512436
2022-06-11T00:21:10.000	5.714256825	70.36448183
2022-06-11T00:21:20.000	5.714177785	70.3650839
2022-06-11T00:21:30.000	5.714227185	70.3644009
2022-06-11T00:21:40.000	5.714227185	70.36519517
2022-06-11T00:21:50.000	5.714261765	70.3651547
2022-06-11T00:22:00.000	5.714138266	70.36512436
2022-06-11T00:22:10.000	5.714103686	70.36510413
2022-06-11T00:22:20.000	5.713683787	70.36445148
2022-06-11T00:22:30.000	5.713876447	70.3644009
2022-06-11T00:22:40.000	5.713960426	70.36441102
2022-06-11T00:22:50.000	5.713995006	70.3651547
2022-06-11T00:23:00.000	5.713945606	70.36442113
2022-06-11T00:23:10.000	5.713846807	70.36438067
2022-06-11T00:23:20.000	5.714004886	70.36447171
2022-06-11T00:23:30.000	5.713980186	70.36517494
2022-06-11T00:23:40.000	5.714128386	70.36523563
2022-06-11T00:23:50.000	5.714064166	70.36443125
2022-06-11T00:24:00.000	5.714054286	70.36513447
2022-06-11T00:24:10.000	5.714108626	70.36510413
2022-06-11T00:24:20.000	5.714083926	70.36452229
2022-06-11T00:24:30.000	5.713906087	70.36509401
2022-06-11T00:24:40.000	5.713950546	70.3650839
2022-06-11T00:24:50.000	5.714128386	70.36435032
2022-06-11T00:25:00.000	5.714069106	70.36516482
2022-06-11T00:25:10.000	5.713975246	70.36438067
2022-06-11T00:25:20.000	5.713797407	70.36524575
2022-06-11T00:25:30.000	5.713836927	70.36446159
2022-06-11T00:25:40.000	5.713738127	70.36514459
2022-06-11T00:25:50.000	5.713703547	70.36445148
2022-06-11T00:26:00.000	5.713995006	70.3644009
2022-06-11T00:26:10.000	5.713599807	70.36507378
2022-06-11T00:26:20.000	5.713501008	70.3650839
2022-06-11T00:26:30.000	5.713708487	70.36509401
2022-06-11T00:26:40.000	5.713748007	70.36445148
2022-06-11T00:26:50.000	5.713831987	70.36435032
2022-06-11T00:27:00.000	5.713703547	70.3650839
2022-06-11T00:27:10.000	5.713565228	70.36438067
2022-06-11T00:27:20.000	5.713525708	70.36443125
2022-06-11T00:27:30.000	5.713471368	70.36443125
2022-06-11T00:27:40.000	5.713342928	70.36509401
2022-06-11T00:27:50.000	5.713402208	70.36509401
2022-06-11T00:28:00.000	5.713446668	70.36509401
2022-06-11T00:28:10.000	5.713357748	70.36511424
2022-06-11T00:28:20.000	5.713298468	70.36443125
2022-06-11T00:28:30.000	5.713456548	70.3644009
2022-06-11T00:28:40.000	5.713189788	70.36509401
2022-06-11T00:28:50.000	5.713105808	70.36512436
2022-06-11T00:29:00.000	5.713224368	70.3642694
2022-06-11T00:29:10.000	5.713155208	70.36513447
2022-06-11T00:29:20.000	5.713303408	70.36437055
2022-06-11T00:29:30.000	5.713219428	70.36510413
2022-06-11T00:29:40.000	5.713249068	70.3650839
2022-06-11T00:29:50.000	5.713431848	70.3644009
2022-06-11T00:30:00.000	5.713634387	70.36431998
2022-06-11T00:30:10.000	5.713249068	70.36514459
2022-06-11T00:30:20.000	5.713234248	70.36436044
2022-06-11T00:30:30.000	5.713461488	70.36445148
2022-06-11T00:30:40.000	5.713772707	70.36509401
2022-06-11T00:30:50.000	5.713930786	70.36507378
2022-06-11T00:31:00.000	5.713777647	70.36523563
2022-06-11T00:31:10.000	5.713792467	70.3652154
2022-06-11T00:31:20.000	5.713678847	70.3650839
2022-06-11T00:31:30.000	5.713486188	70.36450206
2022-06-11T00:31:40.000	5.713318228	70.36517494
2022-06-11T00:31:50.000	5.713298468	70.36449194
2022-06-11T00:32:00.000	5.713446668	70.3644009
2022-06-11T00:32:10.000	5.713209548	70.36510413
2022-06-11T00:32:20.000	5.713140388	70.36519517
2022-06-11T00:32:30.000	5.713090988	70.36506366
2022-06-11T00:32:40.000	5.713105808	70.36443125
2022-06-11T00:32:50.000	5.713170028	70.36512436
2022-06-11T00:33:00.000	5.713456548	70.36514459
2022-06-11T00:33:10.000	5.713100868	70.36450206
2022-06-11T00:33:20.000	5.713387388	70.3650839
2022-06-11T00:33:30.000	5.713204608	70.36511424
2022-06-11T00:33:40.000	5.713224368	70.36439079
2022-06-11T00:33:50.000	5.712987248	70.3644009
2022-06-11T00:34:00.000	5.713061348	70.36442113
2022-06-11T00:34:10.000	5.713125568	70.36513447
2022-06-11T00:34:20.000	5.712873628	70.36441102
2022-06-11T00:34:30.000	5.712957608	70.36509401
2022-06-11T00:34:40.000	5.712977368	70.36446159
2022-06-11T00:34:50.000	5.712809408	70.36441102
2022-06-11T00:35:00.000	5.713041588	70.3650232
2022-06-11T00:35:10.000	5.712957608	70.36523563
2022-06-11T00:35:20.000	5.713056408	70.36507378
2022-06-11T00:35:30.000	5.713155208	70.36458298
2022-06-11T00:35:40.000	5.713313288	70.36501309
2022-06-11T00:35:50.000	5.713258948	70.3644009
2022-06-11T00:36:00.000	5.713254008	70.36439079
2022-06-11T00:36:10.000	5.713204608	70.36513447
2022-06-11T00:36:20.000	5.713249068	70.36439079
2022-06-11T00:36:30.000	5.713100868	70.36507378
2022-06-11T00:36:40.000	5.713421968	70.36509401
2022-06-11T00:36:50.000	5.713145328	70.36448183
2022-06-11T00:37:00.000	5.713367628	70.3650839
2022-06-11T00:37:10.000	5.713298468	70.3651547
2022-06-11T00:37:20.000	5.713584988	70.36457286
2022-06-11T00:37:30.000	5.713713427	70.36514459
2022-06-11T00:37:40.000	5.713787527	70.36510413
2022-06-11T00:37:50.000	5.713728247	70.36514459
2022-06-11T00:38:00.000	5.713614627	70.3650232
2022-06-11T00:38:10.000	5.713471368	70.36514459
2022-06-11T00:38:20.000	5.713150268	70.36445148
2022-06-11T00:38:30.000	5.713342928	70.36436044
2022-06-11T00:38:40.000	5.713421968	70.36505355
2022-06-11T00:38:50.000	5.713614627	70.3651547
2022-06-11T00:39:00.000	5.713446668	70.36439079
2022-06-11T00:39:10.000	5.713515828	70.36513447
2022-06-11T00:39:20.000	5.713268828	70.36444136
2022-06-11T00:39:30.000	5.713397268	70.36511424
2022-06-11T00:39:40.000	5.713451608	70.36516482
2022-06-11T00:39:50.000	5.713580048	70.36446159
2022-06-11T00:40:00.000	5.713757887	70.36510413
2022-06-11T00:40:10.000	5.713624507	70.36451217
2022-06-11T00:40:20.000	5.713461488	70.36446159
2022-06-11T00:40:30.000	5.713525708	70.36438067
2022-06-11T00:40:40.000	5.713476308	70.36518505
2022-06-11T00:40:50.000	5.713565228	70.36512436
2022-06-11T00:41:00.000	5.713718367	70.36520528
2022-06-11T00:41:10.000	5.713822107	70.36513447
2022-06-11T00:41:20.000	5.713580048	70.36513447
2022-06-11T00:41:30.000	5.713698607	70.36446159
2022-06-11T00:41:40.000	5.713743067	70.3650839
2022-06-11T00:41:50.000	5.713308348	70.36441102
2022-06-11T00:42:00.000	5.713426908	70.3651547
2022-06-11T00:42:10.000	5.713501008	70.36450206
2022-06-11T00:42:20.000	5.713599807	70.3652154
2022-06-11T00:42:30.000	5.713757887	70.36522551
2022-06-11T00:42:40.000	5.713827047	70.36451217
2022-06-11T00:42:50.000	5.713614627	70.36514459
2022-06-11T00:43:00.000	5.713871507	70.36435032
2022-06-11T00:43:10.000	5.713723307	70.36516482
2022-06-11T00:43:20.000	5.713911027	70.36439079
2022-06-11T00:43:30.000	5.713841867	70.36511424
2022-06-11T00:43:40.000	5.713836927	70.36513447
2022-06-11T00:43:50.000	5.713782587	70.36443125
2022-06-11T00:44:00.000	5.713836927	70.36442113
2022-06-11T00:44:10.000	5.713960426	70.3652154
2022-06-11T00:44:20.000	5.713995006	70.36517494
2022-06-11T00:44:30.000	5.714074046	70.3650232
2022-06-11T00:44:40.000	5.713985126	70.3652154
2022-06-11T00:44:50.000	5.713940666	70.36511424
2022-06-11T00:45:00.000	5.714088866	70.36507378
2022-06-11T00:45:10.000	5.713925846	70.36511424
2022-06-11T00:45:20.000	5.713268828	70.36441102
2022-06-11T00:45:30.000	5.713333048	70.36443125
2022-06-11T00:45:40.000	5.713436788	70.3650839
2022-06-11T00:45:50.000	5.713540528	70.36452229
2022-06-11T00:46:00.000	5.713723307	70.36501309
2022-06-11T00:46:10.000	5.713436788	70.36441102
2022-06-11T00:46:20.000	5.712814348	70.36520528
2022-06-11T00:46:30.000	5.713303408	70.36434021
2022-06-11T00:46:40.000	5.713421968	70.36504343
2022-06-11T00:46:50.000	5.713614627	70.36443125
2022-06-11T00:47:00.000	5.713540528	70.36501309
2022-06-11T00:47:10.000	5.713560288	70.3650839
2022-06-11T00:47:20.000	5.713728247	70.36509401
2022-06-11T00:47:30.000	5.713604747	70.36518505
2022-06-11T00:47:40.000	5.713609687	70.36460321
2022-06-11T00:47:50.000	5.713713427	70.3651547
2022-06-11T00:48:00.000	5.713782587	70.3650839
2022-06-11T00:48:10.000	5.713718367	70.36454252
2022-06-11T00:48:20.000	5.713668967	70.36524575
2022-06-11T00:48:30.000	5.713733187	70.36514459
2022-06-11T00:48:40.000	5.713629447	70.36514459
2022-06-11T00:48:50.000	5.713589928	70.36511424
2022-06-11T00:49:00.000	5.713782587	70.36512436
2022-06-11T00:49:10.000	5.713728247	70.36512436
2022-06-11T00:49:20.000	5.713520768	70.36516482
2022-06-11T00:49:30.000	5.713456548	70.36438067
2022-06-11T00:49:40.000	5.713505948	70.36517494
2022-06-11T00:49:50.000	5.713540528	70.36504343
2022-06-11T00:50:00.000	5.713402208	70.36526598
2022-06-11T00:50:10.000	5.713402208	70.36512436
2022-06-11T00:50:20.000	5.713313288	70.3644009
2022-06-11T00:50:30.000	5.713303408	70.36505355
2022-06-11T00:50:40.000	5.713209548	70.36509401
2022-06-11T00:50:50.000	5.713229308	70.3651547
2022-06-11T00:51:00.000	5.713219428	70.36437055
2022-06-11T00:51:10.000	5.713145328	70.36507378
2022-06-11T00:51:20.000	5.713135448	70.36509401
2022-06-11T00:51:30.000	5.712987248	70.36511424
2022-06-11T00:51:40.000	5.713426908	70.36443125
2022-06-11T00:51:50.000	5.713673907	70.36509401
2022-06-11T00:52:00.000	5.713999946	70.3650839
2022-06-11T00:52:10.000	5.713787527	70.36438067
2022-06-11T00:52:20.000	5.713718367	70.3651547
2022-06-11T00:52:30.000	5.713831987	70.36442113
2022-06-11T00:52:40.000	5.713812227	70.36517494
2022-06-11T00:52:50.000	5.713891267	70.36509401
2022-06-11T00:53:00.000	5.713906087	70.36507378
2022-06-11T00:53:10.000	5.713748007	70.36499285
2022-06-11T00:53:20.000	5.713797407	70.36454252
2022-06-11T00:53:30.000	5.713792467	70.36511424
2022-06-11T00:53:40.000	5.713792467	70.36503332
2022-06-11T00:53:50.000	5.713836927	70.36509401
2022-06-11T00:54:00.000	5.714019706	70.36511424
2022-06-11T00:54:10.000	5.713970306	70.36446159
2022-06-11T00:54:20.000	5.713792467	70.36439079
2022-06-11T00:54:30.000	5.713891267	70.3650232
2022-06-11T00:54:40.000	5.713985126	70.36512436
2022-06-11T00:54:50.000	5.713940666	70.3644009
2022-06-11T00:55:00.000	5.714222245	70.36513447
2022-06-11T00:55:10.000	5.713866567	70.36504343
2022-06-11T00:55:20.000	5.713955486	70.36506366
2022-06-11T00:55:30.000	5.713970306	70.36509401
2022-06-11T00:55:40.000	5.714078986	70.36517494
2022-06-11T00:55:50.000	5.713827047	70.36518505
2022-06-11T00:56:00.000	5.714108626	70.36512436
2022-06-11T00:56:10.000	5.713896207	70.36512436
2022-06-11T00:56:20.000	5.713772707	70.36520528
2022-06-11T00:56:30.000	5.713970306	70.36467402
2022-06-11T00:56:40.000	5.713762827	70.36510413
2022-06-11T00:56:50.000	5.713698607	70.3650839
2022-06-11T00:57:00.000	5.713851747	70.36443125
2022-06-11T00:57:10.000	5.713886327	70.36441102
2022-06-11T00:57:20.000	5.713812227	70.36516482
2022-06-11T00:57:30.000	5.713723307	70.36514459
2022-06-11T00:57:40.000	5.713817167	70.36510413
2022-06-11T00:57:50.000	5.713817167	70.36443125
2022-06-11T00:58:00.000	5.714004886	70.36506366
2022-06-11T00:58:10.000	5.713782587	70.3650839
2022-06-11T00:58:20.000	5.713807287	70.36523563
2022-06-11T00:58:30.000	5.713980186	70.36452229
2022-06-11T00:58:40.000	5.713807287	70.36529632
2022-06-11T00:58:50.000	5.713856687	70.36516482
2022-06-11T00:59:00.000	5.713851747	70.36447171
2022-06-11T00:59:10.000	5.714044406	70.36520528
2022-06-11T00:59:20.000	5.714098746	70.36513447
2022-06-11T00:59:30.000	5.713807287	70.36509401
2022-06-11T00:59:40.000	5.713960426	70.36513447
2022-06-11T00:59:50.000	5.714108626	70.36441102
2022-06-11T01:00:00.000	5.714192605	70.3651547
2022-06-11T01:00:10.000	5.714306225	70.36456275
2022-06-11T01:00:20.000	5.714301285	70.36444136
2022-06-11T01:00:30.000	5.714128386	70.36444136
2022-06-11T01:00:40.000	5.714187665	70.3644009
2022-06-11T01:00:50.000	5.714325984	70.36451217
2022-06-11T01:01:00.000	5.714335864	70.36439079
2022-06-11T01:01:10.000	5.714474184	70.36445148
2022-06-11T01:01:20.000	5.714222245	70.36509401
2022-06-11T01:01:30.000	5.714227185	70.36511424
2022-06-11T01:01:40.000	5.713866567	70.3650839
2022-06-11T01:01:50.000	5.713772707	70.36434021
2022-06-11T01:02:00.000	5.713856687	70.3650839
2022-06-11T01:02:10.000	5.713713427	70.36511424
2022-06-11T01:02:20.000	5.713748007	70.36444136
2022-06-11T01:02:30.000	5.713846807	70.36505355
2022-06-11T01:02:40.000	5.713960426	70.36510413
2022-06-11T01:02:50.000	5.713925846	70.36510413
2022-06-11T01:03:00.000	5.713911027	70.36507378
2022-06-11T01:03:10.000	5.713757887	70.36518505
2022-06-11T01:03:20.000	5.713822107	70.36507378
2022-06-11T01:03:30.000	5.713792467	70.36452229
2022-06-11T01:03:40.000	5.713950546	70.36442113
2022-06-11T01:03:50.000	5.714088866	70.36520528
2022-06-11T01:04:00.000	5.713945606	70.3651547
2022-06-11T01:04:10.000	5.714009826	70.36451217
2022-06-11T01:04:20.000	5.713940666	70.36519517
2022-06-11T01:04:30.000	5.713980186	70.36522551
2022-06-11T01:04:40.000	5.714004886	70.36517494
2022-06-11T01:04:50.000	5.713881387	70.36450206
2022-06-11T01:05:00.000	5.713822107	70.36519517
2022-06-11T01:05:10.000	5.713906087	70.36457286
2022-06-11T01:05:20.000	5.713856687	70.36443125
2022-06-11T01:05:30.000	5.713856687	70.36523563
2022-06-11T01:05:40.000	5.714034526	70.36513447
2022-06-11T01:05:50.000	5.713896207	70.3650232
2022-06-11T01:06:00.000	5.714044406	70.36439079
2022-06-11T01:06:10.000	5.713718367	70.36451217
2022-06-11T01:06:20.000	5.713915966	70.36529632
2022-06-11T01:06:30.000	5.713688727	70.36522551
2022-06-11T01:06:40.000	5.713748007	70.3652154
2022-06-11T01:06:50.000	5.713560288	70.36450206
2022-06-11T01:07:00.000	5.713846807	70.36514459
2022-06-11T01:07:10.000	5.713915966	70.36452229
2022-06-11T01:07:20.000	5.713822107	70.36524575
2022-06-11T01:07:30.000	5.713822107	70.36448183
2022-06-11T01:07:40.000	5.714049346	70.36452229
2022-06-11T01:07:50.000	5.713777647	70.36512436
2022-06-11T01:08:00.000	5.713634387	70.36518505
2022-06-11T01:08:10.000	5.713757887	70.3651547
2022-06-11T01:08:20.000	5.713313288	70.36443125
2022-06-11T01:08:30.000	5.713165088	70.36513447
2022-06-11T01:08:40.000	5.713288588	70.36516482
2022-06-11T01:08:50.000	5.713100868	70.36444136
2022-06-11T01:09:00.000	5.713328108	70.36513447
2022-06-11T01:09:10.000	5.713575108	70.36531655
2022-06-11T01:09:20.000	5.713224368	70.36529632
2022-06-11T01:09:30.000	5.713263888	70.36524575
2022-06-11T01:09:40.000	5.713441728	70.36513447
2022-06-11T01:09:50.000	5.713357748	70.3645324
2022-06-11T01:10:00.000	5.713397268	70.3650839
2022-06-11T01:10:10.000	5.713496068	70.36527609
2022-06-11T01:10:20.000	5.713925846	70.36513447
2022-06-11T01:10:30.000	5.713999946	70.36447171
2022-06-11T01:10:40.000	5.713822107	70.36514459
2022-06-11T01:10:50.000	5.713891267	70.36451217
2022-06-11T01:11:00.000	5.713851747	70.36445148
2022-06-11T01:11:10.000	5.713619567	70.36517494
2022-06-11T01:11:20.000	5.713397268	70.36513447
2022-06-11T01:11:30.000	5.713007008	70.36509401
2022-06-11T01:11:40.000	5.713086048	70.3652154
2022-06-11T01:11:50.000	5.713441728	70.36507378
2022-06-11T01:12:00.000	5.713580048	70.36512436
2022-06-11T01:12:10.000	5.713693667	70.36517494
2022-06-11T01:12:20.000	5.713817167	70.36452229
2022-06-11T01:12:30.000	5.713871507	70.36511424
2022-06-11T01:12:40.000	5.713417028	70.36517494
2022-06-11T01:12:50.000	5.713550408	70.36444136
2022-06-11T01:13:00.000	5.713397268	70.36435032
2022-06-11T01:13:10.000	5.713204608	70.36444136
2022-06-11T01:13:20.000	5.713367628	70.36443125
2022-06-11T01:13:30.000	5.713145328	70.36513447
2022-06-11T01:13:40.000	5.713081108	70.36523563
2022-06-11T01:13:50.000	5.713090988	70.36509401
2022-06-11T01:14:00.000	5.713214488	70.36436044
2022-06-11T01:14:10.000	5.713258948	70.36505355
2022-06-11T01:14:20.000	5.713347868	70.36513447
2022-06-11T01:14:30.000	5.712987248	70.3651547
2022-06-11T01:14:40.000	5.713140388	70.36437055
2022-06-11T01:14:50.000	5.713397268	70.36444136
2022-06-11T01:15:00.000	5.713728247	70.36439079
2022-06-11T01:15:10.000	5.713614627	70.36531655
2022-06-11T01:15:20.000	5.713634387	70.36514459
2022-06-11T01:15:30.000	5.713644267	70.36512436
2022-06-11T01:15:40.000	5.713802347	70.36516482
2022-06-11T01:15:50.000	5.713718367	70.36513447
2022-06-11T01:16:00.000	5.713436788	70.36439079
2022-06-11T01:16:10.000	5.713397268	70.36450206
2022-06-11T01:16:20.000	5.713254008	70.36517494
2022-06-11T01:16:30.000	5.713333048	70.36511424
2022-06-11T01:16:40.000	5.713515828	70.36519517
2022-06-11T01:16:50.000	5.713555348	70.36514459
2022-06-11T01:17:00.000	5.713594868	70.3651547
2022-06-11T01:17:10.000	5.713535588	70.36514459
2022-06-11T01:17:20.000	5.713688727	70.36441102
2022-06-11T01:17:30.000	5.713733187	70.36514459
2022-06-11T01:17:40.000	5.713584988	70.36517494
2022-06-11T01:17:50.000	5.713688727	70.36512436
2022-06-11T01:18:00.000	5.713723307	70.36504343
2022-06-11T01:18:10.000	5.713614627	70.3650839
2022-06-11T01:18:20.000	5.713762827	70.36436044
2022-06-11T01:18:30.000	5.713723307	70.3651547
2022-06-11T01:18:40.000	5.713560288	70.36522551
2022-06-11T01:18:50.000	5.713718367	70.36505355
2022-06-11T01:19:00.000	5.713772707	70.36442113
2022-06-11T01:19:10.000	5.713614627	70.36445148
2022-06-11T01:19:20.000	5.713659087	70.36441102
2022-06-11T01:19:30.000	5.713718367	70.36514459
2022-06-11T01:19:40.000	5.713827047	70.3652154
2022-06-11T01:19:50.000	5.713683787	70.36443125
2022-06-11T01:20:00.000	5.713589928	70.36518505
2022-06-11T01:20:10.000	5.713150268	70.3652154
2022-06-11T01:20:20.000	5.712804468	70.36514459
2022-06-11T01:20:30.000	5.712903268	70.36510413
2022-06-11T01:20:40.000	5.712626628	70.36447171
2022-06-11T01:20:50.000	5.712527827	70.36448183
2022-06-11T01:21:00.000	5.712606868	70.36506366
2022-06-11T01:21:10.000	5.712789648	70.36506366
2022-06-11T01:21:20.000	5.712898328	70.36516482
2022-06-11T01:21:30.000	5.712923028	70.36517494
2022-06-11T01:21:40.000	5.712878568	70.3652154
2022-06-11T01:21:50.000	5.713204608	70.36446159
2022-06-11T01:22:00.000	5.713071228	70.36524575
2022-06-11T01:22:10.000	5.712898328	70.36509401
2022-06-11T01:22:20.000	5.712878568	70.36448183
2022-06-11T01:22:30.000	5.712937848	70.36520528
2022-06-11T01:22:40.000	5.713110748	70.36517494
2022-06-11T01:22:50.000	5.713125568	70.36514459
2022-06-11T01:23:00.000	5.713367628	70.3650839
2022-06-11T01:23:10.000	5.713352808	70.36519517
2022-06-11T01:23:20.000	5.713244128	70.36505355
2022-06-11T01:23:30.000	5.713377508	70.36442113
2022-06-11T01:23:40.000	5.713387388	70.36514459
2022-06-11T01:23:50.000	5.713609687	70.3644009
2022-06-11T01:24:00.000	5.713693667	70.36516482
2022-06-11T01:24:10.000	5.713412088	70.36445148
2022-06-11T01:24:20.000	5.713471368	70.3651547
2022-06-11T01:24:30.000	5.713303408	70.36516482
2022-06-11T01:24:40.000	5.713683787	70.36444136
2022-06-11T01:24:50.000	5.713476308	70.36516482
2022-06-11T01:25:00.000	5.713688727	70.36507378
2022-06-11T01:25:10.000	5.713584988	70.36512436
2022-06-11T01:25:20.000	5.713594868	70.36438067
2022-06-11T01:25:30.000	5.713604747	70.36443125
2022-06-11T01:25:40.000	5.713728247	70.3644009
2022-06-11T01:25:50.000	5.713565228	70.3651547
2022-06-11T01:26:00.000	5.713718367	70.36506366
2022-06-11T01:26:10.000	5.713530648	70.36447171
2022-06-11T01:26:20.000	5.713505948	70.3650839
2022-06-11T01:26:30.000	5.713510888	70.36520528
2022-06-11T01:26:40.000	5.713580048	70.36524575
2022-06-11T01:26:50.000	5.713515828	70.3651547
2022-06-11T01:27:00.000	5.713417028	70.36445148
2022-06-11T01:27:10.000	5.713570168	70.36528621
2022-06-11T01:27:20.000	5.713471368	70.36446159
2022-06-11T01:27:30.000	5.713604747	70.3645931
2022-06-11T01:27:40.000	5.713713427	70.36517494
2022-06-11T01:27:50.000	5.713634387	70.36511424
2022-06-11T01:28:00.000	5.713392328	70.36452229
2022-06-11T01:28:10.000	5.713387388	70.36447171
2022-06-11T01:28:20.000	5.713515828	70.36439079
2022-06-11T01:28:30.000	5.713456548	70.36447171
2022-06-11T01:28:40.000	5.713352808	70.36443125
2022-06-11T01:28:50.000	5.713431848	70.36512436
2022-06-11T01:29:00.000	5.713678847	70.36451217
2022-06-11T01:29:10.000	5.713639327	70.36462344
2022-06-11T01:29:20.000	5.713580048	70.36516482
2022-06-11T01:29:30.000	5.713505948	70.36441102
2022-06-11T01:29:40.000	5.713639327	70.36507378
2022-06-11T01:29:50.000	5.713520768	70.36444136
2022-06-11T01:30:00.000	5.713782587	70.36507378
2022-06-11T01:30:10.000	5.713599807	70.36448183
2022-06-11T01:30:20.000	5.713535588	70.36513447
2022-06-11T01:30:30.000	5.713629447	70.36513447
2022-06-11T01:30:40.000	5.713644267	70.36446159
2022-06-11T01:30:50.000	5.713362688	70.36442113
2022-06-11T01:31:00.000	5.713426908	70.36514459
2022-06-11T01:31:10.000	5.713402208	70.36449194
2022-06-11T01:31:20.000	5.713619567	70.36437055
2022-06-11T01:31:30.000	5.713496068	70.36443125
2022-06-11T01:31:40.000	5.713525708	70.36450206
2022-06-11T01:31:50.000	5.713417028	70.36513447
2022-06-11T01:32:00.000	5.713565228	70.36449194
2022-06-11T01:32:10.000	5.713584988	70.36444136
2022-06-11T01:32:20.000	5.713752947	70.36513447
2022-06-11T01:32:30.000	5.713589928	70.36513447
2022-06-11T01:32:40.000	5.713515828	70.36512436
2022-06-11T01:32:50.000	5.713421968	70.36517494
2022-06-11T01:33:00.000	5.713698607	70.36441102
2022-06-11T01:33:10.000	5.713644267	70.36445148
2022-06-11T01:33:20.000	5.713752947	70.36447171
2022-06-11T01:33:30.000	5.713693667	70.36441102
2022-06-11T01:33:40.000	5.713535588	70.36513447
2022-06-11T01:33:50.000	5.713535588	70.36509401
2022-06-11T01:34:00.000	5.713664027	70.36513447
2022-06-11T01:34:10.000	5.713476308	70.36522551
2022-06-11T01:34:20.000	5.713668967	70.36510413
2022-06-11T01:34:30.000	5.713466428	70.36512436
2022-06-11T01:34:40.000	5.713575108	70.36450206
2022-06-11T01:34:50.000	5.713515828	70.36449194
2022-06-11T01:35:00.000	5.713481248	70.36507378
2022-06-11T01:35:10.000	5.713412088	70.36516482
2022-06-11T01:35:20.000	5.712873628	70.36512436
2022-06-11T01:35:30.000	5.712878568	70.36457286
2022-06-11T01:35:40.000	5.712755068	70.36461333
2022-06-11T01:35:50.000	5.712695788	70.36518505
2022-06-11T01:36:00.000	5.712651328	70.36448183
2022-06-11T01:36:10.000	5.712730368	70.36447171
2022-06-11T01:36:20.000	5.712745188	70.36505355
2022-06-11T01:36:30.000	5.712779768	70.36511424
2022-06-11T01:36:40.000	5.712769888	70.36445148
2022-06-11T01:36:50.000	5.712839048	70.3645324
2022-06-11T01:37:00.000	5.712720488	70.36510413
2022-06-11T01:37:10.000	5.712433967	70.36438067
2022-06-11T01:37:20.000	5.712567347	70.36517494
2022-06-11T01:37:30.000	5.712537707	70.3650839
2022-06-11T01:37:40.000	5.712448787	70.36445148
2022-06-11T01:37:50.000	5.712547587	70.36448183
2022-06-11T01:38:00.000	5.712824228	70.3650839
2022-06-11T01:38:10.000	5.712690848	70.36512436
2022-06-11T01:38:20.000	5.712636508	70.36524575
2022-06-11T01:38:30.000	5.712621688	70.36513447
2022-06-11T01:38:40.000	5.712621688	70.36444136
2022-06-11T01:38:50.000	5.712345047	70.3650839
2022-06-11T01:39:00.000	5.712532767	70.3651547
2022-06-11T01:39:10.000	5.712616748	70.36507378
2022-06-11T01:39:20.000	5.712715548	70.36509401
2022-06-11T01:39:30.000	5.712542647	70.36442113
2022-06-11T01:39:40.000	5.712572288	70.36514459
2022-06-11T01:39:50.000	5.712369747	70.3650839
2022-06-11T01:40:00.000	5.712829168	70.36514459
2022-06-11T01:40:10.000	5.713120628	70.36446159
2022-06-11T01:40:20.000	5.713496068	70.3651547
2022-06-11T01:40:30.000	5.713392328	70.36509401
2022-06-11T01:40:40.000	5.713441728	70.36507378
2022-06-11T01:40:50.000	5.713599807	70.36444136
2022-06-11T01:41:00.000	5.713584988	70.36441102
2022-06-11T01:41:10.000	5.713476308	70.36457286
2022-06-11T01:41:20.000	5.713417028	70.36443125
2022-06-11T01:41:30.000	5.713372568	70.36522551
2022-06-11T01:41:40.000	5.713357748	70.36513447
2022-06-11T01:41:50.000	5.713308348	70.36436044
2022-06-11T01:42:00.000	5.713629447	70.3644009
2022-06-11T01:42:10.000	5.713683787	70.3650839
2022-06-11T01:42:20.000	5.713505948	70.36514459
2022-06-11T01:42:30.000	5.713293528	70.36517494
2022-06-11T01:42:40.000	5.713510888	70.3650839
2022-06-11T01:42:50.000	5.713249068	70.36517494
2022-06-11T01:43:00.000	5.713377508	70.36448183
2022-06-11T01:43:10.000	5.713145328	70.36514459
2022-06-11T01:43:20.000	5.713041588	70.36447171
2022-06-11T01:43:30.000	5.713382448	70.36448183
2022-06-11T01:43:40.000	5.713342928	70.36438067
2022-06-11T01:43:50.000	5.713461488	70.36446159
2022-06-11T01:44:00.000	5.713644267	70.36516482
2022-06-11T01:44:10.000	5.713397268	70.36448183
2022-06-11T01:44:20.000	5.713604747	70.36446159
2022-06-11T01:44:30.000	5.713535588	70.36523563
2022-06-11T01:44:40.000	5.713471368	70.36511424
2022-06-11T01:44:50.000	5.713713427	70.3651547
2022-06-11T01:45:00.000	5.713604747	70.36507378
2022-06-11T01:45:10.000	5.713639327	70.36445148
2022-06-11T01:45:20.000	5.713550408	70.36507378
2022-06-11T01:45:30.000	5.713431848	70.36449194
2022-06-11T01:45:40.000	5.713303408	70.36513447
2022-06-11T01:45:50.000	5.713530648	70.36513447
2022-06-11T01:46:00.000	5.713614627	70.36512436
2022-06-11T01:46:10.000	5.713456548	70.36447171
2022-06-11T01:46:20.000	5.713515828	70.36454252
2022-06-11T01:46:30.000	5.713639327	70.36511424
2022-06-11T01:46:40.000	5.713555348	70.36447171
2022-06-11T01:46:50.000	5.713293528	70.36503332
2022-06-11T01:47:00.000	5.713599807	70.36443125
2022-06-11T01:47:10.000	5.713397268	70.3650839
2022-06-11T01:47:20.000	5.713441728	70.36449194
2022-06-11T01:47:30.000	5.713377508	70.36514459
2022-06-11T01:47:40.000	5.713283648	70.36524575
2022-06-11T01:47:50.000	5.713441728	70.36450206
2022-06-11T01:48:00.000	5.713550408	70.36518505
2022-06-11T01:48:10.000	5.713466428	70.36436044
2022-06-11T01:48:20.000	5.713609687	70.36442113
2022-06-11T01:48:30.000	5.713456548	70.3650839
2022-06-11T01:48:40.000	5.713550408	70.36504343
2022-06-11T01:48:50.000	5.713540528	70.36443125
2022-06-11T01:49:00.000	5.713649207	70.36507378
2022-06-11T01:49:10.000	5.713515828	70.36516482
2022-06-11T01:49:20.000	5.713668967	70.36518505
2022-06-11T01:49:30.000	5.713540528	70.36448183
2022-06-11T01:49:40.000	5.713619567	70.36448183
2022-06-11T01:49:50.000	5.713461488	70.3644009
2022-06-11T01:50:00.000	5.713584988	70.36444136
2022-06-11T01:50:10.000	5.713525708	70.36445148
2022-06-11T01:50:20.000	5.713407148	70.36531655
2022-06-11T01:50:30.000	5.713436788	70.3645324
2022-06-11T01:50:40.000	5.713431848	70.36513447
2022-06-11T01:50:50.000	5.713609687	70.36450206
2022-06-11T01:51:00.000	5.713644267	70.36436044
2022-06-11T01:51:10.000	5.713560288	70.36446159
2022-06-11T01:51:20.000	5.713471368	70.36449194
2022-06-11T01:51:30.000	5.713659087	70.36520528
2022-06-11T01:51:40.000	5.713441728	70.36446159
2022-06-11T01:51:50.000	5.713456548	70.36449194
2022-06-11T01:52:00.000	5.713570168	70.36445148
2022-06-11T01:52:10.000	5.713515828	70.36519517
2022-06-11T01:52:20.000	5.713441728	70.36447171
2022-06-11T01:52:30.000	5.713545468	70.36441102
2022-06-11T01:52:40.000	5.713456548	70.3651547
2022-06-11T01:52:50.000	5.713387388	70.36514459
2022-06-11T01:53:00.000	5.713426908	70.36511424
2022-06-11T01:53:10.000	5.713412088	70.36439079
2022-06-11T01:53:20.000	5.713436788	70.36450206
2022-06-11T01:53:30.000	5.713323168	70.36467402
2022-06-11T01:53:40.000	5.713421968	70.36510413
2022-06-11T01:53:50.000	5.713560288	70.36436044
2022-06-11T01:54:00.000	5.713555348	70.36431998
2022-06-11T01:54:10.000	5.713604747	70.36445148
2022-06-11T01:54:20.000	5.713515828	70.36523563
2022-06-11T01:54:30.000	5.713471368	70.36513447
2022-06-11T01:54:40.000	5.713629447	70.36450206
2022-06-11T01:54:50.000	5.713535588	70.36441102
2022-06-11T01:55:00.000	5.713456548	70.36512436
2022-06-11T01:55:10.000	5.713441728	70.36517494
2022-06-11T01:55:20.000	5.713491128	70.3644009
2022-06-11T01:55:30.000	5.713589928	70.36512436
2022-06-11T01:55:40.000	5.713520768	70.36520528
2022-06-11T01:55:50.000	5.713688727	70.36446159
2022-06-11T01:56:00.000	5.713629447	70.36524575
2022-06-11T01:56:10.000	5.713515828	70.36446159
2022-06-11T01:56:20.000	5.713565228	70.36519517
2022-06-11T01:56:30.000	5.713520768	70.36517494
2022-06-11T01:56:40.000	5.713575108	70.3652154
2022-06-11T01:56:50.000	5.713629447	70.36528621
2022-06-11T01:57:00.000	5.713594868	70.36522551
2022-06-11T01:57:10.000	5.713575108	70.3652154
2022-06-11T01:57:20.000	5.713421968	70.36517494
2022-06-11T01:57:30.000	5.713629447	70.36441102
2022-06-11T01:57:40.000	5.713614627	70.36444136
2022-06-11T01:57:50.000	5.713777647	70.36513447
2022-06-11T01:58:00.000	5.713683787	70.36510413
2022-06-11T01:58:10.000	5.713540528	70.36517494
2022-06-11T01:58:20.000	5.713589928	70.36517494
2022-06-11T01:58:30.000	5.713649207	70.36451217
2022-06-11T01:58:40.000	5.713550408	70.36513447
2022-06-11T01:58:50.000	5.713268828	70.3652154
2022-06-11T01:59:00.000	5.713535588	70.3645324
2022-06-11T01:59:10.000	5.713851747	70.3645931
2022-06-11T01:59:20.000	5.713624507	70.36444136
2022-06-11T01:59:30.000	5.713496068	70.36518505
2022-06-11T01:59:40.000	5.713599807	70.36523563
2022-06-11T01:59:50.000	5.713673907	70.36441102
2022-06-11T02:00:00.000	5.713298468	70.36527609
2022-06-11T02:00:10.000	5.713308348	70.36446159
2022-06-11T02:00:20.000	5.713170028	70.3651547
2022-06-11T02:00:30.000	5.713496068	70.36514459
2022-06-11T02:00:40.000	5.713866567	70.36446159
2022-06-11T02:00:50.000	5.713950546	70.36438067
2022-06-11T02:01:00.000	5.713965366	70.36435032
2022-06-11T02:01:10.000	5.713945606	70.36517494
2022-06-11T02:01:20.000	5.713915966	70.36449194
2022-06-11T02:01:30.000	5.713698607	70.36448183
2022-06-11T02:01:40.000	5.713624507	70.36520528
2022-06-11T02:01:50.000	5.713673907	70.36446159
2022-06-11T02:02:00.000	5.713915966	70.36518505
2022-06-11T02:02:10.000	5.713792467	70.36511424
2022-06-11T02:02:20.000	5.713945606	70.36516482
2022-06-11T02:02:30.000	5.713812227	70.36517494
2022-06-11T02:02:40.000	5.713575108	70.36444136
2022-06-11T02:02:50.000	5.713668967	70.36444136
2022-06-11T02:03:00.000	5.713649207	70.36510413
2022-06-11T02:03:10.000	5.713629447	70.36441102
2022-06-11T02:03:20.000	5.713683787	70.36444136
2022-06-11T02:03:30.000	5.713911027	70.36441102
2022-06-11T02:03:40.000	5.713802347	70.36448183
2022-06-11T02:03:50.000	5.713614627	70.36506366
2022-06-11T02:04:00.000	5.713575108	70.36444136
2022-06-11T02:04:10.000	5.713639327	70.36522551
2022-06-11T02:04:20.000	5.713619567	70.36509401
2022-06-11T02:04:30.000	5.713708487	70.36518505
2022-06-11T02:04:40.000	5.713708487	70.36450206
2022-06-11T02:04:50.000	5.713797407	70.36513447
2022-06-11T02:05:00.000	5.714266705	70.3650839
2022-06-11T02:05:10.000	5.713886327	70.36443125
2022-06-11T02:05:20.000	5.713980186	70.36525586
2022-06-11T02:05:30.000	5.714069106	70.3651547
2022-06-11T02:05:40.000	5.713846807	70.36514459
2022-06-11T02:05:50.000	5.713911027	70.36512436
2022-06-11T02:06:00.000	5.714113566	70.36511424
2022-06-11T02:06:10.000	5.714143205	70.36509401
2022-06-11T02:06:20.000	5.713985126	70.36512436
2022-06-11T02:06:30.000	5.713935726	70.3651547
2022-06-11T02:06:40.000	5.713629447	70.36446159
2022-06-11T02:06:50.000	5.713757887	70.36518505
2022-06-11T02:07:00.000	5.713757887	70.36435032
2022-06-11T02:07:10.000	5.713654147	70.36444136
2022-06-11T02:07:20.000	5.713644267	70.36442113
2022-06-11T02:07:30.000	5.713604747	70.36446159
2022-06-11T02:07:40.000	5.713896207	70.36509401
2022-06-11T02:07:50.000	5.713822107	70.36520528
2022-06-11T02:08:00.000	5.713748007	70.36448183
2022-06-11T02:08:10.000	5.713782587	70.36528621
2022-06-11T02:08:20.000	5.713540528	70.36451217
2022-06-11T02:08:30.000	5.713841867	70.36517494
2022-06-11T02:08:40.000	5.713619567	70.36441102
2022-06-11T02:08:50.000	5.713614627	70.36514459
2022-06-11T02:09:00.000	5.713629447	70.36518505
2022-06-11T02:09:10.000	5.713466428	70.36516482
2022-06-11T02:09:20.000	5.713451608	70.3651547
2022-06-11T02:09:30.000	5.713654147	70.36447171
2022-06-11T02:09:40.000	5.713777647	70.36444136
2022-06-11T02:09:50.000	5.713743067	70.36514459
2022-06-11T02:10:00.000	5.713812227	70.3650839
2022-06-11T02:10:10.000	5.714009826	70.36513447
2022-06-11T02:10:20.000	5.713906087	70.36519517
2022-06-11T02:10:30.000	5.714029586	70.36513447
2022-06-11T02:10:40.000	5.714024646	70.36446159
2022-06-11T02:10:50.000	5.714083926	70.36512436
2022-06-11T02:11:00.000	5.713995006	70.36507378
2022-06-11T02:11:10.000	5.714098746	70.36437055
2022-06-11T02:11:20.000	5.714059226	70.36442113
2022-06-11T02:11:30.000	5.714158025	70.36506366
2022-06-11T02:11:40.000	5.713945606	70.36505355
2022-06-11T02:11:50.000	5.713901147	70.36505355
2022-06-11T02:12:00.000	5.713911027	70.36461333
2022-06-11T02:12:10.000	5.714064166	70.36519517
2022-06-11T02:12:20.000	5.713985126	70.36445148
2022-06-11T02:12:30.000	5.713999946	70.3651547
2022-06-11T02:12:40.000	5.714078986	70.36443125
2022-06-11T02:12:50.000	5.713703547	70.36457286
2022-06-11T02:13:00.000	5.713708487	70.36513447
2022-06-11T02:13:10.000	5.713748007	70.36452229
2022-06-11T02:13:20.000	5.713738127	70.36513447
2022-06-11T02:13:30.000	5.713743067	70.36434021
2022-06-11T02:13:40.000	5.713723307	70.36447171
2022-06-11T02:13:50.000	5.713713427	70.36438067
2022-06-11T02:14:00.000	5.713846807	70.36517494
2022-06-11T02:14:10.000	5.713510888	70.36513447
2022-06-11T02:14:20.000	5.713772707	70.36506366
2022-06-11T02:14:30.000	5.713762827	70.3644009
2022-06-11T02:14:40.000	5.713664027	70.36511424
2022-06-11T02:14:50.000	5.713713427	70.3650839
2022-06-11T02:15:00.000	5.713930786	70.36439079
2022-06-11T02:15:10.000	5.713945606	70.36438067
2022-06-11T02:15:20.000	5.713950546	70.36506366
2022-06-11T02:15:30.000	5.713995006	70.36516482
2022-06-11T02:15:40.000	5.714128386	70.36513447
2022-06-11T02:15:50.000	5.713990066	70.36438067
2022-06-11T02:16:00.000	5.714133326	70.36431998
2022-06-11T02:16:10.000	5.714064166	70.36442113
2022-06-11T02:16:20.000	5.713851747	70.36520528
2022-06-11T02:16:30.000	5.713787527	70.36438067
2022-06-11T02:16:40.000	5.713713427	70.36446159
2022-06-11T02:16:50.000	5.713782587	70.36454252
2022-06-11T02:17:00.000	5.713802347	70.36509401
2022-06-11T02:17:10.000	5.713812227	70.36439079
2022-06-11T02:17:20.000	5.713812227	70.36438067
2022-06-11T02:17:30.000	5.713713427	70.36443125
2022-06-11T02:17:40.000	5.713856687	70.36436044
2022-06-11T02:17:50.000	5.713841867	70.36442113
2022-06-11T02:18:00.000	5.713871507	70.36500297
2022-06-11T02:18:10.000	5.713906087	70.36456275
2022-06-11T02:18:20.000	5.713738127	70.36437055
2022-06-11T02:18:30.000	5.713836927	70.36514459
2022-06-11T02:18:40.000	5.713930786	70.36445148
2022-06-11T02:18:50.000	5.713743067	70.36523563
2022-06-11T02:19:00.000	5.713846807	70.36510413
2022-06-11T02:19:10.000	5.713970306	70.36451217
2022-06-11T02:19:20.000	5.713886327	70.36511424
2022-06-11T02:19:30.000	5.713738127	70.36444136
2022-06-11T02:19:40.000	5.713792467	70.36523563
2022-06-11T02:19:50.000	5.713738127	70.36517494
2022-06-11T02:20:00.000	5.713846807	70.36442113
2022-06-11T02:20:10.000	5.713985126	70.36444136
2022-06-11T02:20:20.000	5.713876447	70.36436044
2022-06-11T02:20:30.000	5.713861627	70.36510413
2022-06-11T02:20:40.000	5.713901147	70.36447171
2022-06-11T02:20:50.000	5.713817167	70.36509401
2022-06-11T02:21:00.000	5.714029586	70.36443125
2022-06-11T02:21:10.000	5.713925846	70.36439079
2022-06-11T02:21:20.000	5.714034526	70.36514459
2022-06-11T02:21:30.000	5.714004886	70.36513447
2022-06-11T02:21:40.000	5.713995006	70.36523563
2022-06-11T02:21:50.000	5.714039466	70.3644009
2022-06-11T02:22:00.000	5.713812227	70.36507378
2022-06-11T02:22:10.000	5.713960426	70.36447171
2022-06-11T02:22:20.000	5.713911027	70.3652154
2022-06-11T02:22:30.000	5.713871507	70.36513447
2022-06-11T02:22:40.000	5.713861627	70.36512436
2022-06-11T02:22:50.000	5.713925846	70.36520528
2022-06-11T02:23:00.000	5.714054286	70.36439079
2022-06-11T02:23:10.000	5.714009826	70.36513447
2022-06-11T02:23:20.000	5.713911027	70.36439079
2022-06-11T02:23:30.000	5.713827047	70.36506366
2022-06-11T02:23:40.000	5.713911027	70.36514459
2022-06-11T02:23:50.000	5.713940666	70.36511424
2022-06-11T02:24:00.000	5.713935726	70.3650839
2022-06-11T02:24:10.000	5.713980186	70.36448183
2022-06-11T02:24:20.000	5.713871507	70.36443125
2022-06-11T02:24:30.000	5.713807287	70.36518505
2022-06-11T02:24:40.000	5.713945606	70.36520528
2022-06-11T02:24:50.000	5.713738127	70.36520528
2022-06-11T02:25:00.000	5.713787527	70.36444136
2022-06-11T02:25:10.000	5.713955486	70.36456275
2022-06-11T02:25:20.000	5.713728247	70.36437055
2022-06-11T02:25:30.000	5.713762827	70.36517494
2022-06-11T02:25:40.000	5.713782587	70.36511424
2022-06-11T02:25:50.000	5.713762827	70.3650839
2022-06-11T02:26:00.000	5.713876447	70.36510413
2022-06-11T02:26:10.000	5.713708487	70.36509401
2022-06-11T02:26:20.000	5.713896207	70.36434021
2022-06-11T02:26:30.000	5.714009826	70.36451217
2022-06-11T02:26:40.000	5.714069106	70.36510413
2022-06-11T02:26:50.000	5.713881387	70.36446159
2022-06-11T02:27:00.000	5.713836927	70.36499285
2022-06-11T02:27:10.000	5.713960426	70.36449194
2022-06-11T02:27:20.000	5.714019706	70.36445148
2022-06-11T02:27:30.000	5.713792467	70.36512436
2022-06-11T02:27:40.000	5.714024646	70.36509401
2022-06-11T02:27:50.000	5.713925846	70.36505355
2022-06-11T02:28:00.000	5.714098746	70.3651547
2022-06-11T02:28:10.000	5.713970306	70.36446159
2022-06-11T02:28:20.000	5.713827047	70.3650839
2022-06-11T02:28:30.000	5.713896207	70.36517494
2022-06-11T02:28:40.000	5.713856687	70.36510413
2022-06-11T02:28:50.000	5.713782587	70.3650839
2022-06-11T02:29:00.000	5.713812227	70.3644009
2022-06-11T02:29:10.000	5.713698607	70.36514459
2022-06-11T02:29:20.000	5.713797407	70.36443125
2022-06-11T02:29:30.000	5.713841867	70.3651547
2022-06-11T02:29:40.000	5.713757887	70.36506366
2022-06-11T02:29:50.000	5.713797407	70.36513447
2022-06-11T02:30:00.000	5.713970306	70.36510413
2022-06-11T02:30:10.000	5.713757887	70.36514459
2022-06-11T02:30:20.000	5.713881387	70.3650839
2022-06-11T02:30:30.000	5.713881387	70.36445148
2022-06-11T02:30:40.000	5.713970306	70.36506366
2022-06-11T02:30:50.000	5.713723307	70.36517494
2022-06-11T02:31:00.000	5.713891267	70.36434021
2022-06-11T02:31:10.000	5.713906087	70.36507378
2022-06-11T02:31:20.000	5.714059226	70.36450206
2022-06-11T02:31:30.000	5.713980186	70.36503332
2022-06-11T02:31:40.000	5.714029586	70.36437055
2022-06-11T02:31:50.000	5.713965366	70.36437055
2022-06-11T02:32:00.000	5.714044406	70.36443125
2022-06-11T02:32:10.000	5.713990066	70.36511424
2022-06-11T02:32:20.000	5.713787527	70.36512436
2022-06-11T02:32:30.000	5.713797407	70.36516482
2022-06-11T02:32:40.000	5.713915966	70.36449194
2022-06-11T02:32:50.000	5.713960426	70.36443125
2022-06-11T02:33:00.000	5.714029586	70.36522551
2022-06-11T02:33:10.000	5.714034526	70.36514459
2022-06-11T02:33:20.000	5.713831987	70.36513447
2022-06-11T02:33:30.000	5.713901147	70.36514459
2022-06-11T02:33:40.000	5.714029586	70.36522551
2022-06-11T02:33:50.000	5.713841867	70.36451217
2022-06-11T02:34:00.000	5.714128386	70.36517494
2022-06-11T02:34:10.000	5.714074046	70.36448183
2022-06-11T02:34:20.000	5.714014766	70.36439079
2022-06-11T02:34:30.000	5.713876447	70.36524575
2022-06-11T02:34:40.000	5.714049346	70.36445148
2022-06-11T02:34:50.000	5.713812227	70.36442113
2022-06-11T02:35:00.000	5.713925846	70.36507378
2022-06-11T02:35:10.000	5.713866567	70.36512436
2022-06-11T02:35:20.000	5.713836927	70.36514459
2022-06-11T02:35:30.000	5.713886327	70.36513447
2022-06-11T02:35:40.000	5.713831987	70.36513447
2022-06-11T02:35:50.000	5.713896207	70.36449194
2022-06-11T02:36:00.000	5.713822107	70.36510413
2022-06-11T02:36:10.000	5.713718367	70.36511424
2022-06-11T02:36:20.000	5.713866567	70.36446159
2022-06-11T02:36:30.000	5.713792467	70.36516482
2022-06-11T02:36:40.000	5.713827047	70.36446159
2022-06-11T02:36:50.000	5.713911027	70.36447171
2022-06-11T02:37:00.000	5.713827047	70.36441102
2022-06-11T02:37:10.000	5.713896207	70.36444136
2022-06-11T02:37:20.000	5.713901147	70.3651547
2022-06-11T02:37:30.000	5.713940666	70.36528621
2022-06-11T02:37:40.000	5.713950546	70.36526598
2022-06-11T02:37:50.000	5.713960426	70.36519517
2022-06-11T02:38:00.000	5.714009826	70.36512436
2022-06-11T02:38:10.000	5.713896207	70.36454252
2022-06-11T02:38:20.000	5.714039466	70.36446159
2022-06-11T02:38:30.000	5.714083926	70.3651547
2022-06-11T02:38:40.000	5.714004886	70.36450206
2022-06-11T02:38:50.000	5.713881387	70.36519517
2022-06-11T02:39:00.000	5.713999946	70.36442113
2022-06-11T02:39:10.000	5.713955486	70.36445148
2022-06-11T02:39:20.000	5.714217305	70.3652154
2022-06-11T02:39:30.000	5.714113566	70.36450206
2022-06-11T02:39:40.000	5.713985126	70.36465379
2022-06-11T02:39:50.000	5.714034526	70.36513447
2022-06-11T02:40:00.000	5.714197545	70.36442113
2022-06-11T02:40:10.000	5.713970306	70.36510413
2022-06-11T02:40:20.000	5.714222245	70.36524575
2022-06-11T02:40:30.000	5.713985126	70.36517494
2022-06-11T02:40:40.000	5.713782587	70.36449194
2022-06-11T02:40:50.000	5.713999946	70.36448183
2022-06-11T02:41:00.000	5.713915966	70.36444136
2022-06-11T02:41:10.000	5.713945606	70.36512436
2022-06-11T02:41:20.000	5.714113566	70.36446159
2022-06-11T02:41:30.000	5.713930786	70.36445148
2022-06-11T02:41:40.000	5.713965366	70.36445148
2022-06-11T02:41:50.000	5.713836927	70.36513447
2022-06-11T02:42:00.000	5.713891267	70.36511424
2022-06-11T02:42:10.000	5.714009826	70.36517494
2022-06-11T02:42:20.000	5.713920906	70.36448183
2022-06-11T02:42:30.000	5.714078986	70.36449194
2022-06-11T02:42:40.000	5.714024646	70.3651547
2022-06-11T02:42:50.000	5.713999946	70.36452229
2022-06-11T02:43:00.000	5.714162965	70.36454252
2022-06-11T02:43:10.000	5.714074046	70.36446159
2022-06-11T02:43:20.000	5.714014766	70.3651547
2022-06-11T02:43:30.000	5.714009826	70.36448183
2022-06-11T02:43:40.000	5.714054286	70.36524575
2022-06-11T02:43:50.000	5.713945606	70.36513447
2022-06-11T02:44:00.000	5.713980186	70.36446159
2022-06-11T02:44:10.000	5.713999946	70.36513447
2022-06-11T02:44:20.000	5.713915966	70.36452229
2022-06-11T02:44:30.000	5.713985126	70.36450206
2022-06-11T02:44:40.000	5.714103686	70.36450206
2022-06-11T02:44:50.000	5.713975246	70.3652154
2022-06-11T02:45:00.000	5.713955486	70.36441102
2022-06-11T02:45:10.000	5.713980186	70.36514459
2022-06-11T02:45:20.000	5.713901147	70.36514459
2022-06-11T02:45:30.000	5.713797407	70.3651547
2022-06-11T02:45:40.000	5.713915966	70.36451217
2022-06-11T02:45:50.000	5.713738127	70.36513447
2022-06-11T02:46:00.000	5.714024646	70.36516482
2022-06-11T02:46:10.000	5.713955486	70.36448183
2022-06-11T02:46:20.000	5.713960426	70.36441102
2022-06-11T02:46:30.000	5.713965366	70.36510413
2022-06-11T02:46:40.000	5.714123446	70.36446159
2022-06-11T02:46:50.000	5.714098746	70.36452229
2022-06-11T02:47:00.000	5.714242005	70.36512436
2022-06-11T02:47:10.000	5.713965366	70.36447171
2022-06-11T02:47:20.000	5.714054286	70.36442113
2022-06-11T02:47:30.000	5.713995006	70.36519517
2022-06-11T02:47:40.000	5.714019706	70.36450206
2022-06-11T02:47:50.000	5.713990066	70.36513447
2022-06-11T02:48:00.000	5.714103686	70.3644009
2022-06-11T02:48:10.000	5.713995006	70.36519517
2022-06-11T02:48:20.000	5.714054286	70.36451217
2022-06-11T02:48:30.000	5.714034526	70.36452229
2022-06-11T02:48:40.000	5.713876447	70.36518505
2022-06-11T02:48:50.000	5.714133326	70.36442113
2022-06-11T02:49:00.000	5.714098746	70.36445148
2022-06-11T02:49:10.000	5.713960426	70.36503332
2022-06-11T02:49:20.000	5.714167905	70.3645324
2022-06-11T02:49:30.000	5.714103686	70.36513447
2022-06-11T02:49:40.000	5.713999946	70.36439079
2022-06-11T02:49:50.000	5.714217305	70.36520528
2022-06-11T02:50:00.000	5.714217305	70.3650839
2022-06-11T02:50:10.000	5.713920906	70.36517494
2022-06-11T02:50:20.000	5.714286465	70.36511424
2022-06-11T02:50:30.000	5.714118506	70.36510413
2022-06-11T02:50:40.000	5.714133326	70.36513447
2022-06-11T02:50:50.000	5.714375384	70.36449194
2022-06-11T02:51:00.000	5.714083926	70.36439079
2022-06-11T02:51:10.000	5.714330924	70.36452229
2022-06-11T02:51:20.000	5.714177785	70.36516482
2022-06-11T02:51:30.000	5.714014766	70.36442113
2022-06-11T02:51:40.000	5.713970306	70.36506366
2022-06-11T02:51:50.000	5.714049346	70.3644009
2022-06-11T02:52:00.000	5.713999946	70.36443125
2022-06-11T02:52:10.000	5.714088866	70.36510413
2022-06-11T02:52:20.000	5.713812227	70.36519517
2022-06-11T02:52:30.000	5.713876447	70.36441102
2022-06-11T02:52:40.000	5.713777647	70.3651547
2022-06-11T02:52:50.000	5.713940666	70.36443125
2022-06-11T02:53:00.000	5.713955486	70.36512436
2022-06-11T02:53:10.000	5.713757887	70.36511424
2022-06-11T02:53:20.000	5.713836927	70.36462344
2022-06-11T02:53:30.000	5.713683787	70.36514459
2022-06-11T02:53:40.000	5.713846807	70.36455263
2022-06-11T02:53:50.000	5.713985126	70.36446159
2022-06-11T02:54:00.000	5.714029586	70.36504343
2022-06-11T02:54:10.000	5.713950546	70.36509401
2022-06-11T02:54:20.000	5.714083926	70.36430986
2022-06-11T02:54:30.000	5.713772707	70.36443125
2022-06-11T02:54:40.000	5.713985126	70.36427951
2022-06-11T02:54:50.000	5.714177785	70.36433009
2022-06-11T02:55:00.000	5.714167905	70.36495239
2022-06-11T02:55:10.000	5.714153085	70.36445148
2022-06-11T02:55:20.000	5.714153085	70.3650839
2022-06-11T02:55:30.000	5.713999946	70.36441102
2022-06-11T02:55:40.000	5.714138266	70.36506366
2022-06-11T02:55:50.000	5.714098746	70.3651547
2022-06-11T02:56:00.000	5.714138266	70.36512436
2022-06-11T02:56:10.000	5.714088866	70.36446159
2022-06-11T02:56:20.000	5.714069106	70.36445148
2022-06-11T02:56:30.000	5.714029586	70.36451217
2022-06-11T02:56:40.000	5.714276585	70.36449194
2022-06-11T02:56:50.000	5.714197545	70.36516482
2022-06-11T02:57:00.000	5.714078986	70.36505355
2022-06-11T02:57:10.000	5.714251885	70.36449194
2022-06-11T02:57:20.000	5.713970306	70.36445148
2022-06-11T02:57:30.000	5.714014766	70.3650839
2022-06-11T02:57:40.000	5.713955486	70.36506366
2022-06-11T02:57:50.000	5.714029586	70.36442113
2022-06-11T02:58:00.000	5.714158025	70.3644009
2022-06-11T02:58:10.000	5.714039466	70.36514459
2022-06-11T02:58:20.000	5.713698607	70.3651547
2022-06-11T02:58:30.000	5.713738127	70.36518505
2022-06-11T02:58:40.000	5.713505948	70.3645324
2022-06-11T02:58:50.000	5.713471368	70.36447171
2022-06-11T02:59:00.000	5.713999946	70.36446159
2022-06-11T02:59:10.000	5.713792467	70.36520528
2022-06-11T02:59:20.000	5.713980186	70.36463356
2022-06-11T02:59:30.000	5.713772707	70.36450206
2022-06-11T02:59:40.000	5.713792467	70.36450206
2022-06-11T02:59:50.000	5.713876447	70.36450206
2022-06-11T03:00:00.000	5.713896207	70.36507378
2022-06-11T03:00:10.000	5.713881387	70.36513447
2022-06-11T03:00:20.000	5.713851747	70.36517494
2022-06-11T03:00:30.000	5.713777647	70.3651547
2022-06-11T03:00:40.000	5.713708487	70.36438067
2022-06-11T03:00:50.000	5.713733187	70.3644009
2022-06-11T03:01:00.000	5.713787527	70.36450206
2022-06-11T03:01:10.000	5.713792467	70.36442113
2022-06-11T03:01:20.000	5.713664027	70.36513447
2022-06-11T03:01:30.000	5.713748007	70.36445148
2022-06-11T03:01:40.000	5.714093806	70.36516482
2022-06-11T03:01:50.000	5.714044406	70.36439079
2022-06-11T03:02:00.000	5.714202485	70.36445148
2022-06-11T03:02:10.000	5.714133326	70.36511424
2022-06-11T03:02:20.000	5.714153085	70.36444136
2022-06-11T03:02:30.000	5.714158025	70.3651547
2022-06-11T03:02:40.000	5.714029586	70.3651547
2022-06-11T03:02:50.000	5.714271645	70.36443125
2022-06-11T03:03:00.000	5.713831987	70.36506366
2022-06-11T03:03:10.000	5.713851747	70.36513447
2022-06-11T03:03:20.000	5.713911027	70.36516482
2022-06-11T03:03:30.000	5.713955486	70.36509401
2022-06-11T03:03:40.000	5.714024646	70.36442113
2022-06-11T03:03:50.000	5.713831987	70.36516482
2022-06-11T03:04:00.000	5.713915966	70.3644009
2022-06-11T03:04:10.000	5.713762827	70.36518505
2022-06-11T03:04:20.000	5.713609687	70.36513447
2022-06-11T03:04:30.000	5.713634387	70.36514459
2022-06-11T03:04:40.000	5.713560288	70.36438067
2022-06-11T03:04:50.000	5.713713427	70.36444136
2022-06-11T03:05:00.000	5.713698607	70.36438067
2022-06-11T03:05:10.000	5.713762827	70.36507378
2022-06-11T03:05:20.000	5.713767767	70.36444136
2022-06-11T03:05:30.000	5.713639327	70.36442113
2022-06-11T03:05:40.000	5.713678847	70.36445148
2022-06-11T03:05:50.000	5.713649207	70.36517494
2022-06-11T03:06:00.000	5.713698607	70.36505355
2022-06-11T03:06:10.000	5.713846807	70.36449194
2022-06-11T03:06:20.000	5.713752947	70.36511424
2022-06-11T03:06:30.000	5.713782587	70.3652154
2022-06-11T03:06:40.000	5.713693667	70.36513447
2022-06-11T03:06:50.000	5.713693667	70.36519517
2022-06-11T03:07:00.000	5.713624507	70.36436044
2022-06-11T03:07:10.000	5.713718367	70.36437055
2022-06-11T03:07:20.000	5.713673907	70.36441102
2022-06-11T03:07:30.000	5.713792467	70.36442113
2022-06-11T03:07:40.000	5.713634387	70.36444136
2022-06-11T03:07:50.000	5.713708487	70.36511424
2022-06-11T03:08:00.000	5.713693667	70.36458298
2022-06-11T03:08:10.000	5.713668967	70.36436044
2022-06-11T03:08:20.000	5.713817167	70.36514459
2022-06-11T03:08:30.000	5.713861627	70.3651547
2022-06-11T03:08:40.000	5.713975246	70.36443125
2022-06-11T03:08:50.000	5.713841867	70.3651547
2022-06-11T03:09:00.000	5.713767767	70.36506366
2022-06-11T03:09:10.000	5.713594868	70.36446159
2022-06-11T03:09:20.000	5.713698607	70.36443125
2022-06-11T03:09:30.000	5.713797407	70.3651547
2022-06-11T03:09:40.000	5.713866567	70.36448183
2022-06-11T03:09:50.000	5.713728247	70.36449194
2022-06-11T03:10:00.000	5.714034526	70.36448183
2022-06-11T03:10:10.000	5.713950546	70.36514459
2022-06-11T03:10:20.000	5.713970306	70.36451217
2022-06-11T03:10:30.000	5.713930786	70.36518505
2022-06-11T03:10:40.000	5.713831987	70.3652154
2022-06-11T03:10:50.000	5.713802347	70.36511424
2022-06-11T03:11:00.000	5.714069106	70.36433009
2022-06-11T03:11:10.000	5.713970306	70.36446159
2022-06-11T03:11:20.000	5.713915966	70.36442113
2022-06-11T03:11:30.000	5.713728247	70.36445148
2022-06-11T03:11:40.000	5.713886327	70.36451217
2022-06-11T03:11:50.000	5.713980186	70.36442113
2022-06-11T03:12:00.000	5.714197545	70.36523563
2022-06-11T03:12:10.000	5.714024646	70.36514459
2022-06-11T03:12:20.000	5.713980186	70.36519517
2022-06-11T03:12:30.000	5.714296345	70.36447171
2022-06-11T03:12:40.000	5.714158025	70.36443125
2022-06-11T03:12:50.000	5.714271645	70.36465379
2022-06-11T03:13:00.000	5.714232125	70.36511424
2022-06-11T03:13:10.000	5.714064166	70.36444136
2022-06-11T03:13:20.000	5.714330924	70.36509401
2022-06-11T03:13:30.000	5.714345744	70.36447171
2022-06-11T03:13:40.000	5.714138266	70.36526598
2022-06-11T03:13:50.000	5.713985126	70.36520528
2022-06-11T03:14:00.000	5.714162965	70.36510413
2022-06-11T03:14:10.000	5.714237065	70.36451217
2022-06-11T03:14:20.000	5.714133326	70.36531655
2022-06-11T03:14:30.000	5.713930786	70.36451217
2022-06-11T03:14:40.000	5.713807287	70.36442113
2022-06-11T03:14:50.000	5.714009826	70.36520528
2022-06-11T03:15:00.000	5.713896207	70.36443125
2022-06-11T03:15:10.000	5.713856687	70.3652154
2022-06-11T03:15:20.000	5.713871507	70.36520528
2022-06-11T03:15:30.000	5.713772707	70.3653469
2022-06-11T03:15:40.000	5.713604747	70.36457286
2022-06-11T03:15:50.000	5.713728247	70.36516482
2022-06-11T03:16:00.000	5.713975246	70.36514459
2022-06-11T03:16:10.000	5.713901147	70.36460321
2022-06-11T03:16:20.000	5.713738127	70.36455263
2022-06-11T03:16:30.000	5.714014766	70.36452229
2022-06-11T03:16:40.000	5.713762827	70.3651547
2022-06-11T03:16:50.000	5.713901147	70.3652154
2022-06-11T03:17:00.000	5.713782587	70.36452229
2022-06-11T03:17:10.000	5.713930786	70.36447171
2022-06-11T03:17:20.000	5.713713427	70.36514459
2022-06-11T03:17:30.000	5.713827047	70.36452229
2022-06-11T03:17:40.000	5.713831987	70.36449194
2022-06-11T03:17:50.000	5.713802347	70.36523563
2022-06-11T03:18:00.000	5.713713427	70.36511424
2022-06-11T03:18:10.000	5.713871507	70.36452229
2022-06-11T03:18:20.000	5.713664027	70.36446159
2022-06-11T03:18:30.000	5.713624507	70.36520528
2022-06-11T03:18:40.000	5.713708487	70.36519517
2022-06-11T03:18:50.000	5.713713427	70.36448183
2022-06-11T03:19:00.000	5.713920906	70.36441102
2022-06-11T03:19:10.000	5.713713427	70.36447171
2022-06-11T03:19:20.000	5.713792467	70.3651547
2022-06-11T03:19:30.000	5.713772707	70.36444136
2022-06-11T03:19:40.000	5.713733187	70.36445148
2022-06-11T03:19:50.000	5.713807287	70.36451217
2022-06-11T03:20:00.000	5.713599807	70.36444136
2022-06-11T03:20:10.000	5.713584988	70.36442113
2022-06-11T03:20:20.000	5.713728247	70.36516482
2022-06-11T03:20:30.000	5.713762827	70.36516482
2022-06-11T03:20:40.000	5.713708487	70.36512436
2022-06-11T03:20:50.000	5.713787527	70.36516482
2022-06-11T03:21:00.000	5.713841867	70.36510413
2022-06-11T03:21:10.000	5.713748007	70.36448183
2022-06-11T03:21:20.000	5.713856687	70.36512436
2022-06-11T03:21:30.000	5.713609687	70.36511424
2022-06-11T03:21:40.000	5.713856687	70.36519517
2022-06-11T03:21:50.000	5.713767767	70.36434021
2022-06-11T03:22:00.000	5.713807287	70.36525586
2022-06-11T03:22:10.000	5.713723307	70.36520528
2022-06-11T03:22:20.000	5.713728247	70.36463356
2022-06-11T03:22:30.000	5.713708487	70.36451217
2022-06-11T03:22:40.000	5.713752947	70.3651547
2022-06-11T03:22:50.000	5.713713427	70.36518505
2022-06-11T03:23:00.000	5.713743067	70.36509401
2022-06-11T03:23:10.000	5.713787527	70.36511424
2022-06-11T03:23:20.000	5.713589928	70.36455263
2022-06-11T03:23:30.000	5.713673907	70.36522551
2022-06-11T03:23:40.000	5.713812227	70.36519517
2022-06-11T03:23:50.000	5.713515828	70.36447171
2022-06-11T03:24:00.000	5.713560288	70.36522551
2022-06-11T03:24:10.000	5.713604747	70.3651547
2022-06-11T03:24:20.000	5.713678847	70.36517494
2022-06-11T03:24:30.000	5.713584988	70.36525586
2022-06-11T03:24:40.000	5.713654147	70.36444136
2022-06-11T03:24:50.000	5.713743067	70.36449194
2022-06-11T03:25:00.000	5.713693667	70.36527609
2022-06-11T03:25:10.000	5.713718367	70.3645324
2022-06-11T03:25:20.000	5.713920906	70.36451217
2022-06-11T03:25:30.000	5.713841867	70.36451217
2022-06-11T03:25:40.000	5.713787527	70.36456275
2022-06-11T03:25:50.000	5.713693667	70.36450206
2022-06-11T03:26:00.000	5.713802347	70.36512436
2022-06-11T03:26:10.000	5.713723307	70.36516482
2022-06-11T03:26:20.000	5.713678847	70.3652154
2022-06-11T03:26:30.000	5.713555348	70.36443125
2022-06-11T03:26:40.000	5.713822107	70.36511424
2022-06-11T03:26:50.000	5.713678847	70.36446159
2022-06-11T03:27:00.000	5.713594868	70.36447171
2022-06-11T03:27:10.000	5.713624507	70.36513447
2022-06-11T03:27:20.000	5.713604747	70.36510413
2022-06-11T03:27:30.000	5.713654147	70.36513447
2022-06-11T03:27:40.000	5.713575108	70.36442113
2022-06-11T03:27:50.000	5.713678847	70.36455263
2022-06-11T03:28:00.000	5.713594868	70.36447171
2022-06-11T03:28:10.000	5.713649207	70.3651547
2022-06-11T03:28:20.000	5.713614627	70.36514459
2022-06-11T03:28:30.000	5.713624507	70.36509401
2022-06-11T03:28:40.000	5.713604747	70.36505355
2022-06-11T03:28:50.000	5.713668967	70.3650839
2022-06-11T03:29:00.000	5.713733187	70.36433009
2022-06-11T03:29:10.000	5.713678847	70.36514459
2022-06-11T03:29:20.000	5.713599807	70.36506366
2022-06-11T03:29:30.000	5.713599807	70.36450206
2022-06-11T03:29:40.000	5.713619567	70.36439079
2022-06-11T03:29:50.000	5.713752947	70.36503332
2022-06-11T03:30:00.000	5.713752947	70.36433009
2022-06-11T03:30:10.000	5.713738127	70.36448183
2022-06-11T03:30:20.000	5.713649207	70.36438067
2022-06-11T03:30:30.000	5.713688727	70.36514459
2022-06-11T03:30:40.000	5.713738127	70.36519517
2022-06-11T03:30:50.000	5.713649207	70.36514459
2022-06-11T03:31:00.000	5.713624507	70.36437055
2022-06-11T03:31:10.000	5.713723307	70.36454252
2022-06-11T03:31:20.000	5.713723307	70.3650839
2022-06-11T03:31:30.000	5.713624507	70.36512436
2022-06-11T03:31:40.000	5.713609687	70.36448183
2022-06-11T03:31:50.000	5.713614627	70.36436044
2022-06-11T03:32:00.000	5.714123446	70.36443125
2022-06-11T03:32:10.000	5.713911027	70.36509401
2022-06-11T03:32:20.000	5.713851747	70.36509401
2022-06-11T03:32:30.000	5.713708487	70.36514459
2022-06-11T03:32:40.000	5.713851747	70.36447171
2022-06-11T03:32:50.000	5.713624507	70.36443125
2022-06-11T03:33:00.000	5.713807287	70.36503332
2022-06-11T03:33:10.000	5.713772707	70.36501309
2022-06-11T03:33:20.000	5.713619567	70.36436044
2022-06-11T03:33:30.000	5.713659087	70.36447171
2022-06-11T03:33:40.000	5.713535588	70.36512436
2022-06-11T03:33:50.000	5.713244128	70.36512436
2022-06-11T03:34:00.000	5.713431848	70.36514459
2022-06-11T03:34:10.000	5.713486188	70.36518505
2022-06-11T03:34:20.000	5.713387388	70.36517494
2022-06-11T03:34:30.000	5.713471368	70.36438067
2022-06-11T03:34:40.000	5.713644267	70.36510413
2022-06-11T03:34:50.000	5.713431848	70.3652154
2022-06-11T03:35:00.000	5.713555348	70.36523563
2022-06-11T03:35:10.000	5.713584988	70.36522551
2022-06-11T03:35:20.000	5.713545468	70.36511424
2022-06-11T03:35:30.000	5.713501008	70.36528621
2022-06-11T03:35:40.000	5.713570168	70.36513447
2022-06-11T03:35:50.000	5.713570168	70.36443125
2022-06-11T03:36:00.000	5.713451608	70.36438067
2022-06-11T03:36:10.000	5.713540528	70.36441102
2022-06-11T03:36:20.000	5.713550408	70.3650839
2022-06-11T03:36:30.000	5.713342928	70.36518505
2022-06-11T03:36:40.000	5.713392328	70.36439079
2022-06-11T03:36:50.000	5.713446668	70.36433009
2022-06-11T03:37:00.000	5.713417028	70.36455263
2022-06-11T03:37:10.000	5.713466428	70.36444136
2022-06-11T03:37:20.000	5.713367628	70.36507378
2022-06-11T03:37:30.000	5.713293528	70.3644009
2022-06-11T03:37:40.000	5.713441728	70.3650839
2022-06-11T03:37:50.000	5.713283648	70.3652154
2022-06-11T03:38:00.000	5.713417028	70.36433009
2022-06-11T03:38:10.000	5.713426908	70.36435032
2022-06-11T03:38:20.000	5.713328108	70.36439079
2022-06-11T03:38:30.000	5.713560288	70.36442113
2022-06-11T03:38:40.000	5.713417028	70.36512436
2022-06-11T03:38:50.000	5.713491128	70.36447171
2022-06-11T03:39:00.000	5.713476308	70.3650839
2022-06-11T03:39:10.000	5.713471368	70.36446159
2022-06-11T03:39:20.000	5.713624507	70.36443125
2022-06-11T03:39:30.000	5.713505948	70.36528621
2022-06-11T03:39:40.000	5.713486188	70.36443125
2022-06-11T03:39:50.000	5.713347868	70.36511424
2022-06-11T03:40:00.000	5.713575108	70.36513447
2022-06-11T03:40:10.000	5.713397268	70.36437055
2022-06-11T03:40:20.000	5.713377508	70.36511424
2022-06-11T03:40:30.000	5.713505948	70.3650839
2022-06-11T03:40:40.000	5.713318228	70.36441102
2022-06-11T03:40:50.000	5.713441728	70.36433009
2022-06-11T03:41:00.000	5.713367628	70.3644009
2022-06-11T03:41:10.000	5.713402208	70.36513447
2022-06-11T03:41:20.000	5.713594868	70.36506366
2022-06-11T03:41:30.000	5.713609687	70.36517494
2022-06-11T03:41:40.000	5.713505948	70.36446159
2022-06-11T03:41:50.000	5.713515828	70.36456275
2022-06-11T03:42:00.000	5.713565228	70.36445148
2022-06-11T03:42:10.000	5.713431848	70.36523563
2022-06-11T03:42:20.000	5.713372568	70.36454252
2022-06-11T03:42:30.000	5.713535588	70.3651547
2022-06-11T03:42:40.000	5.713377508	70.36511424
2022-06-11T03:42:50.000	5.713382448	70.36511424
2022-06-11T03:43:00.000	5.713609687	70.36437055
2022-06-11T03:43:10.000	5.713441728	70.36523563
2022-06-11T03:43:20.000	5.713496068	70.36442113
2022-06-11T03:43:30.000	5.713387388	70.36501309
2022-06-11T03:43:40.000	5.713456548	70.36441102
2022-06-11T03:43:50.000	5.713392328	70.36509401
2022-06-11T03:44:00.000	5.713466428	70.36501309
2022-06-11T03:44:10.000	5.713352808	70.36518505
2022-06-11T03:44:20.000	5.713451608	70.3644009
2022-06-11T03:44:30.000	5.713377508	70.36514459
2022-06-11T03:44:40.000	5.713446668	70.36444136
2022-06-11T03:44:50.000	5.713347868	70.36511424
2022-06-11T03:45:00.000	5.713402208	70.36441102
2022-06-11T03:45:10.000	5.713501008	70.3644009
2022-06-11T03:45:20.000	5.713594868	70.36444136
2022-06-11T03:45:30.000	5.713570168	70.36446159
2022-06-11T03:45:40.000	5.713303408	70.36512436
2022-06-11T03:45:50.000	5.713328108	70.36504343
2022-06-11T03:46:00.000	5.713668967	70.3650232
2022-06-11T03:46:10.000	5.713491128	70.36513447
2022-06-11T03:46:20.000	5.713451608	70.36510413
2022-06-11T03:46:30.000	5.713421968	70.36511424
2022-06-11T03:46:40.000	5.713357748	70.36507378
2022-06-11T03:46:50.000	5.713505948	70.36507378
2022-06-11T03:47:00.000	5.713491128	70.3650839
2022-06-11T03:47:10.000	5.713580048	70.36519517
2022-06-11T03:47:20.000	5.713417028	70.36445148
2022-06-11T03:47:30.000	5.713525708	70.36519517
2022-06-11T03:47:40.000	5.713540528	70.36510413
2022-06-11T03:47:50.000	5.713614627	70.36446159
2022-06-11T03:48:00.000	5.713491128	70.36447171
2022-06-11T03:48:10.000	5.713362688	70.36443125
2022-06-11T03:48:20.000	5.713451608	70.36504343
2022-06-11T03:48:30.000	5.713476308	70.36516482
2022-06-11T03:48:40.000	5.713580048	70.36513447
2022-06-11T03:48:50.000	5.713599807	70.36511424
2022-06-11T03:49:00.000	5.713851747	70.36435032
2022-06-11T03:49:10.000	5.713703547	70.36504343
2022-06-11T03:49:20.000	5.713461488	70.36506366
2022-06-11T03:49:30.000	5.713678847	70.36441102
2022-06-11T03:49:40.000	5.713619567	70.36510413
2022-06-11T03:49:50.000	5.713624507	70.36435032
2022-06-11T03:50:00.000	5.713654147	70.36441102
2022-06-11T03:50:10.000	5.713510888	70.36509401
2022-06-11T03:50:20.000	5.713407148	70.36513447
2022-06-11T03:50:30.000	5.713481248	70.36447171
2022-06-11T03:50:40.000	5.713352808	70.3650232
2022-06-11T03:50:50.000	5.713426908	70.36510413
2022-06-11T03:51:00.000	5.713614627	70.36435032
2022-06-11T03:51:10.000	5.713481248	70.36504343
2022-06-11T03:51:20.000	5.713594868	70.36506366
2022-06-11T03:51:30.000	5.713451608	70.36511424
2022-06-11T03:51:40.000	5.713505948	70.36507378
2022-06-11T03:51:50.000	5.713412088	70.36514459
2022-06-11T03:52:00.000	5.713560288	70.36520528
2022-06-11T03:52:10.000	5.713318228	70.36454252
2022-06-11T03:52:20.000	5.713520768	70.36447171
2022-06-11T03:52:30.000	5.713535588	70.36443125
2022-06-11T03:52:40.000	5.713505948	70.3651547
2022-06-11T03:52:50.000	5.713436788	70.3652154
2022-06-11T03:53:00.000	5.713683787	70.36510413
2022-06-11T03:53:10.000	5.713570168	70.36507378
2022-06-11T03:53:20.000	5.713644267	70.36443125
2022-06-11T03:53:30.000	5.713451608	70.36523563
2022-06-11T03:53:40.000	5.713624507	70.36510413
2022-06-11T03:53:50.000	5.713530648	70.3651547
2022-06-11T03:54:00.000	5.713584988	70.36457286
2022-06-11T03:54:10.000	5.713441728	70.36514459
2022-06-11T03:54:20.000	5.713392328	70.36509401
2022-06-11T03:54:30.000	5.713515828	70.36523563
2022-06-11T03:54:40.000	5.713426908	70.36514459
2022-06-11T03:54:50.000	5.713466428	70.36514459
2022-06-11T03:55:00.000	5.713476308	70.36513447
2022-06-11T03:55:10.000	5.713728247	70.36445148
2022-06-11T03:55:20.000	5.713624507	70.36519517
2022-06-11T03:55:30.000	5.713525708	70.36452229
2022-06-11T03:55:40.000	5.713624507	70.36451217
2022-06-11T03:55:50.000	5.713659087	70.36451217
2022-06-11T03:56:00.000	5.713639327	70.3644009
2022-06-11T03:56:10.000	5.713782587	70.36523563
2022-06-11T03:56:20.000	5.713718367	70.36439079
2022-06-11T03:56:30.000	5.713812227	70.36513447
2022-06-11T03:56:40.000	5.713866567	70.36513447
2022-06-11T03:56:50.000	5.713782587	70.36442113
2022-06-11T03:57:00.000	5.713881387	70.36438067
2022-06-11T03:57:10.000	5.713881387	70.36455263
2022-06-11T03:57:20.000	5.713757887	70.36517494
2022-06-11T03:57:30.000	5.713792467	70.36519517
2022-06-11T03:57:40.000	5.713925846	70.36447171
2022-06-11T03:57:50.000	5.713891267	70.36507378
2022-06-11T03:58:00.000	5.713970306	70.36450206
2022-06-11T03:58:10.000	5.713831987	70.3652154
2022-06-11T03:58:20.000	5.713851747	70.36519517
2022-06-11T03:58:30.000	5.713797407	70.3651547
2022-06-11T03:58:40.000	5.714093806	70.36444136
2022-06-11T03:58:50.000	5.713960426	70.36513447
2022-06-11T03:59:00.000	5.713925846	70.36511424
2022-06-11T03:59:10.000	5.713723307	70.36450206
2022-06-11T03:59:20.000	5.713960426	70.36512436
2022-06-11T03:59:30.000	5.713940666	70.36513447
2022-06-11T03:59:40.000	5.713841867	70.36445148
2022-06-11T03:59:50.000	5.713827047	70.36516482
2022-06-11T04:00:00.000	5.713935726	70.36442113
2022-06-11T04:00:10.000	5.713807287	70.36518505
2022-06-11T04:00:20.000	5.713876447	70.36518505
2022-06-11T04:00:30.000	5.713990066	70.36512436
2022-06-11T04:00:40.000	5.713841867	70.3650839
2022-06-11T04:00:50.000	5.714069106	70.36443125
2022-06-11T04:01:00.000	5.714143205	70.36447171
2022-06-11T04:01:10.000	5.714034526	70.36446159
2022-06-11T04:01:20.000	5.713995006	70.36511424
2022-06-11T04:01:30.000	5.713846807	70.3650839
2022-06-11T04:01:40.000	5.713841867	70.36506366
2022-06-11T04:01:50.000	5.713797407	70.36511424
2022-06-11T04:02:00.000	5.713678847	70.36519517
2022-06-11T04:02:10.000	5.713925846	70.36513447
2022-06-11T04:02:20.000	5.713629447	70.36517494
2022-06-11T04:02:30.000	5.713659087	70.36512436
2022-06-11T04:02:40.000	5.713634387	70.36513447
2022-06-11T04:02:50.000	5.713584988	70.3652154
2022-06-11T04:03:00.000	5.713580048	70.36506366
2022-06-11T04:03:10.000	5.713426908	70.36512436
2022-06-11T04:03:20.000	5.713501008	70.36512436
2022-06-11T04:03:30.000	5.713565228	70.36441102
2022-06-11T04:03:40.000	5.713515828	70.36444136
2022-06-11T04:03:50.000	5.713417028	70.36445148
2022-06-11T04:04:00.000	5.713530648	70.3645324
2022-06-11T04:04:10.000	5.713510888	70.36522551
2022-06-11T04:04:20.000	5.713392328	70.36510413
2022-06-11T04:04:30.000	5.713357748	70.36524575
2022-06-11T04:04:40.000	5.713575108	70.36518505
2022-06-11T04:04:50.000	5.713505948	70.36452229
2022-06-11T04:05:00.000	5.713629447	70.36442113
2022-06-11T04:05:10.000	5.713510888	70.36442113
2022-06-11T04:05:20.000	5.713481248	70.36506366
2022-06-11T04:05:30.000	5.713540528	70.36520528
2022-06-11T04:05:40.000	5.713441728	70.36442113
2022-06-11T04:05:50.000	5.713540528	70.36439079
2022-06-11T04:06:00.000	5.713599807	70.36428963
2022-06-11T04:06:10.000	5.713575108	70.36525586
2022-06-11T04:06:20.000	5.713387388	70.36445148
2022-06-11T04:06:30.000	5.713496068	70.36509401
2022-06-11T04:06:40.000	5.713649207	70.36514459
2022-06-11T04:06:50.000	5.713619567	70.36436044
2022-06-11T04:07:00.000	5.713565228	70.36438067
2022-06-11T04:07:10.000	5.713718367	70.3651547
2022-06-11T04:07:20.000	5.713762827	70.36438067
2022-06-11T04:07:30.000	5.713535588	70.36444136
2022-06-11T04:07:40.000	5.713501008	70.36450206
2022-06-11T04:07:50.000	5.713486188	70.36455263
2022-06-11T04:08:00.000	5.713673907	70.36523563
2022-06-11T04:08:10.000	5.713441728	70.36443125
2022-06-11T04:08:20.000	5.713515828	70.36441102
2022-06-11T04:08:30.000	5.713520768	70.36517494
2022-06-11T04:08:40.000	5.713619567	70.3651547
2022-06-11T04:08:50.000	5.713560288	70.36517494
2022-06-11T04:09:00.000	5.713708487	70.36442113
2022-06-11T04:09:10.000	5.713441728	70.36517494
2022-06-11T04:09:20.000	5.713624507	70.36517494
2022-06-11T04:09:30.000	5.713476308	70.36441102
2022-06-11T04:09:40.000	5.713693667	70.36516482
2022-06-11T04:09:50.000	5.713530648	70.3652154
2022-06-11T04:10:00.000	5.713594868	70.36443125
2022-06-11T04:10:10.000	5.713456548	70.36443125
2022-06-11T04:10:20.000	5.713550408	70.36452229
2022-06-11T04:10:30.000	5.713723307	70.36532667
2022-06-11T04:10:40.000	5.713629447	70.36454252
2022-06-11T04:10:50.000	5.713604747	70.36446159
2022-06-11T04:11:00.000	5.713683787	70.36522551
2022-06-11T04:11:10.000	5.713550408	70.36446159
2022-06-11T04:11:20.000	5.713580048	70.36510413
2022-06-11T04:11:30.000	5.713555348	70.36513447
2022-06-11T04:11:40.000	5.713649207	70.36517494
2022-06-11T04:11:50.000	5.713629447	70.36450206
2022-06-11T04:12:00.000	5.713713427	70.3651547
2022-06-11T04:12:10.000	5.713476308	70.36503332
2022-06-11T04:12:20.000	5.713599807	70.36450206
2022-06-11T04:12:30.000	5.713540528	70.36441102
2022-06-11T04:12:40.000	5.713471368	70.36513447
2022-06-11T04:12:50.000	5.713654147	70.36518505
2022-06-11T04:13:00.000	5.713367628	70.36510413
2022-06-11T04:13:10.000	5.713752947	70.36447171
2022-06-11T04:13:20.000	5.713678847	70.36512436
2022-06-11T04:13:30.000	5.713609687	70.36445148
2022-06-11T04:13:40.000	5.713570168	70.36509401
2022-06-11T04:13:50.000	5.713530648	70.3652154
2022-06-11T04:14:00.000	5.713555348	70.36520528
2022-06-11T04:14:10.000	5.713678847	70.36511424
2022-06-11T04:14:20.000	5.713664027	70.36511424
2022-06-11T04:14:30.000	5.713555348	70.36446159
2022-06-11T04:14:40.000	5.713708487	70.36516482
2022-06-11T04:14:50.000	5.713634387	70.36513447
2022-06-11T04:15:00.000	5.713668967	70.36443125
2022-06-11T04:15:10.000	5.713649207	70.36443125
2022-06-11T04:15:20.000	5.713589928	70.36511424
2022-06-11T04:15:30.000	5.713555348	70.36445148
2022-06-11T04:15:40.000	5.713550408	70.36506366
2022-06-11T04:15:50.000	5.713609687	70.3645324
2022-06-11T04:16:00.000	5.713471368	70.36514459
2022-06-11T04:16:10.000	5.713609687	70.36450206
2022-06-11T04:16:20.000	5.713683787	70.3651547
2022-06-11T04:16:30.000	5.713530648	70.36520528
2022-06-11T04:16:40.000	5.713604747	70.3645324
2022-06-11T04:16:50.000	5.713678847	70.36455263
2022-06-11T04:17:00.000	5.713738127	70.36503332
2022-06-11T04:17:10.000	5.713619567	70.36512436
2022-06-11T04:17:20.000	5.713624507	70.36439079
2022-06-11T04:17:30.000	5.713654147	70.36513447
2022-06-11T04:17:40.000	5.713673907	70.36441102
2022-06-11T04:17:50.000	5.713486188	70.36504343
2022-06-11T04:18:00.000	5.713738127	70.36437055
2022-06-11T04:18:10.000	5.713575108	70.36443125
2022-06-11T04:18:20.000	5.713594868	70.36523563
2022-06-11T04:18:30.000	5.713545468	70.36520528
2022-06-11T04:18:40.000	5.713530648	70.36449194
2022-06-11T04:18:50.000	5.713540528	70.36445148
2022-06-11T04:19:00.000	5.713510888	70.36437055
2022-06-11T04:19:10.000	5.713545468	70.36513447
2022-06-11T04:19:20.000	5.713659087	70.3651547
2022-06-11T04:19:30.000	5.713525708	70.36449194
2022-06-11T04:19:40.000	5.713565228	70.36529632
2022-06-11T04:19:50.000	5.713367628	70.36446159
2022-06-11T04:20:00.000	5.713589928	70.36518505
2022-06-11T04:20:10.000	5.713382448	70.36512436
2022-06-11T04:20:20.000	5.713535588	70.36514459
2022-06-11T04:20:30.000	5.713342928	70.36512436
2022-06-11T04:20:40.000	5.713283648	70.36447171
2022-06-11T04:20:50.000	5.713570168	70.36452229
2022-06-11T04:21:00.000	5.713589928	70.36506366
2022-06-11T04:21:10.000	5.713486188	70.36444136
2022-06-11T04:21:20.000	5.713535588	70.36526598
2022-06-11T04:21:30.000	5.713476308	70.36520528
2022-06-11T04:21:40.000	5.713609687	70.3645324
2022-06-11T04:21:50.000	5.713619567	70.36510413
2022-06-11T04:22:00.000	5.713752947	70.36516482
2022-06-11T04:22:10.000	5.713634387	70.36516482
2022-06-11T04:22:20.000	5.713550408	70.36435032
2022-06-11T04:22:30.000	5.713654147	70.36514459
2022-06-11T04:22:40.000	5.713673907	70.36439079
2022-06-11T04:22:50.000	5.713649207	70.36445148
2022-06-11T04:23:00.000	5.713550408	70.36450206
2022-06-11T04:23:10.000	5.713728247	70.36510413
2022-06-11T04:23:20.000	5.713619567	70.36442113
2022-06-11T04:23:30.000	5.713718367	70.36501309
2022-06-11T04:23:40.000	5.713619567	70.36445148
2022-06-11T04:23:50.000	5.713649207	70.36509401
2022-06-11T04:24:00.000	5.713728247	70.36517494
2022-06-11T04:24:10.000	5.713619567	70.36514459
2022-06-11T04:24:20.000	5.713560288	70.36510413
2022-06-11T04:24:30.000	5.713634387	70.36509401
2022-06-11T04:24:40.000	5.713501008	70.36452229
2022-06-11T04:24:50.000	5.713575108	70.3644009
2022-06-11T04:25:00.000	5.713382448	70.36504343
2022-06-11T04:25:10.000	5.713446668	70.36506366
2022-06-11T04:25:20.000	5.713560288	70.36514459
2022-06-11T04:25:30.000	5.713486188	70.36520528
2022-06-11T04:25:40.000	5.713520768	70.36514459
2022-06-11T04:25:50.000	5.713476308	70.36441102
2022-06-11T04:26:00.000	5.713545468	70.36513447
2022-06-11T04:26:10.000	5.713451608	70.36499285
2022-06-11T04:26:20.000	5.713342928	70.36514459
2022-06-11T04:26:30.000	5.713407148	70.36435032
2022-06-11T04:26:40.000	5.713540528	70.36437055
2022-06-11T04:26:50.000	5.713273768	70.36512436
2022-06-11T04:27:00.000	5.713417028	70.36435032
2022-06-11T04:27:10.000	5.713268828	70.36445148
2022-06-11T04:27:20.000	5.713614627	70.36448183
2022-06-11T04:27:30.000	5.713505948	70.36525586
2022-06-11T04:27:40.000	5.713412088	70.36448183
2022-06-11T04:27:50.000	5.713357748	70.36516482
2022-06-11T04:28:00.000	5.713446668	70.36436044
2022-06-11T04:28:10.000	5.713580048	70.36516482
2022-06-11T04:28:20.000	5.713565228	70.36437055
2022-06-11T04:28:30.000	5.713584988	70.36435032
2022-06-11T04:28:40.000	5.713328108	70.36511424
2022-06-11T04:28:50.000	5.713515828	70.36509401
2022-06-11T04:29:00.000	5.713575108	70.36448183
2022-06-11T04:29:10.000	5.713456548	70.36446159
2022-06-11T04:29:20.000	5.713328108	70.36434021
2022-06-11T04:29:30.000	5.713436788	70.36441102
2022-06-11T04:29:40.000	5.713436788	70.36525586
2022-06-11T04:29:50.000	5.713505948	70.36446159
2022-06-11T04:30:00.000	5.713466428	70.36436044
2022-06-11T04:30:10.000	5.713446668	70.36447171
2022-06-11T04:30:20.000	5.713510888	70.36519517
2022-06-11T04:30:30.000	5.713659087	70.36441102
2022-06-11T04:30:40.000	5.713748007	70.36510413
2022-06-11T04:30:50.000	5.713570168	70.36445148
2022-06-11T04:31:00.000	5.713659087	70.36507378
2022-06-11T04:31:10.000	5.713752947	70.36443125
2022-06-11T04:31:20.000	5.713589928	70.36442113
2022-06-11T04:31:30.000	5.713644267	70.36444136
2022-06-11T04:31:40.000	5.713520768	70.36444136
2022-06-11T04:31:50.000	5.713337988	70.36509401
2022-06-11T04:32:00.000	5.713703547	70.36517494
2022-06-11T04:32:10.000	5.713644267	70.36517494
2022-06-11T04:32:20.000	5.713530648	70.36446159
2022-06-11T04:32:30.000	5.713486188	70.36445148
2022-06-11T04:32:40.000	5.713451608	70.3651547
2022-06-11T04:32:50.000	5.713575108	70.36438067
2022-06-11T04:33:00.000	5.713436788	70.36434021
2022-06-11T04:33:10.000	5.713496068	70.36525586
2022-06-11T04:33:20.000	5.713664027	70.36513447
2022-06-11T04:33:30.000	5.713421968	70.3644009
2022-06-11T04:33:40.000	5.713535588	70.36446159
2022-06-11T04:33:50.000	5.713505948	70.36447171
2022-06-11T04:34:00.000	5.713486188	70.36439079
2022-06-11T04:34:10.000	5.713347868	70.36512436
2022-06-11T04:34:20.000	5.713515828	70.36505355
2022-06-11T04:34:30.000	5.713471368	70.36516482
2022-06-11T04:34:40.000	5.713555348	70.36441102
2022-06-11T04:34:50.000	5.713481248	70.36510413
2022-06-11T04:35:00.000	5.713535588	70.36445148
2022-06-11T04:35:10.000	5.713421968	70.36444136
2022-06-11T04:35:20.000	5.713278708	70.36516482
2022-06-11T04:35:30.000	5.713431848	70.36518505
2022-06-11T04:35:40.000	5.713743067	70.36443125
2022-06-11T04:35:50.000	5.713748007	70.3651547
2022-06-11T04:36:00.000	5.713644267	70.36441102
2022-06-11T04:36:10.000	5.713580048	70.3651547
2022-06-11T04:36:20.000	5.713594868	70.36438067
2022-06-11T04:36:30.000	5.713683787	70.36461333
2022-06-11T04:36:40.000	5.713733187	70.36514459
2022-06-11T04:36:50.000	5.713713427	70.36441102
2022-06-11T04:37:00.000	5.713940666	70.36523563
2022-06-11T04:37:10.000	5.713995006	70.36514459
2022-06-11T04:37:20.000	5.713871507	70.36519517
2022-06-11T04:37:30.000	5.714029586	70.36524575
2022-06-11T04:37:40.000	5.713831987	70.36512436
2022-06-11T04:37:50.000	5.713782587	70.36506366
2022-06-11T04:38:00.000	5.713728247	70.36506366
2022-06-11T04:38:10.000	5.713668967	70.36517494
2022-06-11T04:38:20.000	5.713836927	70.36516482
2022-06-11T04:38:30.000	5.713802347	70.36522551
2022-06-11T04:38:40.000	5.713822107	70.36445148
2022-06-11T04:38:50.000	5.713659087	70.36449194
2022-06-11T04:39:00.000	5.713817167	70.3650839
2022-06-11T04:39:10.000	5.713649207	70.36448183
2022-06-11T04:39:20.000	5.713762827	70.36512436
2022-06-11T04:39:30.000	5.713693667	70.36451217
2022-06-11T04:39:40.000	5.713762827	70.36519517
2022-06-11T04:39:50.000	5.713683787	70.36445148
2022-06-11T04:40:00.000	5.713876447	70.36443125
2022-06-11T04:40:10.000	5.713668967	70.36522551
2022-06-11T04:40:20.000	5.713925846	70.36444136
2022-06-11T04:40:30.000	5.713827047	70.36450206
2022-06-11T04:40:40.000	5.713466428	70.36506366
2022-06-11T04:40:50.000	5.713476308	70.36438067
2022-06-11T04:41:00.000	5.713491128	70.36503332
2022-06-11T04:41:10.000	5.713357748	70.36450206
2022-06-11T04:41:20.000	5.713293528	70.36510413
2022-06-11T04:41:30.000	5.713347868	70.36513447
2022-06-11T04:41:40.000	5.713333048	70.36513447
2022-06-11T04:41:50.000	5.713471368	70.36510413
2022-06-11T04:42:00.000	5.713530648	70.36427951
2022-06-11T04:42:10.000	5.713293528	70.36514459
2022-06-11T04:42:20.000	5.713402208	70.36444136
2022-06-11T04:42:30.000	5.713683787	70.36512436
2022-06-11T04:42:40.000	5.713772707	70.36513447
2022-06-11T04:42:50.000	5.713599807	70.36516482
2022-06-11T04:43:00.000	5.713550408	70.3644009
2022-06-11T04:43:10.000	5.713456548	70.36514459
2022-06-11T04:43:20.000	5.713693667	70.36503332
2022-06-11T04:43:30.000	5.713431848	70.36442113
2022-06-11T04:43:40.000	5.713654147	70.36438067
2022-06-11T04:43:50.000	5.713426908	70.36446159
2022-06-11T04:44:00.000	5.713486188	70.36439079
2022-06-11T04:44:10.000	5.713372568	70.36507378
2022-06-11T04:44:20.000	5.713565228	70.36437055
2022-06-11T04:44:30.000	5.713466428	70.36506366
2022-06-11T04:44:40.000	5.713496068	70.36448183
2022-06-11T04:44:50.000	5.713466428	70.36436044
2022-06-11T04:45:00.000	5.713372568	70.3644009
2022-06-11T04:45:10.000	5.713565228	70.36517494
2022-06-11T04:45:20.000	5.713417028	70.36513447
2022-06-11T04:45:30.000	5.713333048	70.36510413
2022-06-11T04:45:40.000	5.713328108	70.3651547
2022-06-11T04:45:50.000	5.713451608	70.36514459
2022-06-11T04:46:00.000	5.713486188	70.36436044
2022-06-11T04:46:10.000	5.713417028	70.36525586
2022-06-11T04:46:20.000	5.713471368	70.36506366
2022-06-11T04:46:30.000	5.713451608	70.36506366
2022-06-11T04:46:40.000	5.713599807	70.36528621
2022-06-11T04:46:50.000	5.713481248	70.36518505
2022-06-11T04:47:00.000	5.713535588	70.36436044
2022-06-11T04:47:10.000	5.713471368	70.3651547
2022-06-11T04:47:20.000	5.713417028	70.36519517
2022-06-11T04:47:30.000	5.713357748	70.36445148
2022-06-11T04:47:40.000	5.713461488	70.36443125
2022-06-11T04:47:50.000	5.713535588	70.36441102
2022-06-11T04:48:00.000	5.713491128	70.36445148
2022-06-11T04:48:10.000	5.713634387	70.36503332
2022-06-11T04:48:20.000	5.713525708	70.36514459
2022-06-11T04:48:30.000	5.713421968	70.36433009
2022-06-11T04:48:40.000	5.713629447	70.36507378
2022-06-11T04:48:50.000	5.713421968	70.36437055
2022-06-11T04:49:00.000	5.713426908	70.36446159
2022-06-11T04:49:10.000	5.713402208	70.36514459
2022-06-11T04:49:20.000	5.713486188	70.3651547
2022-06-11T04:49:30.000	5.713451608	70.36511424
2022-06-11T04:49:40.000	5.713441728	70.36463356
2022-06-11T04:49:50.000	5.713525708	70.36512436
2022-06-11T04:50:00.000	5.713752947	70.36504343
2022-06-11T04:50:10.000	5.713486188	70.36448183
2022-06-11T04:50:20.000	5.713446668	70.36507378
2022-06-11T04:50:30.000	5.713520768	70.36501309
2022-06-11T04:50:40.000	5.713594868	70.36437055
2022-06-11T04:50:50.000	5.713476308	70.3644009
2022-06-11T04:51:00.000	5.713624507	70.36439079
2022-06-11T04:51:10.000	5.713639327	70.36445148
2022-06-11T04:51:20.000	5.713584988	70.3650839
2022-06-11T04:51:30.000	5.713505948	70.36519517
2022-06-11T04:51:40.000	5.713377508	70.3644009
2022-06-11T04:51:50.000	5.713575108	70.36528621
2022-06-11T04:52:00.000	5.713421968	70.36517494
2022-06-11T04:52:10.000	5.713535588	70.36449194
2022-06-11T04:52:20.000	5.713426908	70.36511424
2022-06-11T04:52:30.000	5.713456548	70.36451217
2022-06-11T04:52:40.000	5.713496068	70.36450206
2022-06-11T04:52:50.000	5.713530648	70.36509401
2022-06-11T04:53:00.000	5.713530648	70.36446159
2022-06-11T04:53:10.000	5.713550408	70.36518505
2022-06-11T04:53:20.000	5.713347868	70.3644009
2022-06-11T04:53:30.000	5.713308348	70.36510413
2022-06-11T04:53:40.000	5.713441728	70.36446159
2022-06-11T04:53:50.000	5.713342928	70.36511424
2022-06-11T04:54:00.000	5.713599807	70.36437055
2022-06-11T04:54:10.000	5.713417028	70.36447171
2022-06-11T04:54:20.000	5.713446668	70.36447171
2022-06-11T04:54:30.000	5.713431848	70.36510413
2022-06-11T04:54:40.000	5.713496068	70.36444136
2022-06-11T04:54:50.000	5.713550408	70.36513447
2022-06-11T04:55:00.000	5.713678847	70.36519517
2022-06-11T04:55:10.000	5.713392328	70.3644009
2022-06-11T04:55:20.000	5.713491128	70.36447171
2022-06-11T04:55:30.000	5.713417028	70.36448183
2022-06-11T04:55:40.000	5.713510888	70.36451217
2022-06-11T04:55:50.000	5.713525708	70.36443125
2022-06-11T04:56:00.000	5.713545468	70.36510413
2022-06-11T04:56:10.000	5.713540528	70.36506366
2022-06-11T04:56:20.000	5.713550408	70.36514459
2022-06-11T04:56:30.000	5.713476308	70.36514459
2022-06-11T04:56:40.000	5.713426908	70.36444136
2022-06-11T04:56:50.000	5.713362688	70.36513447
2022-06-11T04:57:00.000	5.713599807	70.36444136
2022-06-11T04:57:10.000	5.713362688	70.36503332
2022-06-11T04:57:20.000	5.713580048	70.36452229
2022-06-11T04:57:30.000	5.713545468	70.36513447
2022-06-11T04:57:40.000	5.713476308	70.36512436
2022-06-11T04:57:50.000	5.713303408	70.36452229
2022-06-11T04:58:00.000	5.713589928	70.3650839
2022-06-11T04:58:10.000	5.713525708	70.36506366
2022-06-11T04:58:20.000	5.713426908	70.36513447
2022-06-11T04:58:30.000	5.713510888	70.36443125
2022-06-11T04:58:40.000	5.713397268	70.36442113
2022-06-11T04:58:50.000	5.713431848	70.36439079
2022-06-11T04:59:00.000	5.713565228	70.36442113
2022-06-11T04:59:10.000	5.713565228	70.36442113
2022-06-11T04:59:20.000	5.713520768	70.36452229
2022-06-11T04:59:30.000	5.713466428	70.36444136
2022-06-11T04:59:40.000	5.713535588	70.36527609
2022-06-11T04:59:50.000	5.713456548	70.36435032
2022-06-11T05:00:00.000	5.713505948	70.36511424
2022-06-11T05:00:10.000	5.713471368	70.36516482
2022-06-11T05:00:20.000	5.713446668	70.36429975
2022-06-11T05:00:30.000	5.713510888	70.36443125
2022-06-11T05:00:40.000	5.713624507	70.36437055
2022-06-11T05:00:50.000	5.713629447	70.36437055
2022-06-11T05:01:00.000	5.713693667	70.36504343
2022-06-11T05:01:10.000	5.713767767	70.36441102
2022-06-11T05:01:20.000	5.713604747	70.36449194
2022-06-11T05:01:30.000	5.713545468	70.36444136
2022-06-11T05:01:40.000	5.713525708	70.3651547
2022-06-11T05:01:50.000	5.713604747	70.36458298
2022-06-11T05:02:00.000	5.713708487	70.36437055
2022-06-11T05:02:10.000	5.713486188	70.36511424
2022-06-11T05:02:20.000	5.713446668	70.36507378
2022-06-11T05:02:30.000	5.713491128	70.36444136
2022-06-11T05:02:40.000	5.713436788	70.36500297
2022-06-11T05:02:50.000	5.713565228	70.3644009
2022-06-11T05:03:00.000	5.713535588	70.36524575
2022-06-11T05:03:10.000	5.713471368	70.36513447
2022-06-11T05:03:20.000	5.713530648	70.36512436
2022-06-11T05:03:30.000	5.713431848	70.36446159
2022-06-11T05:03:40.000	5.713466428	70.36447171
2022-06-11T05:03:50.000	5.713352808	70.36444136
2022-06-11T05:04:00.000	5.713417028	70.36436044
2022-06-11T05:04:10.000	5.713337988	70.3651547
2022-06-11T05:04:20.000	5.713308348	70.36512436
2022-06-11T05:04:30.000	5.713229308	70.36441102
2022-06-11T05:04:40.000	5.713347868	70.36500297
2022-06-11T05:04:50.000	5.713333048	70.36510413
2022-06-11T05:05:00.000	5.713407148	70.36496251
2022-06-11T05:05:10.000	5.713214488	70.3644009
2022-06-11T05:05:20.000	5.713323168	70.36512436
2022-06-11T05:05:30.000	5.713328108	70.36433009
2022-06-11T05:05:40.000	5.713214488	70.36445148
2022-06-11T05:05:50.000	5.713387388	70.36507378
2022-06-11T05:06:00.000	5.713476308	70.36498274
2022-06-11T05:06:10.000	5.713421968	70.36446159
2022-06-11T05:06:20.000	5.713347868	70.36505355
2022-06-11T05:06:30.000	5.713481248	70.36503332
2022-06-11T05:06:40.000	5.713333048	70.36507378
2022-06-11T05:06:50.000	5.713377508	70.36505355
2022-06-11T05:07:00.000	5.713476308	70.36504343
2022-06-11T05:07:10.000	5.713609687	70.36445148
2022-06-11T05:07:20.000	5.713505948	70.36513447
2022-06-11T05:07:30.000	5.713673907	70.36505355
2022-06-11T05:07:40.000	5.713570168	70.36507378
2022-06-11T05:07:50.000	5.713787527	70.36438067
2022-06-11T05:08:00.000	5.713560288	70.36446159
2022-06-11T05:08:10.000	5.713584988	70.36441102
2022-06-11T05:08:20.000	5.713624507	70.36438067
2022-06-11T05:08:30.000	5.713466428	70.36517494
2022-06-11T05:08:40.000	5.713565228	70.36446159
2022-06-11T05:08:50.000	5.713412088	70.36443125
2022-06-11T05:09:00.000	5.713580048	70.36510413
2022-06-11T05:09:10.000	5.713456548	70.36511424
2022-06-11T05:09:20.000	5.713402208	70.36516482
2022-06-11T05:09:30.000	5.713476308	70.36514459
2022-06-11T05:09:40.000	5.713461488	70.36522551
2022-06-11T05:09:50.000	5.713466428	70.36441102
2022-06-11T05:10:00.000	5.713580048	70.36436044
2022-06-11T05:10:10.000	5.713525708	70.36447171
2022-06-11T05:10:20.000	5.713298468	70.36505355
2022-06-11T05:10:30.000	5.713426908	70.36519517
2022-06-11T05:10:40.000	5.713382448	70.36506366
2022-06-11T05:10:50.000	5.713491128	70.36514459
2022-06-11T05:11:00.000	5.713476308	70.3650232
2022-06-11T05:11:10.000	5.713441728	70.36442113
2022-06-11T05:11:20.000	5.713520768	70.36450206
2022-06-11T05:11:30.000	5.713496068	70.36506366
2022-06-11T05:11:40.000	5.713624507	70.36517494
2022-06-11T05:11:50.000	5.713555348	70.36448183
2022-06-11T05:12:00.000	5.713659087	70.36501309
2022-06-11T05:12:10.000	5.713772707	70.36516482
2022-06-11T05:12:20.000	5.713693667	70.36437055
2022-06-11T05:12:30.000	5.713540528	70.36513447
2022-06-11T05:12:40.000	5.713678847	70.36509401
2022-06-11T05:12:50.000	5.713441728	70.36449194
2022-06-11T05:13:00.000	5.713421968	70.36437055
2022-06-11T05:13:10.000	5.713456548	70.36452229
2022-06-11T05:13:20.000	5.713535588	70.36507378
2022-06-11T05:13:30.000	5.713481248	70.3650839
2022-06-11T05:13:40.000	5.713560288	70.36517494
2022-06-11T05:13:50.000	5.713718367	70.36512436
2022-06-11T05:14:00.000	5.713565228	70.36433009
2022-06-11T05:14:10.000	5.713496068	70.36506366
2022-06-11T05:14:20.000	5.713550408	70.36514459
2022-06-11T05:14:30.000	5.713486188	70.36436044
2022-06-11T05:14:40.000	5.713555348	70.36441102
2022-06-11T05:14:50.000	5.713402208	70.36438067
2022-06-11T05:15:00.000	5.713555348	70.36441102
2022-06-11T05:15:10.000	5.713486188	70.36506366
2022-06-11T05:15:20.000	5.713352808	70.36443125
2022-06-11T05:15:30.000	5.713693667	70.36447171
2022-06-11T05:15:40.000	5.713510888	70.36436044
2022-06-11T05:15:50.000	5.713451608	70.36441102
2022-06-11T05:16:00.000	5.713589928	70.36519517
2022-06-11T05:16:10.000	5.713565228	70.36446159
2022-06-11T05:16:20.000	5.713476308	70.36511424
2022-06-11T05:16:30.000	5.713466428	70.36509401
2022-06-11T05:16:40.000	5.713387388	70.36513447
2022-06-11T05:16:50.000	5.713417028	70.36447171
2022-06-11T05:17:00.000	5.713510888	70.36510413
2022-06-11T05:17:10.000	5.713491128	70.36439079
2022-06-11T05:17:20.000	5.713382448	70.3644009
2022-06-11T05:17:30.000	5.713417028	70.36441102
2022-06-11T05:17:40.000	5.713441728	70.36447171
2022-06-11T05:17:50.000	5.713184848	70.36442113
2022-06-11T05:18:00.000	5.713451608	70.36436044
2022-06-11T05:18:10.000	5.713298468	70.36451217
2022-06-11T05:18:20.000	5.713392328	70.36442113
2022-06-11T05:18:30.000	5.713412088	70.36444136
2022-06-11T05:18:40.000	5.713426908	70.36442113
2022-06-11T05:18:50.000	5.713417028	70.36445148
2022-06-11T05:19:00.000	5.713372568	70.36512436
2022-06-11T05:19:10.000	5.713387388	70.36505355
2022-06-11T05:19:20.000	5.713471368	70.36528621
2022-06-11T05:19:30.000	5.713535588	70.36520528
2022-06-11T05:19:40.000	5.713412088	70.36512436
2022-06-11T05:19:50.000	5.713372568	70.3650839
2022-06-11T05:20:00.000	5.713496068	70.36439079
2022-06-11T05:20:10.000	5.713392328	70.36514459
2022-06-11T05:20:20.000	5.713347868	70.36436044
2022-06-11T05:20:30.000	5.713510888	70.36450206
2022-06-11T05:20:40.000	5.713629447	70.36510413
2022-06-11T05:20:50.000	5.713466428	70.36511424
2022-06-11T05:21:00.000	5.713589928	70.36506366
2022-06-11T05:21:10.000	5.713278708	70.36531655
2022-06-11T05:21:20.000	5.713357748	70.36513447
2022-06-11T05:21:30.000	5.713288588	70.3644009
2022-06-11T05:21:40.000	5.713387388	70.36507378
2022-06-11T05:21:50.000	5.713387388	70.36510413
2022-06-11T05:22:00.000	5.713466428	70.36436044
2022-06-11T05:22:10.000	5.713367628	70.36504343
2022-06-11T05:22:20.000	5.713367628	70.36437055
2022-06-11T05:22:30.000	5.713402208	70.36506366
2022-06-11T05:22:40.000	5.713318228	70.3644009
2022-06-11T05:22:50.000	5.713357748	70.36509401
2022-06-11T05:23:00.000	5.713461488	70.36437055
2022-06-11T05:23:10.000	5.713476308	70.36435032
2022-06-11T05:23:20.000	5.713313288	70.3644009
2022-06-11T05:23:30.000	5.713268828	70.36443125
2022-06-11T05:23:40.000	5.713387388	70.36506366
2022-06-11T05:23:50.000	5.713313288	70.36507378
2022-06-11T05:24:00.000	5.713318228	70.36505355
2022-06-11T05:24:10.000	5.713407148	70.36442113
2022-06-11T05:24:20.000	5.713347868	70.36498274
2022-06-11T05:24:30.000	5.713565228	70.36443125
2022-06-11T05:24:40.000	5.713496068	70.36452229
2022-06-11T05:24:50.000	5.713486188	70.36522551
2022-06-11T05:25:00.000	5.713412088	70.36511424
2022-06-11T05:25:10.000	5.713333048	70.36518505
2022-06-11T05:25:20.000	5.713496068	70.36514459
2022-06-11T05:25:30.000	5.713387388	70.36514459
2022-06-11T05:25:40.000	5.713441728	70.36507378
2022-06-11T05:25:50.000	5.713471368	70.3651547
2022-06-11T05:26:00.000	5.713510888	70.3650232
2022-06-11T05:26:10.000	5.713412088	70.36446159
2022-06-11T05:26:20.000	5.713387388	70.36444136
2022-06-11T05:26:30.000	5.713387388	70.36447171
2022-06-11T05:26:40.000	5.713461488	70.36439079
2022-06-11T05:26:50.000	5.713421968	70.36511424
2022-06-11T05:27:00.000	5.713565228	70.36512436
2022-06-11T05:27:10.000	5.713441728	70.36524575
2022-06-11T05:27:20.000	5.713382448	70.36439079
2022-06-11T05:27:30.000	5.713515828	70.36445148
2022-06-11T05:27:40.000	5.713407148	70.3650839
2022-06-11T05:27:50.000	5.713446668	70.36438067
2022-06-11T05:28:00.000	5.713446668	70.36429975
2022-06-11T05:28:10.000	5.713436788	70.3644009
2022-06-11T05:28:20.000	5.713441728	70.36504343
2022-06-11T05:28:30.000	5.713407148	70.36509401
2022-06-11T05:28:40.000	5.713397268	70.3650839
2022-06-11T05:28:50.000	5.713619567	70.36514459
2022-06-11T05:29:00.000	5.713347868	70.36516482
2022-06-11T05:29:10.000	5.713308348	70.36510413
2022-06-11T05:29:20.000	5.713505948	70.36442113
2022-06-11T05:29:30.000	5.713288588	70.36443125
2022-06-11T05:29:40.000	5.713481248	70.36501309
2022-06-11T05:29:50.000	5.713461488	70.36512436
2022-06-11T05:30:00.000	5.713382448	70.36436044
2022-06-11T05:30:10.000	5.713382448	70.36517494
2022-06-11T05:30:20.000	5.713530648	70.36510413
2022-06-11T05:30:30.000	5.713441728	70.36442113
2022-06-11T05:30:40.000	5.713387388	70.36444136
2022-06-11T05:30:50.000	5.713362688	70.36511424
2022-06-11T05:31:00.000	5.713377508	70.36505355
2022-06-11T05:31:10.000	5.713560288	70.36438067
2022-06-11T05:31:20.000	5.713664027	70.36439079
2022-06-11T05:31:30.000	5.713777647	70.3650839
2022-06-11T05:31:40.000	5.713980186	70.36443125
2022-06-11T05:31:50.000	5.714044406	70.36450206
2022-06-11T05:32:00.000	5.713767767	70.36505355
2022-06-11T05:32:10.000	5.713649207	70.36454252
2022-06-11T05:32:20.000	5.713491128	70.36443125
2022-06-11T05:32:30.000	5.713377508	70.36503332
2022-06-11T05:32:40.000	5.713471368	70.36511424
2022-06-11T05:32:50.000	5.713501008	70.3651547
2022-06-11T05:33:00.000	5.713520768	70.36505355
[truncated: 818,802 more rows]
