# Supplementary material for: Direct observations of bedform migration driven by turbidity currents in a lacustrine channel
Source: Sci Rep. 2025 Oct 30;15:38026. doi: 10.1038/s41598-025-21833-6 (PMC12575640; doi:10.1038/s41598-025-21833-6)
Supplement: Supplementary file 1 — Supplementary Information 1. [file 41598_2025_21833_MOESM1_ESM.zip › Source_data/Bathymetry/Color_ramp_DoD.txt]

# QGIS Generated Color Map Export File
INTERPOLATION:DISCRETE
-1.5,123,50,148,255,<= -1.50
-0.5,159,108,178,255,-1.50 - -0.50
-0.25,194,165,207,255,-0.50 - -0.25
-0.000001,221,206,227,255,-0.25 - -0.00
0.0001,247,247,247,127,-0.00 - 0.00
0.25,207,233,204,255,0.00 - 0.25
0.5,166,219,160,255,0.25 - 0.50
1.5,83,178,108,255,0.50 - 1.50
inf,0,136,55,255,> 1.50
