# Supplementary material for: Direct observations of bedform migration driven by turbidity currents in a lacustrine channel
Source: Sci Rep. 2025 Oct 30;15:38026. doi: 10.1038/s41598-025-21833-6 (PMC12575640; doi:10.1038/s41598-025-21833-6)
Supplement: Supplementary file 1 — Supplementary Information 1. [file 41598_2025_21833_MOESM1_ESM.zip › Source_data/Bathymetry/DBM2018_CUBE_2x2m_CH1903+LV95.tif.aux.xml]

<PAMDataset>
  <PAMRasterBand band="1">
    <Metadata>
      <MDI key="STATISTICS_APPROXIMATE">YES</MDI>
      <MDI key="STATISTICS_MINIMUM">-256.04690551758</MDI>
      <MDI key="STATISTICS_MAXIMUM">-2.0047857761383</MDI>
      <MDI key="STATISTICS_MEAN">-176.14472981253</MDI>
      <MDI key="STATISTICS_STDDEV">78.437728351703</MDI>
      <MDI key="STATISTICS_VALID_PERCENT">4.036</MDI>
    </Metadata>
  </PAMRasterBand>
</PAMDataset>
