# Supplementary material for: Direct observations of bedform migration driven by turbidity currents in a lacustrine channel
Source: Sci Rep. 2025 Oct 30;15:38026. doi: 10.1038/s41598-025-21833-6 (PMC12575640; doi:10.1038/s41598-025-21833-6)
Supplement: Supplementary file 1 — Supplementary Information 1. [file 41598_2025_21833_MOESM1_ESM.zip › Source_data/Bathymetry/DBM2023_CUBE_2x2m_CH1903+LV95.tif.aux.xml]

<PAMDataset>
  <PAMRasterBand band="1">
    <Metadata>
      <MDI key="STATISTICS_APPROXIMATE">YES</MDI>
      <MDI key="STATISTICS_MINIMUM">-248.91929626465</MDI>
      <MDI key="STATISTICS_MAXIMUM">-9.4472360610962</MDI>
      <MDI key="STATISTICS_MEAN">-172.97297050154</MDI>
      <MDI key="STATISTICS_STDDEV">58.828166955723</MDI>
      <MDI key="STATISTICS_VALID_PERCENT">31.81</MDI>
    </Metadata>
  </PAMRasterBand>
</PAMDataset>
