# Supplementary material for: Direct observations of bedform migration driven by turbidity currents in a lacustrine channel
Source: Sci Rep. 2025 Oct 30;15:38026. doi: 10.1038/s41598-025-21833-6 (PMC12575640; doi:10.1038/s41598-025-21833-6)
Supplement: Supplementary file 1 — Supplementary Information 1. [file 41598_2025_21833_MOESM1_ESM.zip › Source_data/README.txt]

README — Source Data

This folder (Source_Data) contains the following subfolders and files:

AARE RIVER

- Brienzwiler_Discharge_10-Min-Average_2018_2024.csv
  (10-minute discharge (m3/s) measured at the Aare–Brienzwiler gauging station between 2018 and 2024)
- Brienzwiler_SSC_1964-2024.csv
  (Episodic suspended sediment concentrations (SSC) manually measured in the Aare River between 1964 and 2024 (see Supplementary Information 3))
- Brienzwiler_Turbidity_52P_2018.csv
  (10-minute turbidity (BSTU) measurements at the Aare–Brienzwiler gauging station in 2018)
- Brienzwiler_Turbidity_P_2019-2024.csv
  (10-minute turbidity (BSTU) measurements at the Aare–Brienzwiler gauging station between 2019 and 2024)

Additional Information
Those files comes from the Aare River gauging station n°2019 operated by the Federal Office of Environment (FOEN): https://www.hydrodaten.admin.ch/en/seen-und-fluesse/stations/2019
They can be obtained using this link: https://www.bafu.admin.ch/bafu/en/home/topics/water/data-and-maps/water-monitoring-data/hydrological-data-service-for-watercourses-and-lakes.html

ADCP

- BRIE1000.000
  (Raw ADCP file)
- RBR_Thermistor_081037_20220914_1329.csv
  (Temperature and pressure measurements from the RBR Duet thermistor (see Supplementary Information 2))
- BRIE1_Velocity_bins0_47_depth.csv
  (Exported velocity data (mm/s) from the raw ADCP file)
- BRIE1_SedConcentration_bins0_47_depth.csv
  (Derived sediment concentration (kg/m3) from acoustic backscatter inversion, assuming a grain size of 60 μm, a distribution width of 0.5 and a temperature of 5.7°C processed using the Hydrac package)

BATHYMETRIC SURFACES

- DBM2018_CUBE_2x2m_CH1903+LV95.tif
  (Digital Bathymetric Model (DBM) acquired in 2018, gridded at 2x2 m resolution using the CUBE algorithm)
- DBM2023_CUBE_2x2m_CH1903+LV95.tif
  (Digital Bathymetric Model (DBM) acquired in 2023, gridded at 2x2 m resolution using the CUBE algorithm)
- DoD2023_2018_CUBE_2x2m_CH1903+LV95_spatially_restricted.tif
  (Digital Bathymetric Model of Difference (DoD), obtained by subtracting the 2018 surface from the 2023 surface)
- Color_ramp_DoD.txt
  (QGIS color ramp file applied to the DoD)

Additional Information
The 2018 bathymetric surface gridded using Swath Angle is also available for download at: https://www.swisstopo.admin.ch/en/height-model-swissbathy3d
